# Supplementary material for: N-(2-Chloro­eth­yl)morpholine-4-carbox­amide
Source: Acta Crystallogr Sect E Struct Rep Online. 2014 Mar 22;70(Pt 4):o463. doi: 10.1107/S1600536814005832 (PMC3998621; doi:10.1107/S1600536814005832)
Supplement: Supplementary file 1 [file e-70-0o463-sup1.cif]

##############################################################################
#                                                                            #
# This CIF contains the data in a paper accepted for publication in          #
# Acta Crystallographica Section E. It conforms to the requirements of       #
# Notes for Authors for Acta Crystallographica Section E, and has been       #
# peer reviewed under the auspices of the IUCr Commission on Journals.       #
#                                                                            #
# Full details of the Crystallographic Information File format               #
# are given in the paper "The Crystallographic Information File (CIF):       #
# a New Standard Archive File for Crystallography" by S. R. Hall, F. H.      #
# Allen and I. D. Brown [Acta Cryst. (1991), A47, 655-685].                  #
#                                                                            #
# The current version of the core CIF dictionary is obtainable from          #
# ftp://ftp.iucr.org/pub/cif_core.dic.                                       #
#                                                                            #
# Software is freely available for graphical display of the structure(s)     #
# in this CIF. For information consult the CIF software page                 #
# http://www.iucr.org/resources/cif/software.                                #
#                                                                            #
# This file may be used for bona fide research purposes within the           #
# scientific community so long as proper attribution is given to the journal # 
# article from which it was obtained.                                        #
#                                                                            #
##############################################################################
data_I
_database_code_depnum_ccdc_archive 'CCDC 991972'
_audit_creation_method     SHELXL-2013
_journal_date_recd_electronic     2013-12-21
_journal_date_accepted     2014-03-16
_journal_name_full     'Acta Crystallographica, Section E'
_journal_year     2014
_journal_volume     70
_journal_issue      4
_journal_page_first     o463
_journal_page_last     o463
_journal_paper_category     QO
_journal_paper_doi     10.1107/S1600536814005832
_journal_coeditor_code     QK2064
_publ_contact_author_name     'Oguejiofo T. Ujam'
_publ_contact_author_address
;
Department of Pure and Industrial Chemistry, University of Nigeria, Nsukka,
Enugu State, Nigeria
;
_publ_contact_author_email     'oguejiofo.ujam@unn.edu.ng'
_publ_contact_author_fax     ?
_publ_contact_author_phone     '+2348062573097'
_publ_section_title
;
<i>N</i>-(2-Chloroethyl)morpholine-4-carboxamide
;
_publ_section_title_footnote     .
loop_
    _publ_author_name
    _publ_author_footnote
    _publ_author_address
    'Ujam, Oguejiofo T.' .
;
Department of Pure and Industrial Chemistry, University of Nigeria, Nsukka,
Enugu State, Nigeria
;
    'Asegbeloyin, Jonnie N.' .
;
Department of Pure and Industrial Chemistry, University of Nigeria, Nsukka,
Enugu State, Nigeria
;
    'Nicholson, Brian K.' .
;
Department of Chemistry, University of Waikato, Private Bag 3105, Hamilton,
New Zealand
;
    'Ukoha, Pius O.' .
;
Department of Pure and Industrial Chemistry, University of Nigeria, Nsukka,
Enugu State, Nigeria
;
    'Ukwueze, Nkechi N.' .
;
Department of Pure and Industrial Chemistry, University of Nigeria, Nsukka,
Enugu State, Nigeria
;
_publ_section_synopsis     .
_chemical_name_systematic
;
<i>N</i>-(2-Chloroethyl)morpholine-4-carboxamide
;
_chemical_name_common     ?
_chemical_formula_moiety     'C7 H13 Cl N2 O2'
_chemical_formula_sum     'C7 H13 Cl N2 O2'
_chemical_formula_iupac     'C7 H13 Cl N2 O2'
_chemical_formula_weight     192.64
_chemical_melting_point     ?
_shelx_space_group_comment
;
The symmetry employed for this shelxl refinement is uniquely defined
by the following loop, which should always be used as a source of
symmetry information in preference to the above space-group names.
They are only intended as comments.
;
_space_group_crystal_system     monoclinic
_space_group_name_H-M_alt     'C c'
_space_group_name_Hall     'C -2yc'
loop_
    _space_group_symop_operation_xyz
    'x, y, z'
    'x, -y, z+1/2'
    'x+1/2, y+1/2, z'
    'x+1/2, -y+1/2, z+1/2'
_cell_length_a     10.7393(8)
_cell_length_b     33.613(3)
_cell_length_c     9.9942(7)
_cell_angle_alpha     90
_cell_angle_beta     95.704(5)
_cell_angle_gamma     90
_cell_volume     3589.9(5)
_cell_formula_units_Z     16
_cell_measurement_reflns_used     3770
_cell_measurement_theta_min     2
_cell_measurement_theta_max     27
_cell_measurement_temperature     99(2)
_exptl_crystal_description     'needle'
_exptl_crystal_colour     'colourless'
_exptl_crystal_size_max     0.300
_exptl_crystal_size_mid     0.100
_exptl_crystal_size_min     0.100
_exptl_crystal_density_diffrn     1.426
_exptl_crystal_density_meas     ?
_exptl_crystal_density_method     ?
_exptl_crystal_F_000     1632
_exptl_absorpt_coefficient_mu     0.388
_exptl_absorpt_correction_type     multi-scan
_exptl_absorpt_process_details     '(SADABS; Sheldrick 2003)'
_shelx_estimated_absorpt_T_min     0.892
_shelx_estimated_absorpt_T_max     0.962
_exptl_absorpt_correction_T_min     0.8924
_exptl_absorpt_correction_T_max     0.9622
_exptl_special_details     ?
_diffrn_ambient_temperature     99(2)
_diffrn_radiation_type     MoK\a
_diffrn_radiation_wavelength     0.71073
_diffrn_measurement_device_type     'Siemens SMART CCD'
_diffrn_measurement_method     '\w scans'
_diffrn_detector_area_resol_mean     ?
_diffrn_reflns_number     39446
_diffrn_reflns_av_R_equivalents     0.0822
_diffrn_reflns_theta_min     1.212
_diffrn_reflns_theta_max     27.824
_diffrn_reflns_theta_full     25.242
_diffrn_measured_fraction_theta_max     0.996
_diffrn_measured_fraction_theta_full     1.000
_diffrn_reflns_limit_h_min     -14
_diffrn_reflns_limit_h_max     14
_diffrn_reflns_limit_k_min     -43
_diffrn_reflns_limit_k_max     44
_diffrn_reflns_limit_l_min     -13
_diffrn_reflns_limit_l_max     13
_refine_special_details
;
Refined as a 2-component inversion twin (here a polar twin) with a component
ratio of 0.38/0.62. The final refinement restrained the four independent
molecules to similar geometry using the SAME command of <i>SHELXL</i>, and
EADP constraints were applied to equivalent atom pairs related by
pseudosymmetry. Some residual electron density appeared to arise from partial
disorder of the ethylene groups of two of the molecules over two sites
(0.78:0.22) so the C atoms of the minor component were included with fixed
isotropic thermal parameters.
;
_reflns_number_total     8451
_reflns_number_gt     5276
_reflns_threshold_expression     I>2\s(I)
_refine_ls_structure_factor_coef     Fsqd
_refine_ls_matrix_type     full
_refine_ls_R_factor_all     0.1077
_refine_ls_R_factor_gt     0.0593
_refine_ls_wR_factor_gt     0.1323
_refine_ls_wR_factor_ref     0.1577
_refine_ls_goodness_of_fit_ref     1.036
_refine_ls_restrained_S_all     1.028
_refine_ls_number_reflns     8451
_refine_ls_number_parameters     307
_refine_ls_number_restraints     164
_refine_ls_hydrogen_treatment     constr
_refine_ls_weighting_scheme     calc
_refine_ls_weighting_details
              'w=1/[\s^2^(Fo^2^)+(0.0582P)^2^+2.9270P] where P=(Fo^2^+2Fc^2^)/3'
_atom_sites_solution_hydrogens     geom
_atom_sites_solution_primary     direct
_atom_sites_solution_secondary     difmap
_refine_ls_shift/su_max     0.001
_refine_ls_shift/su_mean     0.000
_refine_diff_density_max     0.555
_refine_diff_density_min     -0.589
_refine_ls_extinction_method     none
_refine_ls_extinction_coef     ?
_refine_ls_abs_structure_details     'Flack (1983), 4226 Friedel pairs'
_refine_ls_abs_structure_Flack     0.38(17)
loop_
    _atom_type_symbol
    _atom_type_description
    _atom_type_scat_dispersion_real
    _atom_type_scat_dispersion_imag
    _atom_type_scat_source
    'C' 'C' 0.0033 0.0016
                         'International Tables Vol C Tables 4.2.6.8 and 6.1.1.4'
    'H' 'H' 0.0000 0.0000
                         'International Tables Vol C Tables 4.2.6.8 and 6.1.1.4'
    'N' 'N' 0.0061 0.0033
                         'International Tables Vol C Tables 4.2.6.8 and 6.1.1.4'
    'O' 'O' 0.0106 0.0060
                         'International Tables Vol C Tables 4.2.6.8 and 6.1.1.4'
    'Cl' 'Cl' 0.1484 0.1585
                         'International Tables Vol C Tables 4.2.6.8 and 6.1.1.4'
_computing_data_collection     'SMART (Bruker, 2001)'
_computing_cell_refinement     'SAINT (Bruker, 2001)'
_computing_data_reduction     'SAINT (Bruker, 2001)'
_computing_structure_solution     'SHELXS97 (Sheldrick, 2008)'
_computing_structure_refinement     'SHELXL97 (Sheldrick, 2008)'
_computing_molecular_graphics
;
ORTEP-3 for Windows (Farrugia, 2012) and Mercury
(Macrae <i>et al.</i>, 2006)
;
_computing_publication_material     'WinGX (Farrugia, 2012)'
loop_
    _atom_site_type_symbol
    _atom_site_label
    _atom_site_fract_x
    _atom_site_fract_y
    _atom_site_fract_z
    _atom_site_U_iso_or_equiv
    _atom_site_adp_type
    _atom_site_calc_flag
    _atom_site_refinement_flags
    _atom_site_occupancy
    _atom_site_symmetry_multiplicity
    _atom_site_disorder_assembly
    _atom_site_disorder_group
    C C1 0.1793(6) 0.69065(18) 0.5906(7) 0.0257(6) Uani d D 1 1 A 1
    H H1A 0.2429 0.6694 0.5886 0.031 Uiso calc R 1 1 A 1
    H H1B 0.1907 0.7095 0.5168 0.031 Uiso calc R 1 1 A 1
    C C2 0.0503(6) 0.67256(17) 0.5692(6) 0.0295(6) Uani d D 1 1 A 1
    H H2A -0.0133 0.6940 0.5615 0.035 Uiso calc R 1 1 A 1
    H H2B 0.0420 0.6572 0.4843 0.035 Uiso calc R 1 1 A 1
    C C3 0.0387(5) 0.66860(16) 0.8026(6) 0.0299(6) Uani d D 1 1 A 1
    H H3A 0.0211 0.6505 0.8767 0.036 Uiso calc R 1 1 A 1
    H H3B -0.0244 0.6901 0.7973 0.036 Uiso calc R 1 1 A 1
    C C4 0.1672(5) 0.68631(15) 0.8331(6) 0.0245(6) Uani d D 1 1 A 1
    H H4A 0.1701 0.7025 0.9161 0.029 Uiso calc R 1 1 A 1
    H H4B 0.2300 0.6648 0.8478 0.029 Uiso calc R 1 1 A 1
    C C5 0.2610(4) 0.74577(14) 0.7460(5) 0.0216(5) Uani d D 1 1 A 1
    C C6 0.3614(4) 0.80530(13) 0.6609(5) 0.0241(6) Uani d D 1 1 A 1
    H H6A 0.3323 0.8190 0.7397 0.029 Uiso calc R 1 1 A 1
    H H6B 0.3423 0.8225 0.5810 0.029 Uiso calc R 1 1 A 1
    C C7 0.4988(4) 0.79800(13) 0.6835(6) 0.0317(7) Uani d D 1 1 A 1
    H H7A 0.5272 0.7829 0.6070 0.038 Uiso calc R 1 1 A 1
    H H7B 0.5187 0.7822 0.7666 0.038 Uiso calc R 1 1 A 1
    N N1 0.1972(4) 0.71155(12) 0.7195(5) 0.0201(5) Uani d D 1 1 A 1
    N N2 0.2967(4) 0.76644(11) 0.6398(4) 0.0308(5) Uani d D 1 1 A 1
    H H2C 0.2820(5) 0.7572(2) 0.5612(18) 0.030 Uiso calc RD 1 1 A 1
    O O1 0.0284(3) 0.64694(11) 0.6785(4) 0.0297(4) Uani d D 1 1 A 1
    O O2 0.2846(3) 0.75889(10) 0.8630(4) 0.0292(4) Uani d D 1 1 A 1
    Cl Cl1 0.57778(12) 0.84633(4) 0.69906(14) 0.0372(2) Uani d D 1 1 A 1
    C C8 0.6779(6) 0.56216(18) 1.0240(7) 0.0257(6) Uani d D 1 1 B 1
    H H8A 0.6654 0.5439 1.0993 0.031 Uiso calc R 1 1 B 1
    H H8B 0.6127 0.5830 1.0210 0.031 Uiso calc R 1 1 B 1
    C C9 0.8058(6) 0.58091(17) 1.0459(6) 0.0295(6) Uani d D 1 1 B 1
    H H9A 0.8108 0.5971 1.1291 0.035 Uiso calc R 1 1 B 1
    H H9B 0.8695 0.5596 1.0592 0.035 Uiso calc R 1 1 B 1
    C C10 0.8262(5) 0.58296(16) 0.8153(6) 0.0299(6) Uani d D 1 1 B 1
    H H10A 0.8900 0.5616 0.8237 0.036 Uiso calc R 1 1 B 1
    H H10B 0.8445 0.6005 0.7401 0.036 Uiso calc R 1 1 B 1
    C C11 0.6986(5) 0.56463(15) 0.7835(6) 0.0245(6) Uani d D 1 1 B 1
    H H11A 0.6352 0.5859 0.7661 0.029 Uiso calc R 1 1 B 1
    H H11B 0.6979 0.5481 0.7016 0.029 Uiso calc R 1 1 B 1
    C C12 0.5946(4) 0.50722(14) 0.8711(5) 0.0216(5) Uani d D 1 1 B 1
    C C13 0.4970(5) 0.44776(15) 0.9575(6) 0.0241(6) Uani d PD 0.778(4) 1 B 1
    H H13A 0.5150 0.4313 1.0393 0.029 Uiso calc R 1 1 B 1
    H H13B 0.5310 0.4340 0.8815 0.029 Uiso calc R 1 1 B 1
    C C14 0.3576(5) 0.45371(16) 0.9277(7) 0.0317(7) Uani d PD 0.778(4) 1 B 1
    H H14A 0.3393 0.4683 0.8420 0.038 Uiso calc R 1 1 B 1
    H H14B 0.3249 0.4694 1.0004 0.038 Uiso calc R 1 1 B 1
    N N3 0.6675(4) 0.54001(12) 0.8967(5) 0.0201(5) Uani d D 1 1 B 1
    N N4 0.5548(4) 0.48731(11) 0.9778(4) 0.0308(5) Uani d D 1 1 B 1
    H H4C 0.5635(4) 0.4978(3) 1.0565(18) 0.030 Uiso calc RD 1 1 B 1
    O O3 0.8346(3) 0.60560(10) 0.9370(4) 0.0297(4) Uani d D 1 1 B 1
    O O4 0.5687(3) 0.49474(11) 0.7551(4) 0.0292(4) Uani d D 1 1 B 1
    Cl Cl2 0.28368(12) 0.40510(4) 0.91603(15) 0.0372(2) Uani d D 1 1 B 1
    C C15 0.1664(6) 0.81124(18) 0.0959(7) 0.0268(6) Uani d D 1 1 C 1
    H H15A 0.1830 0.7940 0.0194 0.032 Uiso calc R 1 1 C 1
    H H15B 0.2269 0.8335 0.1003 0.032 Uiso calc R 1 1 C 1
    C C16 0.0353(6) 0.82743(18) 0.0734(6) 0.0317(6) Uani d D 1 1 C 1
    H H16A 0.0273 0.8440 -0.0089 0.038 Uiso calc R 1 1 C 1
    H H16B -0.0244 0.8050 0.0592 0.038 Uiso calc R 1 1 C 1
    C C17 0.0137(5) 0.82715(16) 0.3030(6) 0.0283(6) Uani d D 1 1 C 1
    H H17A -0.0465 0.8048 0.2915 0.034 Uiso calc R 1 1 C 1
    H H17B -0.0088 0.8437 0.3790 0.034 Uiso calc R 1 1 C 1
    C C18 0.1445(5) 0.81076(16) 0.3359(6) 0.0245(6) Uani d D 1 1 C 1
    H H18A 0.2035 0.8330 0.3580 0.029 Uiso calc R 1 1 C 1
    H H18B 0.1461 0.7932 0.4156 0.029 Uiso calc R 1 1 C 1
    C C19 0.2757(4) 0.76025(14) 0.2480(5) 0.0220(5) Uani d D 1 1 C 1
    C C20 0.4416(4) 0.71961(12) 0.1643(5) 0.0251(6) Uani d D 1 1 C 1
    H H20A 0.4928 0.7283 0.2470 0.030 Uiso calc R 1 1 C 1
    H H20B 0.4929 0.7226 0.0879 0.030 Uiso calc R 1 1 C 1
    C C21 0.4066(4) 0.67709(12) 0.1778(6) 0.0270(6) Uani d D 1 1 C 1
    H H21A 0.3554 0.6680 0.0956 0.032 Uiso calc R 1 1 C 1
    H H21B 0.3571 0.6736 0.2554 0.032 Uiso calc R 1 1 C 1
    N N5 0.1841(4) 0.78819(12) 0.2215(5) 0.0199(4) Uani d D 1 1 C 1
    N N6 0.3293(4) 0.74516(11) 0.1419(4) 0.0298(5) Uani d D 1 1 C 1
    H H6C 0.2982(8) 0.75040(16) 0.0619(18) 0.030 Uiso calc RD 1 1 C 1
    O O5 0.0041(4) 0.85058(10) 0.1835(4) 0.0321(4) Uani d D 1 1 C 1
    O O6 0.3081(3) 0.74858(11) 0.3645(4) 0.0281(4) Uani d D 1 1 C 1
    Cl Cl3 0.55040(11) 0.64849(4) 0.20263(14) 0.03441(18) Uani d D 1 1 C 1
    C C22 0.6776(6) 0.94101(19) 0.5227(7) 0.0268(6) Uani d D 1 1 B 1
    H H22A 0.6175 0.9186 0.5190 0.032 Uiso calc R 1 1 B 1
    H H22B 0.6605 0.9586 0.5981 0.032 Uiso calc R 1 1 B 1
    C C23 0.8101(6) 0.92532(18) 0.5449(6) 0.0317(6) Uani d D 1 1 B 1
    H H23A 0.8690 0.9480 0.5557 0.038 Uiso calc R 1 1 B 1
    H H23B 0.8199 0.9095 0.6289 0.038 Uiso calc R 1 1 B 1
    C C24 0.8292(5) 0.92350(16) 0.3134(6) 0.0283(6) Uani d D 1 1 B 1
    H H24A 0.8502 0.9064 0.2382 0.034 Uiso calc R 1 1 B 1
    H H24B 0.8895 0.9459 0.3216 0.034 Uiso calc R 1 1 B 1
    C C25 0.6977(5) 0.93984(16) 0.2819(6) 0.0245(6) Uani d D 1 1 B 1
    H H25A 0.6942 0.9568 0.2006 0.029 Uiso calc R 1 1 B 1
    H H25B 0.6380 0.9176 0.2637 0.029 Uiso calc R 1 1 B 1
    C C26 0.5745(5) 0.99248(14) 0.3691(5) 0.0220(5) Uani d D 1 1 B 1
    C C27 0.4059(5) 1.03184(15) 0.4504(6) 0.0251(6) Uani d PD 0.778(4) 1 B 1
    H H27A 0.3535 1.0278 0.5254 0.030 Uiso calc R 1 1 B 1
    H H27B 0.3574 1.0232 0.3660 0.030 Uiso calc R 1 1 B 1
    C C28 0.4398(5) 1.07526(15) 0.4409(6) 0.0270(6) Uani d PD 0.778(4) 1 B 1
    H H28A 0.4897 1.0796 0.3641 0.032 Uiso calc R 1 1 B 1
    H H28B 0.4900 1.0839 0.5242 0.032 Uiso calc R 1 1 B 1
    N N7 0.6630(4) 0.96323(12) 0.3958(5) 0.0199(4) Uani d D 1 1 B 1
    N N8 0.5208(4) 1.00824(11) 0.4736(4) 0.0298(5) Uani d D 1 1 B 1
    H H8C 0.5529(8) 1.00457(14) 0.5510(18) 0.030 Uiso calc RD 1 1 B 1
    O O7 0.8412(4) 0.90094(10) 0.4351(4) 0.0321(4) Uani d D 1 1 B 1
    O O8 0.5435(3) 1.00387(11) 0.2531(4) 0.0281(4) Uani d D 1 1 B 1
    Cl Cl4 0.29550(11) 1.10319(3) 0.41732(14) 0.03441(18) Uani d D 1 1 B 1
    C C13A 0.421(2) 0.4712(5) 0.954(2) 0.030 Uiso d PD 0.222(4) 1 B 2
    C C14A 0.442(2) 0.4253(5) 0.939(2) 0.030 Uiso d PD 0.222(4) 1 B 2
    C C27A 0.4955(18) 1.0541(6) 0.460(2) 0.030 Uiso d PD 0.222(4) 1 B 2
    C C28A 0.3506(17) 1.0513(6) 0.427(2) 0.030 Uiso d PD 0.222(4) 1 B 2
loop_
    _atom_site_aniso_label
    _atom_site_aniso_U_11
    _atom_site_aniso_U_22
    _atom_site_aniso_U_33
    _atom_site_aniso_U_12
    _atom_site_aniso_U_13
    _atom_site_aniso_U_23
    C1 0.0285(14) 0.0265(13) 0.0224(14) -0.0047(11) 0.0047(11) -0.0045(11)
    C2 0.0326(15) 0.0302(14) 0.0251(15) -0.0090(12) 0.0001(11) 0.0000(11)
    C3 0.0297(15) 0.0330(13) 0.0280(15) -0.0047(12) 0.0074(12) 0.0043(11)
    C4 0.0281(15) 0.0246(12) 0.0203(13) -0.0047(11) 0.0006(11) 0.0037(10)
    C5 0.0194(12) 0.0249(12) 0.0204(13) 0.0015(10) 0.0019(10) 0.0010(10)
    C6 0.0223(14) 0.0251(14) 0.0244(14) 0.0013(12) 0.0005(11) 0.0010(11)
    C7 0.0235(15) 0.0299(14) 0.0420(18) 0.0007(12) 0.0056(13) 0.0004(13)
    N1 0.0217(12) 0.0223(10) 0.0170(11) -0.0050(9) 0.0049(9) -0.0001(8)
    N2 0.0403(13) 0.0351(12) 0.0168(11) -0.0182(10) 0.0019(9) -0.0016(9)
    O1 0.0318(11) 0.0288(9) 0.0282(11) -0.0122(8) 0.0021(8) 0.0027(8)
    O2 0.0414(11) 0.0290(9) 0.0172(9) -0.0094(8) 0.0037(8) -0.0030(7)
    Cl1 0.0332(4) 0.0381(4) 0.0398(4) -0.0168(3) 0.0012(3) -0.0013(3)
    C8 0.0285(14) 0.0265(13) 0.0224(14) -0.0047(11) 0.0047(11) -0.0045(11)
    C9 0.0326(15) 0.0302(14) 0.0251(15) -0.0090(12) 0.0001(11) 0.0000(11)
    C10 0.0297(15) 0.0330(13) 0.0280(15) -0.0047(12) 0.0074(12) 0.0043(11)
    C11 0.0281(15) 0.0246(12) 0.0203(13) -0.0047(11) 0.0006(11) 0.0037(10)
    C12 0.0194(12) 0.0249(12) 0.0204(13) 0.0015(10) 0.0019(10) 0.0010(10)
    C13 0.0223(14) 0.0251(14) 0.0244(14) 0.0013(12) 0.0005(11) 0.0010(11)
    C14 0.0235(15) 0.0299(14) 0.0420(18) 0.0007(12) 0.0056(13) 0.0004(13)
    N3 0.0217(12) 0.0223(10) 0.0170(11) -0.0050(9) 0.0049(9) -0.0001(8)
    N4 0.0403(13) 0.0351(12) 0.0168(11) -0.0182(10) 0.0019(9) -0.0016(9)
    O3 0.0318(11) 0.0288(9) 0.0282(11) -0.0122(8) 0.0021(8) 0.0027(8)
    O4 0.0414(11) 0.0290(9) 0.0172(9) -0.0094(8) 0.0037(8) -0.0030(7)
    Cl2 0.0332(4) 0.0381(4) 0.0398(4) -0.0168(3) 0.0012(3) -0.0013(3)
    C15 0.0322(16) 0.0287(13) 0.0202(14) 0.0083(12) 0.0063(11) 0.0035(10)
    C16 0.0370(16) 0.0325(14) 0.0244(15) 0.0131(12) -0.0034(12) -0.0021(11)
    C17 0.0247(14) 0.0296(13) 0.0310(15) 0.0063(11) 0.0056(11) -0.0024(11)
    C18 0.0249(14) 0.0261(12) 0.0227(14) 0.0040(11) 0.0042(11) -0.0027(10)
    C19 0.0245(13) 0.0234(12) 0.0185(13) -0.0012(10) 0.0043(10) -0.0012(10)
    C20 0.0209(15) 0.0286(13) 0.0271(15) -0.0016(12) 0.0082(11) -0.0033(11)
    C21 0.0211(15) 0.0274(14) 0.0322(16) -0.0013(12) 0.0005(12) -0.0019(12)
    N5 0.0233(11) 0.0192(9) 0.0175(11) 0.0023(8) 0.0028(8) 0.0001(8)
    N6 0.0396(13) 0.0344(11) 0.0156(11) 0.0191(10) 0.0035(9) 0.0012(9)
    O5 0.0360(11) 0.0303(9) 0.0293(11) 0.0126(8) 0.0001(8) -0.0031(8)
    O6 0.0343(10) 0.0338(9) 0.0163(9) 0.0116(8) 0.0031(7) 0.0021(7)
    Cl3 0.0318(4) 0.0353(3) 0.0355(4) 0.0150(3) 0.0002(3) -0.0016(3)
    C22 0.0322(16) 0.0287(13) 0.0202(14) 0.0083(12) 0.0063(11) 0.0035(10)
    C23 0.0370(16) 0.0325(14) 0.0244(15) 0.0131(12) -0.0034(12) -0.0021(11)
    C24 0.0247(14) 0.0296(13) 0.0310(15) 0.0063(11) 0.0056(11) -0.0024(11)
    C25 0.0249(14) 0.0261(12) 0.0227(14) 0.0040(11) 0.0042(11) -0.0027(10)
    C26 0.0245(13) 0.0234(12) 0.0185(13) -0.0012(10) 0.0043(10) -0.0012(10)
    C27 0.0209(15) 0.0286(13) 0.0271(15) -0.0016(12) 0.0082(11) -0.0033(11)
    C28 0.0211(15) 0.0274(14) 0.0322(16) -0.0013(12) 0.0005(12) -0.0019(12)
    N7 0.0233(11) 0.0192(9) 0.0175(11) 0.0023(8) 0.0028(8) 0.0001(8)
    N8 0.0396(13) 0.0344(11) 0.0156(11) 0.0191(10) 0.0035(9) 0.0012(9)
    O7 0.0360(11) 0.0303(9) 0.0293(11) 0.0126(8) 0.0001(8) -0.0031(8)
    O8 0.0343(10) 0.0338(9) 0.0163(9) 0.0116(8) 0.0031(7) 0.0021(7)
    Cl4 0.0318(4) 0.0353(3) 0.0355(4) 0.0150(3) 0.0002(3) -0.0016(3)
_geom_special_details
;
All e.s.d.'s (except the e.s.d. in the dihedral angle between two l.s. planes)
are estimated using the full covariance matrix. The cell e.s.d.'s are taken
into account individually in the estimation of e.s.d.'s in distances, angles
and torsion angles; correlations between e.s.d.'s in cell parameters are only
used when they are defined by crystal symmetry. An approximate (isotropic)
treatment of cell e.s.d.'s is used for estimating e.s.d.'s involving l.s.
planes.
;
loop_
    _geom_bond_atom_site_label_1
    _geom_bond_atom_site_label_2
    _geom_bond_site_symmetry_2
    _geom_bond_distance
    _geom_bond_publ_flag
    C1 N1 . 1.463(6) ?
    C1 C2 . 1.509(7) ?
    C2 O1 . 1.429(6) ?
    C3 O1 . 1.433(6) ?
    C3 C4 . 1.506(6) ?
    C4 N1 . 1.478(6) ?
    C5 O2 . 1.252(6) ?
    C5 N1 . 1.352(6) ?
    C5 N2 . 1.355(6) ?
    C6 N2 . 1.485(5) ?
    C6 C7 . 1.491(5) ?
    C7 Cl1 . 1.832(4) ?
    C8 N3 . 1.469(6) ?
    C8 C9 . 1.507(7) ?
    C9 O3 . 1.427(6) ?
    C10 O3 . 1.430(6) ?
    C10 C11 . 1.507(6) ?
    C11 N3 . 1.466(6) ?
    C12 O4 . 1.239(6) ?
    C12 N3 . 1.362(6) ?
    C12 N4 . 1.362(6) ?
    C13 N4 . 1.473(6) ?
    C13 C14 . 1.510(7) ?
    C14 Cl2 . 1.815(5) ?
    C15 N5 . 1.471(6) ?
    C15 C16 . 1.506(7) ?
    C16 O5 . 1.415(6) ?
    C17 O5 . 1.426(6) ?
    C17 C18 . 1.514(6) ?
    C18 N5 . 1.470(6) ?
    C19 O6 . 1.244(6) ?
    C19 N6 . 1.354(6) ?
    C19 N5 . 1.367(6) ?
    C20 N6 . 1.480(5) ?
    C20 C21 . 1.487(5) ?
    C21 Cl3 . 1.815(5) ?
    C22 N7 . 1.467(6) ?
    C22 C23 . 1.513(7) ?
    C23 O7 . 1.435(6) ?
    C24 O7 . 1.428(6) ?
    C24 C25 . 1.519(6) ?
    C25 N7 . 1.462(6) ?
    C26 O8 . 1.235(5) ?
    C26 N8 . 1.351(6) ?
    C26 N7 . 1.375(6) ?
    C27 N8 . 1.466(6) ?
    C27 C28 . 1.509(7) ?
    C28 Cl4 . 1.807(5) ?
    C13A C14A . 1.568(16) ?
    C27A C28A . 1.561(17) ?
loop_
    _geom_angle_atom_site_label_1
    _geom_angle_atom_site_label_2
    _geom_angle_atom_site_label_3
    _geom_angle_site_symmetry_1
    _geom_angle_site_symmetry_3
    _geom_angle
    _geom_angle_publ_flag
    N1 C1 C2 . . 110.9(5) ?
    O1 C2 C1 . . 110.7(5) ?
    O1 C3 C4 . . 111.5(5) ?
    N1 C4 C3 . . 109.7(5) ?
    O2 C5 N1 . . 122.3(5) ?
    O2 C5 N2 . . 120.3(4) ?
    N1 C5 N2 . . 117.4(5) ?
    N2 C6 C7 . . 108.6(4) ?
    C6 C7 Cl1 . . 108.0(3) ?
    C5 N1 C1 . . 126.9(5) ?
    C5 N1 C4 . . 118.9(5) ?
    C1 N1 C4 . . 112.4(4) ?
    C5 N2 C6 . . 120.3(4) ?
    C2 O1 C3 . . 110.6(4) ?
    N3 C8 C9 . . 109.1(5) ?
    O3 C9 C8 . . 113.4(5) ?
    O3 C10 C11 . . 112.1(5) ?
    N3 C11 C10 . . 109.9(5) ?
    O4 C12 N3 . . 121.4(5) ?
    O4 C12 N4 . . 120.5(4) ?
    N3 C12 N4 . . 118.1(5) ?
    N4 C13 C14 . . 107.7(4) ?
    C13 C14 Cl2 . . 108.2(4) ?
    C12 N3 C11 . . 118.9(5) ?
    C12 N3 C8 . . 124.4(5) ?
    C11 N3 C8 . . 112.3(4) ?
    C12 N4 C13 . . 119.8(4) ?
    C9 O3 C10 . . 109.8(4) ?
    N5 C15 C16 . . 110.9(5) ?
    O5 C16 C15 . . 111.9(5) ?
    O5 C17 C18 . . 111.8(5) ?
    N5 C18 C17 . . 110.7(5) ?
    O6 C19 N6 . . 120.9(4) ?
    O6 C19 N5 . . 121.8(5) ?
    N6 C19 N5 . . 117.3(5) ?
    N6 C20 C21 . . 111.2(4) ?
    C20 C21 Cl3 . . 107.6(3) ?
    C19 N5 C18 . . 117.6(5) ?
    C19 N5 C15 . . 123.8(5) ?
    C18 N5 C15 . . 111.6(4) ?
    C19 N6 C20 . . 120.1(4) ?
    C16 O5 C17 . . 110.2(4) ?
    N7 C22 C23 . . 108.8(5) ?
    O7 C23 C22 . . 112.0(5) ?
    O7 C24 C25 . . 111.8(5) ?
    N7 C25 C24 . . 109.7(5) ?
    O8 C26 N8 . . 120.5(4) ?
    O8 C26 N7 . . 121.4(5) ?
    N8 C26 N7 . . 118.0(5) ?
    N8 C27 C28 . . 109.2(4) ?
    C27 C28 Cl4 . . 107.5(4) ?
    C26 N7 C25 . . 117.3(5) ?
    C26 N7 C22 . . 123.0(5) ?
    C25 N7 C22 . . 112.7(4) ?
    C26 N8 C27 . . 120.5(4) ?
    C24 O7 C23 . . 109.9(4) ?
loop_
    _geom_hbond_atom_site_label_D
    _geom_hbond_atom_site_label_H
    _geom_hbond_atom_site_label_A
    _geom_hbond_site_symmetry_A
    _geom_hbond_distance_DH
    _geom_hbond_distance_HA
    _geom_hbond_distance_DA
    _geom_hbond_angle_DHA
    N2 H2C O6 . 0.85 2.03 2.831(6) 156.9
    N4 H4C O4 2_565 0.86 2.00 2.826(6) 162.3
    N6 H6C O2 1_554 0.85 2.00 2.819(6) 160.7
    N8 H8C O8 2_575 0.82 2.05 2.809(6) 152.6
_shelx_hkl_checksum     61786
_shelx_hkl_file
;
   0   0   1   -0.70    0.40
   0   0   1   -0.30    0.50
   0   0  -1   -0.90    0.50
   0   0  -1   -1.40    0.50
   0   0   2  428.76   33.30
   0   0   2  511.35   32.90
   0   0   2  481.25   32.90
   0   0   2  466.45   32.40
   0   0  -2  473.65   32.90
   0   0  -2  465.35   32.70
   0   0  -2  479.35   32.90
   0   0   3   -1.30    0.90
   0   0   3   -1.20    1.10
   0   0   3    0.30    1.20
   0   0  -3    0.40    1.30
   0   0  -3   -0.40    1.20
   0   0  -3   -1.60    1.50
   0   0   4  727.83   53.89
   0   0   4  744.43   53.19
   0   0   4  745.63   52.29
   0   0  -4  747.23   53.09
   0   0  -4  755.22   52.89
   0   0  -4  850.71   61.89
   0   0  -4  771.12   53.19
   0   0   5   -1.90    1.40
   0   0   5   -0.10    1.40
   0   0   5    1.70    1.40
   0   0  -5    0.10    1.40
   0   0  -5    5.70    2.50
   0   0  -5   -0.40    2.00
   0   0  -5   -2.10    1.50
   0   0   6  204.88   15.30
   0   0   6  197.08   15.80
   0   0   6  198.58   17.10
   0   0  -6  192.18   18.70
   0   0  -6  202.78   15.70
   0   0  -6  207.78   16.00
   0   0  -6  208.88   15.50
   0   0   7    0.40    2.00
   0   0   7    1.80    1.30
   0   0   7    1.20    2.10
   0   0   7    1.50    2.00
   0   0  -7    1.30    2.90
   0   0  -7   -2.00    2.30
   0   0  -7    0.60    1.70
   0   0   8  124.19   12.90
   0   0   8  139.39   11.90
   0   0   8  131.39   11.30
   0   0  -8  133.89   11.50
   0   0  -8  138.19   12.40
   0   0  -8  142.89   16.80
   0   0  -8  116.59   11.60
   0   0   9   -2.50    2.10
   0   0   9   -2.70    2.60
   0   0  -9    2.50    3.40
   0   0  -9   -6.70    3.40
   0   0  -9   -1.70    2.20
   0   0  10   -2.10    3.70
   0   0  10   -0.20    2.60
   0   0 -10   -3.60    4.70
   0   0 -10   -2.70    2.70
   0   0 -10    0.50    4.60
   0   0  11    0.10    2.90
   0   0  11   -1.00    4.50
   0   0 -11    1.90    6.00
   0   0 -11   -6.40    4.50
   0   0  12    1.40    3.40
   0   0 -12   -4.60    6.90
   0   0 -12   -3.60    5.80
   0   0 -13   -3.20    6.60
   0   0 -13   -5.00    5.60
  -1  -1 -12   -1.30    6.60
   1   1  12   -0.20    3.00
  -1  -1 -11    2.50    5.40
  -1  -1 -11   -3.70    4.80
   1   1  11    3.70    3.90
  -1  -1 -10    3.80    5.00
  -1  -1 -10    3.80    5.60
  -1  -1 -10   -0.10    3.10
   1   1  10   -2.30    2.50
  -1  -1  -9    2.00    2.60
  -1  -1  -9   -1.70    2.70
  -1  -1  -9    7.20    4.20
  -1  -1  -9   -3.40    3.70
   1   1   9    0.10    2.50
   1   1   9    4.90    2.90
   1   1   9    1.40    2.50
  -1  -1  -8    0.50    3.70
  -1  -1  -8    1.90    2.10
  -1  -1  -8   -2.20    2.30
  -1  -1  -8    3.80    4.10
   1   1   8    0.70    2.60
   1   1   8    0.30    1.80
   1   1   8    0.80    2.10
  -1  -1  -7   -2.00    2.60
  -1  -1  -7    0.40    3.40
  -1  -1  -7   -0.50    1.50
  -1  -1  -7    1.90    2.10
   1   1   7    1.40    2.00
   1   1   7    1.30    2.00
   1   1   7   -0.60    1.50
   1   1   7   -0.20    1.80
  -1  -1  -6    0.00    1.60
  -1  -1  -6    2.90    2.90
  -1  -1  -6    1.00    2.30
  -1  -1  -6    2.40    1.70
   1   1   6    1.80    1.60
   1   1   6   -0.20    1.40
   1   1   6    0.40    1.40
   1   1   6    0.70    1.70
  -1  -1  -5    3.10    1.90
  -1  -1  -5    3.80    2.90
  -1  -1  -5    0.40    1.80
  -1  -1  -5    3.30    2.20
   1   1   5    4.80    1.60
   1   1   5    2.60    1.60
   1   1   5    1.20    1.70
   1   1   5    1.00    1.50
  -1  -1  -4    0.50    2.00
  -1  -1  -4    3.10    2.00
  -1  -1  -4   -1.10    1.20
  -1  -1  -4    1.80    1.60
   1   1   4    0.00    1.40
   1   1   4    2.60    1.50
  -1  -1  -3    1.70    1.30
  -1  -1  -3    0.80    1.50
  -1  -1  -3    5.00    1.60
   1   1   3    0.90    1.20
   1   1   3    2.60    1.40
   1   1   3    2.70    1.50
  -1  -1  -2    5.20    1.60
  -1  -1  -2    8.70    1.90
  -1  -1  -2    6.50    1.40
   1   1   2    7.50    1.40
   1   1   2    5.40    1.40
   1   1   2    2.50    1.40
   1   1   2    7.40    1.50
  -1  -1  -1    1.90    0.70
  -1  -1  -1    1.10    1.00
   1   1   1    0.60    0.70
   1   1   1    1.10    0.70
   1   1   1    0.60    0.80
  -1  -1   0    0.60    0.60
   1   1   0    0.10    0.40
  -1  -1   1    1.20    0.60
   1   1  -1    1.40    0.60
   1   1  -1    1.10    0.70
  -1  -1   2    3.10    1.10
  -1  -1   2    2.90    0.70
  -1  -1   2    1.60    1.10
   1   1  -2    3.20    0.70
   1   1  -2    2.60    1.30
   1   1  -2    1.50    1.10
  -1  -1   3    3.30    1.00
  -1  -1   3    1.50    1.40
  -1  -1   3    2.30    1.20
   1   1  -3    3.20    1.30
   1   1  -3    0.50    1.50
   1   1  -3    1.80    1.10
  -1  -1   4   -0.90    1.30
  -1  -1   4   -0.60    1.60
  -1  -1   4    1.70    1.50
  -1  -1   4   -0.40    1.00
   1   1  -4   -1.10    1.60
   1   1  -4   -1.60    2.10
   1   1  -4   -1.70    1.10
   1   1  -4   -0.90    1.30
   1   1  -4    0.00    1.70
  -1  -1   5   -1.10    1.00
  -1  -1   5    0.20    1.30
  -1  -1   5   -0.60    1.40
  -1  -1   5    2.70    2.10
   1   1  -5    0.60    2.10
   1   1  -5   -0.40    2.20
   1   1  -5    0.80    1.50
   1   1  -5    1.90    1.50
  -1  -1   6    2.80    1.80
  -1  -1   6    1.20    2.00
  -1  -1   6    0.90    1.60
   1   1  -6    3.90    2.90
   1   1  -6    5.60    2.40
   1   1  -6    2.80    1.70
   1   1  -6    0.40    1.60
  -1  -1   7   -1.00    1.80
  -1  -1   7    1.60    2.10
  -1  -1   7    0.40    2.60
   1   1  -7   -0.60    2.30
   1   1  -7   -1.30    1.90
   1   1  -7   -2.00    1.60
   1   1  -7   -0.20    2.80
  -1  -1   8    3.10    3.00
  -1  -1   8    3.80    2.40
   1   1  -8    2.50    2.60
   1   1  -8    0.80    2.10
   1   1  -8    0.60    3.70
   1   1  -8   -1.10    2.70
  -1  -1   9    0.90    2.90
  -1  -1   9    4.00    2.70
   1   1  -9    0.90    3.50
   1   1  -9   -0.70    2.30
   1   1  -9    3.10    4.50
  -1  -1  10   -2.90    2.10
  -1  -1  10    8.10    4.60
   1   1 -10    1.20    5.20
   1   1 -10    0.50    4.50
   1   1 -10    3.10    3.10
  -1  -1  11   -0.90    4.40
  -1  -1  11   -3.00    2.90
   1   1 -11   -4.50    4.50
   1   1 -11    4.00    4.90
  -1  -1  12    2.50    3.80
  -1  -1  12   -0.10    4.90
   1   1 -12   11.90    7.60
   1   1 -12    4.90    6.10
  -1  -1  13    2.70    4.20
   1   1 -13    3.10    5.50
   1   1 -13    2.40    6.40
  -2  -2 -12    9.70    6.80
   2   2  12    3.00    3.70
  -2  -2 -11   10.60    7.00
   2   2  11   30.10    6.10
  -2  -2 -10   23.00    7.60
  -2  -2 -10   23.30    6.40
  -2  -2 -10   40.00    7.00
   2   2  10   35.70    5.90
   2   2  10   29.50    6.20
  -2  -2  -9   53.09    9.80
  -2  -2  -9   87.09   12.10
  -2  -2  -9   52.09    7.60
  -2  -2  -9   49.40    7.50
   2   2   9   62.79    7.50
   2   2   9   45.80    7.10
  -2  -2  -8   45.40    6.30
  -2  -2  -8   28.40    7.40
  -2  -2  -8   36.30    5.70
  -2  -2  -8   25.80    6.10
   2   2   8   38.00    5.90
   2   2   8   35.90    5.50
   2   2   8   36.80    5.40
  -2  -2  -7  142.09   12.80
  -2  -2  -7  155.88   13.50
  -2  -2  -7  170.38   16.30
  -2  -2  -7  145.89   12.80
   2   2   7  147.79   13.50
   2   2   7  159.88   12.40
   2   2   7  151.88   12.90
   2   2   7  156.48   12.90
  -2  -2  -6   14.50    4.20
  -2  -2  -6   12.30    2.80
  -2  -2  -6    5.70    3.00
  -2  -2  -6    6.00    2.80
   2   2   6   10.80    2.60
   2   2   6    7.00    2.20
   2   2   6   10.10    2.80
   2   2   6    8.00    2.30
  -2  -2  -5   20.60    3.40
  -2  -2  -5   15.10    4.20
  -2  -2  -5   21.90    4.20
  -2  -2  -5   22.00    3.60
   2   2   5   16.60    3.00
   2   2   5   21.90    3.30
   2   2   5   19.90    3.30
  -2  -2  -4   54.09    6.60
  -2  -2  -4   45.30    5.20
  -2  -2  -4   51.49    6.00
  -2  -2  -4   45.20    5.10
   2   2   4   44.50    5.10
   2   2   4   45.10    4.50
   2   2   4   48.50    4.60
  -2  -2  -3  578.54   44.30
  -2  -2  -3  550.04   37.90
  -2  -2  -3  525.35   37.90
  -2  -2  -3  547.35   38.50
   2   2   3  530.45   37.40
   2   2   3  527.05   38.40
  -2  -2  -2  134.39   10.80
  -2  -2  -2  145.29   10.40
   2   2   2  141.29   10.20
   2   2   2  130.59   10.40
   2   2   2  154.78   10.80
  -2  -2  -1  103.89    7.60
  -2  -2  -1  104.59    8.10
   2   2   1  109.59    8.10
   2   2   1  102.19    7.60
   2   2   1  104.09    7.60
  -2  -2   0  153.08   10.80
   2   2   0  136.69   10.30
   2   2   0  156.68   10.80
  -2  -2   1  255.47   17.40
   2   2  -1  255.17   17.40
   2   2  -1  236.48   17.20
  -2  -2   2    5.60    1.40
  -2  -2   2    7.90    1.60
   2   2  -2    9.20    1.60
   2   2  -2    7.60    1.70
  -2  -2   3  938.01   65.19
   2   2  -3  916.41   63.49
   2   2  -3  928.91   64.09
  -2  -2   4   33.00    3.50
  -2  -2   4   31.80    3.90
  -2  -2   4   20.80    4.00
  -2  -2   4   28.60    2.50
   2   2  -4   32.70    5.00
   2   2  -4   34.00    4.00
   2   2  -4   28.20    3.80
   2   2  -4   24.40    2.60
   2   2  -4   28.20    2.40
  -2  -2   5   22.30    3.10
  -2  -2   5   19.20    2.30
  -2  -2   5   15.50    3.00
  -2  -2   5   13.80    3.80
   2   2  -5   21.40    2.20
   2   2  -5   19.90    3.40
   2   2  -5   20.80    3.50
   2   2  -5   20.90    2.50
   2   2  -5   24.10    4.90
  -2  -2   6   38.40    3.60
  -2  -2   6   42.80    6.50
  -2  -2   6   36.60    4.40
  -2  -2   6   32.50    4.70
   2   2  -6   45.50    7.10
   2   2  -6   40.10    5.20
   2   2  -6   28.70    3.20
   2   2  -6   39.60    5.20
   2   2  -6   38.20    3.90
  -2  -2   7   27.10    4.60
  -2  -2   7   27.90    5.60
   2   2  -7   18.90    4.00
   2   2  -7   25.70    6.10
   2   2  -7   21.10    3.80
   2   2  -7   18.90    3.10
  -2  -2   8 1059.79   71.29
  -2  -2   8  974.10   75.69
   2   2  -8  966.00   69.29
   2   2  -8 1044.00   70.19
   2   2  -8  893.31   81.39
  -2  -2   9   39.10    6.40
  -2  -2   9   36.00    7.30
   2   2  -9   43.40    7.10
   2   2  -9   57.89    7.80
   2   2  -9   42.50    8.60
  -2  -2  10  262.77   19.80
  -2  -2  10  241.38   21.90
   2   2 -10  201.98   19.10
   2   2 -10  217.88   23.20
  -2  -2  11   86.59   13.40
  -2  -2  11   81.09   11.20
   2   2 -11   79.69   13.90
  -2  -2  12   10.50    4.40
  -2  -2  12    0.50    5.50
   2   2 -12   -0.10    6.40
  -2  -2  13   -0.20    3.30
  -2  -2  13   -8.10    6.00
   2   2 -13    6.10    5.70
   2   2 -13    1.30    6.70
  -3  -3 -12    7.80    8.10
   3   3  12    5.90    3.90
  -3  -3 -11    0.80    5.90
   3   3  11   -2.30    3.50
   3   3  11   -0.10    2.80
  -3  -3 -10    5.60    5.50
  -3  -3 -10   -0.40    4.10
   3   3  10    5.40    3.50
   3   3  10    6.00    3.40
  -3  -3  -9   -2.90    3.40
  -3  -3  -9    2.80    4.80
  -3  -3  -9   -1.40    2.40
   3   3   9    2.00    2.90
   3   3   9    0.50    2.40
   3   3   9   -0.40    2.40
  -3  -3  -8    1.80    2.40
  -3  -3  -8    0.90    3.80
  -3  -3  -8    3.90    2.90
   3   3   8    0.10    1.90
   3   3   8   -1.40    2.20
   3   3   8   -1.20    2.00
  -3  -3  -7   -1.20    2.40
  -3  -3  -7    2.30    2.00
  -3  -3  -7   -3.60    3.20
  -3  -3  -7   -0.10    3.30
   3   3   7    0.50    2.00
   3   3   7   -0.40    2.00
   3   3   7    1.20    1.90
  -3  -3  -6    1.30    2.50
  -3  -3  -6    1.90    1.80
  -3  -3  -6   -1.60    2.20
  -3  -3  -6   -0.90    2.50
   3   3   6    0.00    1.40
   3   3   6    0.40    1.40
   3   3   6    0.50    1.80
  -3  -3  -5    7.80    3.20
  -3  -3  -5    4.40    2.60
  -3  -3  -5    7.80    2.30
  -3  -3  -5    7.10    2.60
   3   3   5    4.10    1.90
   3   3   5   13.70    2.70
   3   3   5    5.50    1.90
  -3  -3  -4   24.10    4.40
  -3  -3  -4   24.30    3.40
  -3  -3  -4   30.50    4.20
  -3  -3  -4   19.80    4.00
   3   3   4   19.80    3.30
   3   3   4   28.60    3.40
  -3  -3  -3   17.10    3.10
  -3  -3  -3   15.90    2.40
  -3  -3  -3   13.30    3.20
  -3  -3  -3   14.20    2.90
   3   3   3   15.00    2.40
   3   3   3   11.70    2.50
   3   3   3   18.40    2.40
  -3  -3  -2    2.30    1.20
  -3  -3  -2    3.70    1.90
  -3  -3  -2    4.80    2.10
   3   3   2    2.00    1.30
   3   3   2    3.80    1.30
   3   3   2    0.80    1.10
  -3  -3  -1   85.49    6.80
   3   3   1   85.09    6.80
   3   3   1   74.69    6.10
  -3  -3   0  237.28   17.40
   3   3   0  226.78   16.80
   3   3   0  252.17   17.50
   3   3   0  249.68   17.00
  -3  -3   1   67.69    5.60
   3   3  -1   74.29    5.60
   3   3  -1   75.49    6.00
  -3  -3   2   30.60    3.20
  -3  -3   2   35.20    3.10
  -3  -3   2   35.20    2.60
   3   3  -2   34.70    3.20
   3   3  -2   33.70    3.20
  -3  -3   3   22.20    2.80
  -3  -3   3   18.20    3.60
   3   3  -3   19.00    2.60
   3   3  -3   17.70    4.00
   3   3  -3   18.60    2.60
  -3  -3   4   27.00    4.60
  -3  -3   4   28.00    3.70
   3   3  -4   27.10    3.40
   3   3  -4   36.40    5.50
   3   3  -4   26.50    3.50
  -3  -3   5    5.80    2.00
  -3  -3   5    4.10    2.50
  -3  -3   5    0.90    1.50
   3   3  -5    3.20    1.80
   3   3  -5    0.40    2.70
   3   3  -5    0.50    1.90
  -3  -3   6   10.70    2.60
  -3  -3   6    7.20    2.80
   3   3  -6   13.10    4.30
   3   3  -6   11.00    2.70
   3   3  -6    5.40    2.30
  -3  -3   7    2.20    2.30
  -3  -3   7   -2.80    2.20
   3   3  -7   -0.70    2.60
   3   3  -7   -0.20    2.30
   3   3  -7   -1.60    1.60
  -3  -3   8    4.00    3.30
  -3  -3   8    4.50    2.60
   3   3  -8    8.90    3.50
   3   3  -8   11.30    3.60
   3   3  -8    8.60    4.70
  -3  -3   9    3.40    3.30
  -3  -3   9    1.40    2.60
   3   3  -9    0.10    4.50
   3   3  -9    1.20    2.80
   3   3  -9    2.80    3.60
  -3  -3  10    5.10    3.70
  -3  -3  10   -0.20    4.10
   3   3 -10    0.80    5.10
   3   3 -10    3.70    3.90
   3   3 -10    0.90    2.90
  -3  -3  11   -5.00    4.40
  -3  -3  11    1.10    3.30
   3   3 -11   -0.30    5.30
   3   3 -11    2.00    4.20
  -3  -3  12    2.90    5.20
  -3  -3  12    1.10    3.70
   3   3 -12   -4.30    3.90
   3   3 -12    6.60    6.90
   3   3 -13   -1.80    6.80
   3   3 -13    4.60    5.70
  -4  -4 -12   -2.60    6.00
   4   4  12   -4.90    4.10
   4   4  12    1.70    3.80
  -4  -4 -11    4.70    6.70
   4   4  11    2.50    3.10
   4   4  11    5.50    4.10
  -4  -4 -10   57.49   11.80
   4   4  10   95.29   11.10
   4   4  10   99.49   10.70
   4   4  10   80.69   10.50
  -4  -4  -9  197.78   16.60
  -4  -4  -9  132.99   20.30
  -4  -4  -9  183.38   17.30
   4   4   9  222.88   16.70
   4   4   9  209.48   16.20
   4   4   9  183.58   16.80
  -4  -4  -8  128.39   17.20
  -4  -4  -8  156.18   13.90
  -4  -4  -8  138.89   13.10
   4   4   8  155.38   12.80
   4   4   8  162.68   13.80
   4   4   8  144.79   13.00
  -4  -4  -7  106.89    9.60
  -4  -4  -7  108.29   13.50
  -4  -4  -7   89.19   10.60
   4   4   7  110.69    9.50
   4   4   7   94.89    9.90
   4   4   7  100.89    9.20
  -4  -4  -6   29.00    6.20
  -4  -4  -6   29.90    4.30
  -4  -4  -6   32.00    5.50
   4   4   6   32.30    4.50
   4   4   6   27.60    4.70
   4   4   6   28.70    4.40
  -4  -4  -5    3.90    1.90
  -4  -4  -5    4.00    2.30
  -4  -4  -5    4.10    3.10
  -4  -4  -5   -0.70    2.50
   4   4   5   -1.20    1.50
   4   4   5    4.20    1.70
   4   4   5    3.70    1.90
  -4  -4  -4   63.29    7.90
  -4  -4  -4   51.59    6.50
  -4  -4  -4   63.89    5.60
  -4  -4  -4   60.69    6.80
   4   4   4   53.09    6.30
   4   4   4   57.99    5.20
   4   4   4   48.80    5.10
  -4  -4  -3  179.08   13.20
  -4  -4  -3  191.58   16.40
  -4  -4  -3  179.18   14.00
  -4  -4  -3  169.98   13.70
   4   4   3  171.48   14.20
   4   4   3  174.38   13.00
  -4  -4  -2    1.80    1.80
  -4  -4  -2    0.20    1.00
  -4  -4  -2   -2.00    1.50
   4   4   2    0.00    1.20
   4   4   2    0.50    1.20
   4   4   2    1.30    1.20
  -4  -4  -1   26.90    4.20
  -4  -4  -1   26.70    3.50
   4   4   1   25.70    2.80
   4   4   1   26.80    4.50
   4   4   1   18.20    3.00
   4   4   1   18.50    2.90
  -4  -4   0  256.77   20.30
  -4  -4   0  252.67   17.30
   4   4   0  247.18   20.70
   4   4   0  228.88   16.80
   4   4   0  199.48   17.10
  -4  -4   1  580.64   41.70
   4   4  -1  586.74   48.90
   4   4  -1  580.44   40.60
   4   4  -1  634.74   41.80
  -4  -4   2   48.10    4.10
  -4  -4   2   45.50    3.90
  -4  -4   2   52.89    5.90
   4   4  -2   43.20    3.90
   4   4  -2   40.00    4.70
   4   4  -2   62.09    7.00
  -4  -4   3    4.40    2.40
  -4  -4   3    8.20    1.80
   4   4  -3   11.80    3.40
   4   4  -3   12.20    1.90
   4   4  -3    6.60    1.40
   4   4  -3    5.70    1.60
  -4  -4   4  750.62   60.19
  -4  -4   4  795.12   56.69
   4   4  -4  791.92   55.69
   4   4  -4  793.32   55.09
   4   4  -4  875.61   65.69
  -4  -4   5   72.49    6.30
  -4  -4   5   45.90    7.40
   4   4  -5   68.79    6.10
   4   4  -5   59.99    5.90
   4   4  -5   66.29    9.20
  -4  -4   6  109.39   12.90
  -4  -4   6  120.09   10.00
   4   4  -6  114.59    9.80
   4   4  -6  108.89    9.60
   4   4  -6  119.89   12.70
  -4  -4   7   46.70    6.20
  -4  -4   7   51.19    8.50
   4   4  -7   45.10    8.50
   4   4  -7   43.50    5.80
   4   4  -7   43.60    6.20
  -4  -4   8  484.95   39.40
  -4  -4   8  506.05   36.00
   4   4  -8  498.05   35.40
   4   4  -8  464.65   34.80
   4   4  -8  433.26   42.10
  -4  -4   9   90.59   12.10
  -4  -4   9   85.39   10.00
   4   4  -9   75.29    9.20
   4   4  -9   72.89    9.40
   4   4  -9   96.79   13.80
  -4  -4  10  166.78   18.70
  -4  -4  10  201.48   16.90
   4   4 -10  199.58   16.90
   4   4 -10  179.78   21.00
  -4  -4  11   20.30    5.70
  -4  -4  11   19.80    7.10
   4   4 -11   23.60    8.60
   4   4 -11    6.70    5.10
  -4  -4  12   -4.80    3.00
  -4  -4  12   -0.10    5.30
   4   4 -12    2.40    6.80
   4   4 -12    1.00    5.00
  -5  -5 -11    5.90    6.30
   5   5  11    1.80    3.80
  -5  -5 -10    4.30    6.50
   5   5  10    5.60    4.00
   5   5  10    7.30    3.80
  -5  -5  -9    1.40    5.40
  -5  -5  -9    8.90    3.80
   5   5   9   11.30    4.10
   5   5   9   12.10    4.70
   5   5   9   12.50    4.30
  -5  -5  -8    0.40    2.60
  -5  -5  -8    0.70    4.70
  -5  -5  -8    4.20    3.40
   5   5   8    2.60    2.80
   5   5   8    7.40    3.30
   5   5   8    3.00    2.50
  -5  -5  -7    5.70    4.20
  -5  -5  -7   10.50    2.90
  -5  -5  -7   12.70    4.00
   5   5   7    9.70    3.10
   5   5   7    7.30    3.10
   5   5   7    4.50    2.00
  -5  -5  -6   -1.60    2.90
  -5  -5  -6    4.70    2.30
  -5  -5  -6    1.40    2.50
   5   5   6   -2.00    1.70
   5   5   6    6.20    2.50
   5   5   6    6.10    2.20
  -5  -5  -5   -0.10    2.30
  -5  -5  -5    1.10    1.40
  -5  -5  -5   -1.50    2.50
   5   5   5    2.70    2.00
   5   5   5    2.70    1.90
   5   5   5   -0.10    1.50
  -5  -5  -4    5.50    1.90
  -5  -5  -4    1.20    2.40
  -5  -5  -4    5.80    2.40
   5   5   4    3.00    2.00
   5   5   4    5.10    1.60
   5   5   4    2.60    1.70
  -5  -5  -3   21.60    4.50
  -5  -5  -3   26.00    3.10
  -5  -5  -3   21.00    4.10
   5   5   3   23.40    3.20
   5   5   3   21.00    3.60
  -5  -5  -2   52.99    5.80
  -5  -5  -2   54.29    7.10
   5   5   2   46.80    5.60
   5   5   2   45.40    4.30
  -5  -5  -1    8.40    2.70
  -5  -5  -1    8.80    2.40
   5   5   1    6.70    3.10
   5   5   1    7.90    2.10
   5   5   1    7.80    1.70
   5   5   1    5.90    1.50
   5   5   1    4.40    2.00
  -5  -5   0   70.59    8.10
  -5  -5   0   79.39    6.70
   5   5   0   71.99    6.70
   5   5   0   76.09    6.70
   5   5   0   76.29    9.50
  -5  -5   1   30.20    4.70
  -5  -5   1   19.30    2.90
   5   5  -1   23.60    3.10
   5   5  -1   23.60    3.00
   5   5  -1   21.50    3.40
   5   5  -1   11.50    3.50
  -5  -5   2   29.70    4.70
  -5  -5   2   28.90    3.10
   5   5  -2   26.30    3.10
   5   5  -2   24.40    3.80
   5   5  -2   36.50    5.80
  -5  -5   3   33.50    3.70
  -5  -5   3   44.60    6.00
   5   5  -3   24.00    5.40
  -5  -5   4    0.40    1.40
  -5  -5   4    1.30    2.30
   5   5  -4   -3.00    1.90
   5   5  -4    0.40    0.90
   5   5  -4    1.70    1.50
   5   5  -4   -1.10    1.30
  -5  -5   5   12.80    2.70
  -5  -5   5   10.10    3.60
   5   5  -5   14.00    2.60
   5   5  -5    7.80    2.20
   5   5  -5   13.20    4.20
  -5  -5   6    9.80    2.70
  -5  -5   6    7.80    3.60
   5   5  -6    3.30    1.90
   5   5  -6    7.50    2.50
   5   5  -6    7.10    3.70
  -5  -5   7    2.50    2.20
  -5  -5   7   11.00    4.40
   5   5  -7   -0.30    2.40
   5   5  -7    2.20    2.20
   5   5  -7   -1.90    2.90
  -5  -5   8    2.10    2.70
  -5  -5   8    6.30    3.80
   5   5  -8    8.10    3.20
   5   5  -8    1.40    4.30
   5   5  -8    0.00    2.60
  -5  -5   9    3.10    4.20
  -5  -5   9   13.90    4.20
   5   5  -9   13.40    4.10
   5   5  -9    4.20    4.80
   5   5  -9   12.90    4.10
  -5  -5  10    5.30    3.30
  -5  -5  10    2.70    3.80
   5   5 -10    6.20    4.10
   5   5 -10   -0.80    5.10
   5   5 -10   -0.70    3.80
  -5  -5  11   -1.30    4.00
  -5  -5  11    9.00    4.30
   5   5 -11   -2.80    4.00
   5   5 -11    6.70    5.90
  -5  -5  12   -2.70    4.30
  -5  -5  12   -0.90    3.40
   5   5 -12    1.20    4.70
   5   5 -12   -3.10    5.60
  -6  -6 -11    3.50    7.40
   6   6  11   19.10    5.70
   6   6  11   21.20    6.10
  -6  -6 -10    3.90    6.00
   6   6  10   -7.20    2.60
   6   6  10    1.90    3.10
  -6  -6  -9    5.00    5.50
  -6  -6  -9   -2.90    2.80
   6   6   9    1.50    3.40
   6   6   9   -1.40    3.10
  -6  -6  -8    8.10    5.40
  -6  -6  -8   10.70    3.90
   6   6   8   10.70    3.80
   6   6   8    8.50    3.60
  -6  -6  -7   87.99   11.20
  -6  -6  -7   88.49   12.90
  -6  -6  -7   90.59   10.00
   6   6   7  104.39   11.70
   6   6   7  109.29    9.30
  -6  -6  -6   94.49   12.40
  -6  -6  -6  106.09   11.40
  -6  -6  -6   91.99    8.90
   6   6   6   84.69   10.50
   6   6   6  105.69    8.80
  -6  -6  -5    8.60    3.90
  -6  -6  -5   13.60    2.70
  -6  -6  -5   12.70    3.80
   6   6   5   15.20    3.00
   6   6   5   10.00    3.10
  -6  -6  -4   33.10    4.00
  -6  -6  -4   31.80    5.30
  -6  -6  -4   27.70    5.70
   6   6   4   25.40    4.70
   6   6   4   28.90    4.00
  -6  -6  -3  193.08   16.10
  -6  -6  -3  204.78   14.90
  -6  -6  -3  194.58   18.80
   6   6   3  193.28   14.70
   6   6   3  217.58   16.70
  -6  -6  -2    6.90    2.90
  -6  -6  -2   10.20    2.80
   6   6   2   10.00    2.70
   6   6   2    5.50    1.60
   6   6   2    4.00    2.00
  -6  -6  -1   99.49   10.50
  -6  -6  -1  101.49    8.90
   6   6   1   92.99    8.70
   6   6   1  101.49    9.10
   6   6   1  111.19   13.20
  -6  -6   0 1289.47   89.99
  -6  -6   0 1340.37  104.09
   6   6   0 1309.67   86.89
   6   6   0 1392.86   92.79
   6   6   0 1101.59  104.29
  -6  -6   1   63.99    6.00
  -6  -6   1   73.29    6.90
  -6  -6   1   70.09    8.90
   6   6  -1   80.59   10.30
   6   6  -1   65.49    7.10
   6   6  -1   61.89    6.30
  -6  -6   2    5.30    2.30
  -6  -6   2   -1.00    1.10
   6   6  -2    3.50    2.70
   6   6  -2    0.90    1.30
   6   6  -2    1.70    1.90
   6   6  -2   -2.10    1.00
  -6  -6   3   25.50    3.00
  -6  -6   3   40.80    5.80
  -6  -6   3   28.10    2.80
   6   6  -3   27.20    3.00
   6   6  -3   41.30    6.70
  -6  -6   4   98.09    8.50
  -6  -6   4  103.89   11.90
   6   6  -4  109.99   11.70
  -6  -6   5   33.90    6.40
  -6  -6   5   31.20    4.30
   6   6  -5   29.60    4.00
   6   6  -5   33.30    7.10
  -6  -6   6    6.00    3.70
  -6  -6   6    7.30    2.60
   6   6  -6    1.20    3.70
   6   6  -6    3.90    2.10
   6   6  -6   -0.50    1.80
  -6  -6   7    2.80    3.50
  -6  -6   7    1.00    2.00
   6   6  -7    0.30    3.70
   6   6  -7    0.00    2.10
   6   6  -7    1.50    2.30
  -6  -6   8   18.80    5.80
  -6  -6   8    0.70    2.70
   6   6  -8    7.00    3.20
   6   6  -8    5.30    4.70
   6   6  -8    4.90    2.90
  -6  -6   9    4.00    4.10
  -6  -6   9    2.60    2.90
   6   6  -9    0.90    4.60
   6   6  -9    3.00    2.90
   6   6  -9    2.70    3.40
  -6  -6  10    1.50    3.20
  -6  -6  10    4.00    4.20
   6   6 -10  -11.30    4.20
   6   6 -10   -4.30    3.00
   6   6 -10    2.70    3.70
  -6  -6  11    4.40    4.80
  -6  -6  11   -1.90    3.20
   6   6 -11   -0.80    4.60
   6   6 -11   -3.80    4.80
  -6  -6  12   33.80    9.50
  -6  -6  12   26.60    6.70
   6   6 -12   22.30    9.30
   6   6 -12   10.20    6.00
  -7  -7 -10    8.20    7.10
   7   7  10   -0.30    3.90
   7   7  10    4.90    3.70
  -7  -7  -9   -2.90    4.90
   7   7   9    2.80    3.10
   7   7   9    3.70    3.90
  -7  -7  -8    3.70    4.80
   7   7   8    0.60    2.80
   7   7   8    2.10    3.00
  -7  -7  -7   10.50    5.40
   7   7   7    8.10    3.20
   7   7   7    8.40    4.20
  -7  -7  -6   20.70    4.90
  -7  -7  -6   17.40    5.80
   7   7   6    9.50    3.00
   7   7   6   19.00    4.50
  -7  -7  -5   28.40    5.60
  -7  -7  -5   33.90    6.90
   7   7   5   26.80    5.40
   7   7   5   34.00    4.60
  -7  -7  -4    0.30    2.30
  -7  -7  -4    3.10    3.20
   7   7   4    2.80    1.70
   7   7   4    2.30    2.30
  -7  -7  -3    3.40    2.50
  -7  -7  -3    4.80    3.60
   7   7   3    8.50    3.10
   7   7   3    9.20    2.10
   7   7   3    5.50    2.60
  -7  -7  -2   29.00    4.90
  -7  -7  -2   41.30    6.90
   7   7   2   36.70    5.40
   7   7   2   36.60    5.30
  -7  -7  -1   45.90    7.20
  -7  -7  -1   48.50    6.00
   7   7   1   46.40    5.80
   7   7   1   29.20    6.80
   7   7   1   49.20    5.90
  -7  -7   0    0.60    2.10
  -7  -7   0    2.00    1.80
   7   7   0    2.00    1.90
   7   7   0   -1.30    2.30
   7   7   0    0.00    1.80
  -7  -7   1   43.40    5.80
  -7  -7   1   39.50    6.70
  -7  -7   1   38.60    4.90
   7   7  -1   58.79    9.30
   7   7  -1   38.40    5.60
   7   7  -1   37.90    5.10
  -7  -7   2   19.80    4.20
  -7  -7   2   23.20    3.40
  -7  -7   2   28.20    5.30
   7   7  -2   20.70    3.30
   7   7  -2   17.50    3.80
   7   7  -2   20.10    5.20
  -7  -7   3   12.90    3.60
   7   7  -3   10.60    4.30
   7   7  -3    4.70    1.70
  -7  -7   4   34.40    4.30
  -7  -7   4   45.90    7.20
   7   7  -4   23.80    6.10
  -7  -7   5    7.50    2.40
  -7  -7   5   15.80    4.80
   7   7  -5    5.00    4.10
  -7  -7   6   24.20    6.10
  -7  -7   6   24.60    4.10
   7   7  -6   14.10    5.50
  -7  -7   7    2.10    3.70
  -7  -7   7    5.30    2.40
   7   7  -7    9.70    5.10
  -7  -7   8   48.40    9.40
  -7  -7   8   46.40    6.60
   7   7  -8   37.60    9.00
  -7  -7   9    5.40    4.90
  -7  -7   9    4.20    3.30
   7   7  -9    4.20    3.40
   7   7  -9    5.60    5.40
  -7  -7  10   17.00    5.20
  -7  -7  10   15.70    6.50
   7   7 -10   17.20    7.00
   7   7 -10   18.90    5.10
  -7  -7  11    2.00    4.80
  -7  -7  11   -3.50    3.30
   7   7 -11    3.80    6.00
   7   7 -11    2.00    3.90
  -8  -8  -9   58.29   12.80
   8   8   9   77.49   11.40
   8   8   9   77.79    9.20
  -8  -8  -8    2.40    5.30
   8   8   8    7.80    4.00
   8   8   8   -0.80    2.70
  -8  -8  -7   46.20   10.30
   8   8   7   71.69   10.20
   8   8   7   87.19    8.60
  -8  -8  -6    4.90    4.30
   8   8   6    1.90    2.80
   8   8   6    2.10    2.50
  -8  -8  -5   12.50    5.40
  -8  -8  -5   27.40    5.80
   8   8   5   22.40    3.70
   8   8   5   21.30    5.10
   8   8   5   19.10    4.70
  -8  -8  -4  173.08   15.40
  -8  -8  -4  173.38   18.00
   8   8   4  173.38   14.80
   8   8   4  172.88   13.40
   8   8   4  183.58   15.90
  -8  -8  -3  277.37   25.00
  -8  -8  -3  236.78   20.90
   8   8   3  278.87   21.90
   8   8   3  267.97   20.60
  -8  -8  -2    1.90    3.00
  -8  -8  -2    2.80    2.40
   8   8   2    2.90    2.40
   8   8   2    5.30    2.70
  -8  -8  -1   22.20    4.10
  -8  -8  -1   29.10    6.00
   8   8   1   24.60    4.60
   8   8   1   21.80    6.20
   8   8   1   17.30    4.30
  -8  -8   0   14.30    4.10
  -8  -8   0   14.20    3.30
   8   8   0    6.20    2.50
   8   8   0    4.70    3.90
   8   8   0    4.70    2.70
  -8  -8   1  333.17   23.40
  -8  -8   1  312.17   28.00
   8   8  -1  237.68   28.00
   8   8  -1  323.47   23.60
   8   8  -1  331.57   24.30
  -8  -8   2   61.69    7.90
  -8  -8   2   58.09    8.60
   8   8  -2   46.70    6.80
   8   8  -2   62.49   10.00
   8   8  -2   48.00    6.10
  -8  -8   3  138.39   15.20
  -8  -8   3  174.58   14.50
   8   8  -3  145.19   16.20
  -8  -8   4    8.50    3.80
   8   8  -4    5.00    4.20
  -8  -8   5   99.69   12.20
   8   8  -5   66.09   11.70
  -8  -8   6   17.20    5.40
   8   8  -6    8.80    5.00
  -8  -8   7   41.70    7.90
   8   8  -7   33.00    8.20
  -8  -8   8   -0.10    2.80
  -8  -8   8   -4.30    3.40
   8   8  -8    1.90    4.90
  -8  -8   9   28.90    7.70
  -8  -8   9   18.10    5.20
   8   8  -9   23.60    7.60
  -8  -8  10    0.80    3.50
  -8  -8  10    6.40    4.90
   8   8 -10    3.00    5.60
  -8  -8  11   39.30    9.80
  -8  -8  11   68.79   10.50
   8   8 -11   43.00   11.00
  -9  -9  -8   -4.20    4.60
   9   9   8    2.60    2.80
   9   9   8   -3.70    3.40
   9   9   8   -3.60    3.50
  -9  -9  -7   16.70    6.90
   9   9   7    9.70    4.10
   9   9   7   11.50    4.30
   9   9   7    6.10    3.30
  -9  -9  -6   10.00    5.40
   9   9   6    7.90    3.00
   9   9   6    2.30    3.20
   9   9   6    1.30    3.50
  -9  -9  -5   10.50    5.50
   9   9   5   12.90    4.60
   9   9   5   18.30    3.50
   9   9   5   19.70    5.30
  -9  -9  -4    6.70    4.80
   9   9   4   13.20    4.00
   9   9   4    8.60    3.70
  -9  -9  -3   10.90    4.90
  -9  -9  -3   19.40    4.60
   9   9   3   17.80    4.70
   9   9   3   13.00    4.10
  -9  -9  -2    6.00    4.00
  -9  -9  -2    1.20    2.40
   9   9   2    1.60    2.60
   9   9   2    1.20    2.20
  -9  -9  -1   15.10    5.10
  -9  -9  -1   17.40    4.00
   9   9   1   15.60    3.90
   9   9   1    6.60    4.60
   9   9   1   12.50    3.70
  -9  -9   0   69.59    9.80
  -9  -9   0   60.49    7.70
   9   9   0   55.39   10.50
   9   9   0   56.39    7.80
   9   9   0   63.59    7.90
  -9  -9   1   75.79   10.70
   9   9  -1   59.19   10.30
   9   9  -1   50.59    7.60
   9   9  -1   71.79    8.10
  -9  -9   2   15.20    4.70
   9   9  -2   -1.40    1.70
   9   9  -2    8.60    3.40
   9   9  -2    3.70    4.10
  -9  -9   3   12.40    4.40
  -9  -9   3    9.40    4.00
   9   9  -3   15.90    5.80
  -9  -9   4    2.50    3.30
  -9  -9   4    3.30    3.10
   9   9  -4    4.10    4.20
  -9  -9   5   32.70    6.90
   9   9  -5   10.40    5.40
  -9  -9   6   12.50    5.30
   9   9  -6    3.60    4.70
  -9  -9   7   10.00    4.70
   9   9  -7   13.90    6.70
  -9  -9   8    0.60    3.80
   9   9  -8   -0.10    4.90
  -9  -9   9   10.40    5.60
   9   9  -9    3.50    6.40
  -9  -9  10    2.70    4.60
   9   9 -10   -1.40    5.70
 -10 -10  -7   15.10    6.50
  10  10   7   14.10    5.60
  10  10   7   16.40    5.50
 -10 -10  -6   55.19   11.10
  10  10   6   42.70    8.10
  10  10   6   45.60    8.00
 -10 -10  -5    2.00    4.40
  10  10   5   -0.70    3.30
  10  10   5    0.00    2.90
 -10 -10  -4   -3.30    3.10
  10  10   4    0.70    3.10
  10  10   4   -1.30    2.70
 -10 -10  -3    1.80    3.90
  10  10   3    4.50    3.40
  10  10   3   12.00    4.20
 -10 -10  -2    2.90    3.20
 -10 -10  -2    0.40    3.70
  10  10   2    3.50    3.10
  10  10   2   -1.60    2.80
 -10 -10  -1   50.89    9.40
 -10 -10  -1   43.50    7.00
  10  10   1   52.49    8.00
  10  10   1   70.19    8.60
  10  10   1   46.50    9.60
 -10 -10   0   10.60    4.60
  10  10   0    9.90    3.70
  10  10   0    8.80    3.90
  10  10   0    4.10    5.00
 -10 -10   1    1.60    3.30
  10  10  -1   -2.00    2.60
  10  10  -1   -0.40    4.60
  10  10  -1   -2.00    2.40
 -10 -10   2   -1.00    3.00
  10  10  -2    0.50    2.70
  10  10  -2    0.70    4.40
 -10 -10   3   -4.10    2.80
  10  10  -3   -1.90    3.70
 -10 -10   4  105.19   13.10
 -10 -10   4   89.19   13.00
  10  10  -4   83.59   12.90
 -10 -10   5    0.80    3.70
 -10 -10   5    2.10    3.40
  10  10  -5   -1.40    4.40
 -10 -10   6   12.40    5.30
  10  10  -6   25.80    8.00
 -10 -10   7   41.70    9.00
  10  10  -7   31.40    9.30
 -10 -10   8   13.50    6.20
  10  10  -8    3.00    5.80
 -10 -10   9   -2.00    4.50
  10  10  -9   -6.60    5.20
 -11 -11  -6   -3.50    4.30
  11  11   6   -1.70    3.40
  11  11   6   -1.90    3.60
 -11 -11  -5   -4.70    3.70
  11  11   5   -1.50    3.30
  11  11   5    1.50    3.60
 -11 -11  -4   -0.40    3.70
  11  11   4    3.20    4.20
  11  11   4    2.10    3.80
 -11 -11  -3    6.40    5.00
  11  11   3    7.60    4.80
  11  11   3   11.80    4.40
 -11 -11  -2   13.50    6.10
  11  11   2   16.60    5.50
  11  11   2    7.10    4.00
 -11 -11  -1    7.10    4.20
  11  11   1    3.00    5.20
  11  11   1    1.50    3.30
  11  11   1    4.00    3.70
 -11 -11   0    6.40    4.50
  11  11   0   -1.30    4.60
  11  11   0    4.20    3.50
  11  11   0   -1.10    2.80
 -11 -11   1   23.90    6.40
  11  11  -1   13.30    4.40
  11  11  -1    8.70    3.90
  11  11  -1   17.50    6.80
 -11 -11   2   25.60    7.10
  11  11  -2   24.30    7.80
  11  11  -2   23.00    5.50
 -11 -11   3   17.70    6.20
  11  11  -3   22.60    7.20
 -11 -11   4    9.50    4.90
  11  11  -4    4.20    5.60
 -11 -11   5    5.50    4.50
  11  11  -5    8.00    5.90
 -11 -11   6    4.20    4.30
 -11 -11   6   -1.30    4.10
  11  11  -6    6.10    6.20
 -11 -11   7    2.80    4.80
  11  11  -7    3.20    5.60
 -11 -11   8    0.90    4.70
  11  11  -8   -1.80    5.80
 -12 -12  -4    5.70    5.00
  12  12   4    1.10    4.10
  12  12   4    2.50    3.80
 -12 -12  -3   26.90    7.90
  12  12   3   32.20    7.70
  12  12   3   27.10    6.80
 -12 -12  -2   22.50    7.40
  12  12   2   18.10    5.30
  12  12   2   10.50    5.30
 -12 -12  -1   -2.00    3.90
  12  12   1   -0.30    5.60
  12  12   1    3.80    3.80
  12  12   1   -7.00    3.40
 -12 -12   0    0.00    3.90
  12  12   0   -3.10    4.50
  12  12   0    1.80    3.70
  12  12   0    7.50    4.50
 -12 -12   1   57.99   10.40
  12  12  -1   25.40    8.70
  12  12  -1   41.70    7.50
 -12 -12   2   61.89   11.40
  12  12  -2   44.30   10.80
 -12 -12   3   28.90    7.90
  12  12  -3   23.90    9.30
 -12 -12   4   -0.10    4.50
  12  12  -4    4.20    5.70
 -12 -12   5   13.50    6.00
  12  12  -5   14.00    7.70
 -12 -12   6    2.90    4.70
  12  12  -6    4.00    6.30
 -13 -13  -2    1.00    4.90
 -13 -13  -1    2.80    4.40
  13  13   1    4.60    5.00
  13  13   1   -0.90    3.30
 -13 -13   0    0.00    4.00
  13  13   0   10.60    5.20
  13  13   0   -0.20    6.00
  13  13   0   10.20    5.00
 -13 -13   1    0.80    3.70
  13  13  -1    7.90    6.70
  13  13  -1   -2.50    3.40
 -13 -13   2   -4.20    3.40
  13  13  -2    0.30    6.20
 -13 -13   3   13.40    6.70
  13  13  -3   11.80    7.20
 -13 -13   4   15.90    6.90
  13  13  -4   13.50    8.50
  13  15  -3   25.40    9.80
 -13 -15   3   51.79   10.70
  13  15  -2    5.30    6.80
 -13 -15   2    5.80    5.40
  13  15  -1    7.40    5.10
  13  15  -1    4.60    6.50
 -13 -15   1    7.90    5.40
  13  15   0   -1.10    5.30
  13  15   0    3.80    4.20
 -13 -15   0    4.80    5.10
  13  15   1   -2.80    3.30
 -13 -15  -1   -3.60    4.30
  12  14  -6    3.50    5.90
 -12 -14   6   -1.30    4.20
  12  14  -5    4.30    6.20
 -12 -14   5   -1.10    4.00
  12  14  -4   17.00    8.10
 -12 -14   4   22.90    8.00
  12  14  -3    9.20    7.00
 -12 -14   3    7.80    5.20
  12  14  -2    0.80    3.70
  12  14  -2    2.10    5.60
 -12 -14   2    5.00    4.70
  12  14  -1    2.50    5.30
  12  14  -1   -2.20    3.00
 -12 -14   1    0.20    3.60
  12  14   0    2.30    4.30
  12  14   0    4.10    3.70
  12  14   0   -2.90    4.70
 -12 -14   0    2.20    4.50
  12  14   1   20.30    6.20
  12  14   1   11.30    7.20
  12  14   1   20.50    5.90
 -12 -14  -1   14.00    6.20
  12  14   2   17.40    6.30
  12  14   2   12.10    5.20
 -12 -14  -2   10.90    5.90
  12  14   3   14.70    6.20
  12  14   3    3.00    4.00
 -12 -14  -3    6.00    5.40
  12  14   4    3.80    4.50
  12  14   4   -6.00    3.70
 -12 -14  -4   -1.90    4.60
  11  13  -8   -2.90    5.60
 -11 -13   8   -4.70    4.50
  11  13  -7   -2.10    6.10
 -11 -13   7    9.40    5.90
  11  13  -6   -1.30    5.70
 -11 -13   6   12.10    6.10
 -11 -13   6    8.10    4.80
  11  13  -5    4.50    5.30
 -11 -13   5    4.40    5.00
  11  13  -4   10.00    6.20
 -11 -13   4   19.50    6.10
  11  13  -3    5.90    5.40
 -11 -13   3   15.10    6.20
  11  13  -2    8.80    6.30
  11  13  -2   10.60    4.20
 -11 -13   2   13.60    5.50
  11  13  -1    5.50    3.80
  11  13  -1    8.40    6.20
  11  13  -1    5.60    3.20
 -11 -13   1    0.70    3.50
  11  13   0    1.60    3.40
  11  13   0   -0.10    3.00
  11  13   0    4.70    6.30
 -11 -13   0   -0.60    3.30
  11  13   1   14.00    4.60
  11  13   1    5.20    5.50
  11  13   1    2.20    3.50
 -11 -13  -1    9.80    4.80
  11  13   2   31.60    7.10
  11  13   2   15.20    4.80
 -11 -13  -2   22.10    6.50
  11  13   3    8.10    4.20
  11  13   3   23.60    6.20
 -11 -13  -3    0.60    4.40
  11  13   4    9.10    4.50
  11  13   4    8.70    4.20
 -11 -13  -4    3.60    4.90
  11  13   5    6.70    4.40
  11  13   5   16.50    5.80
 -11 -13  -5   11.80    6.50
  11  13   6    4.70    4.60
  11  13   6    0.90    3.90
 -11 -13  -6    4.10    6.10
  10  12  -9   30.20   10.00
  10  12  -8   15.80    7.20
 -10 -12   8   16.50    6.80
  10  12  -7   40.90   10.40
 -10 -12   7   49.80    9.90
  10  12  -6    0.50    5.40
 -10 -12   6    0.30    3.80
  10  12  -5    3.10    4.70
 -10 -12   5    4.90    4.10
 -10 -12   5    9.50    5.10
  10  12  -4    2.30    4.30
 -10 -12   4   -1.90    2.70
  10  12  -3    6.20    5.30
 -10 -12   3   19.90    6.00
  10  12  -2    3.10    3.30
  10  12  -2   11.50    6.10
 -10 -12   2    7.70    4.50
  10  12  -1   11.90    4.10
  10  12  -1    8.20    5.40
  10  12  -1    8.80    3.80
 -10 -12   1    6.80    4.20
  10  12   0    3.00    3.40
  10  12   0    0.70    4.00
  10  12   0    2.00    2.40
 -10 -12   0   -1.90    2.50
  10  12   1  126.79   19.30
  10  12   1  155.58   14.30
  10  12   1  133.79   13.30
 -10 -12  -1  132.79   17.00
 -10 -12  -1  158.58   13.50
  10  12   2    1.00    3.30
  10  12   2   -3.70    2.40
 -10 -12  -2    0.70    3.20
 -10 -12  -2   -1.80    2.50
  10  12   3   -0.10    3.20
  10  12   3    0.60    3.00
 -10 -12  -3    3.70    4.40
  10  12   4   52.89    8.70
  10  12   4   70.49   10.10
 -10 -12  -4   59.29   10.70
  10  12   5   97.39   11.90
  10  12   5   75.59   10.30
 -10 -12  -5   64.69   12.00
  10  12   6   14.40    5.20
  10  12   6   21.20    6.10
 -10 -12  -6   27.70    8.60
  10  12   7    2.10    4.00
  10  12   7    6.90    4.90
 -10 -12  -7    5.40    5.90
   9  11 -10    5.00    6.60
  -9 -11  10    2.20    4.80
   9  11  -9    2.30    6.00
  -9 -11   9    2.80    4.60
   9  11  -8    3.00    5.10
  -9 -11   8   -1.80    3.90
   9  11  -7   17.20    6.90
  -9 -11   7   12.10    5.40
   9  11  -6    4.00    5.10
  -9 -11   6    6.70    4.20
   9  11  -5    8.10    4.60
  -9 -11   5    2.90    3.50
   9  11  -4   11.70    5.90
  -9 -11   4   15.30    5.20
  -9 -11   4   15.00    4.90
   9  11  -3   20.70    5.90
  -9 -11   3   20.80    5.10
  -9 -11   3   28.50    6.90
   9  11  -2   15.20    4.20
   9  11  -2   11.60    5.20
   9  11  -2    6.00    2.70
  -9 -11   2   10.30    4.60
   9  11  -1    0.10    5.00
   9  11  -1    9.00    3.40
   9  11  -1   11.00    3.50
  -9 -11   1    9.10    4.20
   9  11   0   41.90    6.30
   9  11   0   30.20    6.10
   9  11   0   41.60    9.10
  -9 -11   0   50.39    8.20
  -9 -11   0   37.00    5.70
   9  11   1  106.19   11.50
   9  11   1  102.79   10.20
   9  11   1   71.29   12.50
  -9 -11  -1  101.39    9.60
  -9 -11  -1   94.89   13.00
   9  11   2   13.40    4.30
   9  11   2   13.60    3.90
  -9 -11  -2   11.10    3.60
  -9 -11  -2    7.40    4.20
   9  11   3    0.20    2.90
   9  11   3    3.70    3.20
  -9 -11  -3    1.70    2.60
  -9 -11  -3    0.80    3.50
   9  11   4   13.40    4.50
   9  11   4   29.10    5.90
  -9 -11  -4   12.60    5.20
   9  11   5   17.10    5.10
   9  11   5   22.40    5.50
  -9 -11  -5   16.40    6.20
   9  11   6   10.90    4.40
   9  11   6    8.10    4.00
  -9 -11  -6   19.70    6.80
   9  11   7    1.90    3.90
   9  11   7    4.80    3.80
   9  11   7   -1.00    2.40
  -9 -11  -7    4.60    5.00
   9  11   8   -1.20    3.50
   9  11   8    0.00    2.80
  -9 -11  -8   -0.70    5.00
   8  10 -11    1.10    5.80
  -8 -10  11   -5.50    3.80
   8  10 -10   34.70   10.60
  -8 -10  10   50.09    8.00
  -8 -10  10   32.00    8.50
   8  10  -9    0.80    5.60
  -8 -10   9   12.00    5.60
  -8 -10   9    7.50    4.20
   8  10  -8    0.80    4.40
  -8 -10   8    8.80    5.10
   8  10  -7    9.00    5.50
  -8 -10   7   24.80    6.80
   8  10  -6   63.69   11.40
  -8 -10   6   75.29   10.60
   8  10  -5   50.29    9.40
  -8 -10   5   50.99    8.30
   8  10  -4    6.40    4.00
  -8 -10   4    6.20    3.70
   8  10  -3    7.30    4.40
  -8 -10   3    7.90    3.90
  -8 -10   3   16.50    4.50
   8  10  -2   19.50    6.10
   8  10  -2   25.70    4.30
   8  10  -2   20.10    4.50
  -8 -10   2   25.60    5.50
  -8 -10   2   37.30    5.80
   8  10  -1   16.40    4.10
   8  10  -1    5.90    2.50
   8  10  -1    9.20    4.90
  -8 -10   1   13.80    3.00
  -8 -10   1   10.20    3.90
   8  10   0    0.70    2.00
   8  10   0   -0.90    1.90
   8  10   0   -0.70    3.00
  -8 -10   0    0.00    2.60
  -8 -10   0   -0.30    2.00
   8  10   1    0.10    1.90
   8  10   1    2.60    3.40
   8  10   1   -1.50    1.50
  -8 -10  -1    0.90    2.40
  -8 -10  -1   -0.30    2.10
   8  10   2   51.59    7.30
   8  10   2   42.00    9.30
   8  10   2   71.89    8.30
  -8 -10  -2   80.59   10.50
  -8 -10  -2   57.69    7.80
   8  10   3    0.70    2.00
   8  10   3   -2.30    2.00
  -8 -10  -3   -5.10    2.00
  -8 -10  -3    2.50    3.50
   8  10   4   -1.00    2.30
   8  10   4    4.10    2.50
  -8 -10  -4   -2.30    2.80
  -8 -10  -4    6.50    4.30
   8  10   5   24.60    3.70
   8  10   5   21.30    5.20
  -8 -10  -5   12.70    5.60
   8  10   6   90.89    8.30
   8  10   6   98.49   12.00
  -8 -10  -6   77.79   12.40
   8  10   7   13.80    3.30
   8  10   7    2.30    3.70
  -8 -10  -7    8.20    5.40
   8  10   8   -3.60    3.50
   8  10   8   12.20    3.60
  -8 -10  -8    5.70    6.20
   8  10   9   11.20    4.90
   8  10   9   12.30    4.00
  -8 -10  -9    3.60    6.10
   7   9 -11    4.60    6.00
  -7  -9  11    8.30    6.10
  -7  -9  11    6.70    4.70
   7   9 -10   -2.80    5.00
  -7  -9  10    7.80    5.20
  -7  -9  10    2.60    3.40
   7   9  -9   10.40    6.00
  -7  -9   9    6.70    4.60
  -7  -9   9    6.60    4.00
   7   9  -8   12.30    6.30
  -7  -9   8   19.30    4.40
  -7  -9   8   20.80    6.20
   7   9  -7    7.80    4.90
  -7  -9   7    8.80    4.40
  -7  -9   7    6.00    2.90
   7   9  -6    8.30    4.60
  -7  -9   6   24.50    4.10
  -7  -9   6   20.70    5.80
   7   9  -5   16.50    5.60
  -7  -9   5   31.80    4.30
  -7  -9   5   29.40    6.40
   7   9  -4   -2.30    3.00
  -7  -9   4    7.80    3.20
  -7  -9   4    8.20    2.20
   7   9  -3   64.29   11.00
   7   9  -3   90.19    8.10
  -7  -9   3  101.39    9.80
   7   9  -2   29.60    5.00
   7   9  -2   36.00    7.10
   7   9  -2   34.00    4.50
  -7  -9   2   30.70    5.90
  -7  -9   2   34.40    5.50
  -7  -9   2   31.20    3.90
   7   9  -1   -2.10    2.30
   7   9  -1   -0.50    1.50
   7   9  -1    1.30    1.90
  -7  -9   1    2.30    1.80
  -7  -9   1    3.50    2.30
  -7  -9   1    2.90    2.70
   7   9   0   27.20    4.50
   7   9   0   25.90    6.30
   7   9   0   16.30    3.50
  -7  -9   0   29.10    5.60
  -7  -9   0   20.60    3.60
   7   9   1   62.69    9.80
   7   9   1   80.29    8.50
   7   9   1   69.79    8.10
  -7  -9  -1   63.99    9.30
  -7  -9  -1   74.69    8.00
   7   9   2   10.50    3.20
   7   9   2   22.60    4.30
   7   9   2   10.30    4.50
  -7  -9  -2   19.60    4.70
  -7  -9  -2   23.40    4.40
   7   9   3    0.10    2.00
   7   9   3    4.50    2.70
  -7  -9  -3    7.60    3.70
  -7  -9  -3    7.20    2.90
   7   9   4   19.00    4.30
   7   9   4   14.40    2.80
  -7  -9  -4   14.20    5.10
  -7  -9  -4   15.80    4.10
   7   9   5    5.70    2.20
   7   9   5    4.50    2.50
  -7  -9  -5    5.80    3.50
  -7  -9  -5   10.80    4.90
   7   9   6    0.50    2.20
   7   9   6    4.20    3.20
  -7  -9  -6    0.90    3.40
  -7  -9  -6    2.70    4.00
   7   9   7    1.60    2.60
   7   9   7    0.20    2.60
  -7  -9  -7   -4.30    3.30
   7   9   8    0.00    2.50
   7   9   8   -3.10    2.70
  -7  -9  -8   -1.90    4.40
   7   9   9    6.40    3.30
   7   9   9    7.80    4.80
  -7  -9  -9    5.10    5.30
   7   9  10   11.20    5.00
   7   9  10    6.50    4.00
  -7  -9 -10    5.40    6.90
   6   8 -12    7.00    5.40
   6   8 -12    6.00    7.00
  -6  -8  12    6.10    5.60
  -6  -8  12    4.20    4.40
   6   8 -11    1.70    6.00
   6   8 -11    1.30    4.20
  -6  -8  11   -0.40    4.90
  -6  -8  11    0.50    2.80
   6   8 -10   -4.20    4.90
   6   8 -10    0.60    3.50
  -6  -8  10    2.40    4.60
  -6  -8  10   -0.50    2.90
   6   8  -9    1.50    4.30
   6   8  -9    1.80    3.10
   6   8  -9   -0.90    2.70
  -6  -8   9    1.00    2.80
  -6  -8   9    1.20    3.70
   6   8  -8   21.60    4.80
   6   8  -8   34.30    8.00
  -6  -8   8   44.30    6.60
  -6  -8   8   40.40    8.30
   6   8  -7   12.80    5.00
   6   8  -7    8.00    3.10
  -6  -8   7   15.20    5.20
  -6  -8   7   17.00    3.70
   6   8  -6   32.30    4.70
   6   8  -6   34.70    7.20
  -6  -8   6   37.70    5.20
  -6  -8   6   41.10    7.70
   6   8  -5   80.29    7.60
   6   8  -5   90.69   11.60
  -6  -8   5   94.99    8.00
  -6  -8   5   84.29   10.80
   6   8  -4  272.17   25.50
  -6  -8   4  292.67   20.90
  -6  -8   4  266.07   23.20
   6   8  -3  371.66   29.40
   6   8  -3  430.56   35.20
   6   8  -3  394.16   28.40
  -6  -8   3  395.56   28.30
  -6  -8   3  399.96   28.80
  -6  -8   3  435.36   31.80
   6   8  -2   43.80    7.80
   6   8  -2   49.40    5.30
   6   8  -2   62.29    6.50
  -6  -8   2   69.19    7.60
  -6  -8   2   57.39    5.10
   6   8  -1   18.70    4.80
   6   8  -1   25.30    3.70
   6   8  -1   23.00    4.00
  -6  -8   1   29.30    5.30
  -6  -8   1   38.50    4.90
  -6  -8   1   22.40    3.30
   6   8   0  318.87   23.20
   6   8   0  290.87   28.20
   6   8   0  317.77   24.30
  -6  -8   0  345.57   28.00
  -6  -8   0  319.87   23.50
   6   8   1  471.25   39.90
   6   8   1  473.45   34.80
   6   8   1  460.85   32.80
  -6  -8  -1  466.85   39.20
  -6  -8  -1  448.46   33.70
   6   8   2    5.80    3.60
   6   8   2    7.20    2.50
   6   8   2    9.60    2.70
  -6  -8  -2    8.00    2.50
  -6  -8  -2   15.20    3.90
   6   8   3    0.50    1.40
   6   8   3   -0.50    1.70
  -6  -8  -3    1.00    1.30
  -6  -8  -3    0.90    2.70
  -6  -8  -3   -0.50    1.80
   6   8   4    3.00    1.70
   6   8   4    4.80    2.60
  -6  -8  -4    5.20    2.00
  -6  -8  -4    4.50    2.70
  -6  -8  -4    5.80    3.30
   6   8   5  331.07   26.40
   6   8   5  324.67   23.90
  -6  -8  -5  324.57   24.50
  -6  -8  -5  329.97   29.80
  -6  -8  -5  350.96   25.90
   6   8   6    0.90    2.60
   6   8   6    0.90    2.00
  -6  -8  -6   -0.70    2.70
  -6  -8  -6   -1.40    1.70
  -6  -8  -6   -0.50    3.10
   6   8   7   13.60    3.40
   6   8   7   18.60    4.80
  -6  -8  -7    6.00    4.60
  -6  -8  -7   17.20    3.70
  -6  -8  -7    9.30    4.00
   6   8   8    1.20    3.40
   6   8   8    8.40    3.30
  -6  -8  -8    6.50    3.40
  -6  -8  -8    7.00    5.40
   6   8   9   55.19    7.20
   6   8   9   58.49    8.80
  -6  -8  -9   40.80   10.20
  -6  -8  -9   58.39    8.30
   6   8  10   -1.30    2.90
   6   8  10    6.30    4.20
  -6  -8 -10   -1.70    6.00
  -6  -8 -11   20.50    8.80
   5   7 -12    0.20    5.00
   5   7 -12   12.20    7.20
  -5  -7  12    0.40    5.10
  -5  -7  12    2.20    4.00
   5   7 -11   -5.80    4.50
   5   7 -11   -3.30    4.30
  -5  -7  11    2.20    3.30
  -5  -7  11   -4.20    3.80
   5   7 -10    2.50    3.20
   5   7 -10    8.70    5.20
   5   7 -10   12.30    4.50
  -5  -7  10   10.80    4.20
  -5  -7  10    8.70    5.00
   5   7  -9    1.00    2.80
   5   7  -9   -0.60    2.50
   5   7  -9   -0.80    3.70
  -5  -7   9   -2.00    2.50
  -5  -7   9   -3.40    3.10
   5   7  -8    8.20    3.10
   5   7  -8    8.00    5.20
   5   7  -8    4.60    2.90
  -5  -7   8   11.40    4.60
  -5  -7   8   12.50    3.90
   5   7  -7    6.70    4.40
   5   7  -7   -1.30    2.00
   5   7  -7    2.00    2.20
  -5  -7   7   -0.50    1.90
  -5  -7   7   -3.40    2.50
   5   7  -6   28.80    6.40
   5   7  -6   24.50    4.00
   5   7  -6   26.30    3.80
  -5  -7   6   33.80    4.80
  -5  -7   6   38.70    6.40
   5   7  -5   12.80    4.10
  -5  -7   5   11.90    2.80
  -5  -7   5   14.80    4.10
   5   7  -4   25.10    5.60
   5   7  -4   22.70    3.20
  -5  -7   4   18.00    4.20
  -5  -7   4   35.10    3.90
   5   7  -3    0.80    2.50
   5   7  -3    1.80    0.80
  -5  -7   3    1.40    1.90
  -5  -7   3    1.00    1.30
  -5  -7   3    0.90    0.80
  -5  -7   3    0.10    0.80
   5   7  -2   83.19   10.00
   5   7  -2   70.69    5.80
   5   7  -2   68.89    6.70
  -5  -7   2   73.99    7.30
  -5  -7   2   68.39    5.60
  -5  -7   2   72.89    5.90
   5   7  -1   11.90    2.30
   5   7  -1   12.40    3.60
   5   7  -1   13.00    2.70
  -5  -7   1   12.60    3.30
  -5  -7   1   11.30    2.20
   5   7   0    4.40    2.60
   5   7   0    7.00    2.30
   5   7   0    4.90    1.80
  -5  -7   0    8.90    2.20
  -5  -7   0    7.90    2.80
   5   7   1    9.80    3.50
   5   7   1    9.10    2.30
   5   7   1    7.40    2.40
  -5  -7  -1    8.90    2.90
  -5  -7  -1    8.20    2.40
   5   7   2   93.29    8.70
   5   7   2   93.09   10.70
  -5  -7  -2  108.49    8.90
  -5  -7  -2   95.19   10.10
   5   7   3   11.60    2.10
   5   7   3    9.40    2.50
  -5  -7  -3    7.10    2.50
  -5  -7  -3    9.00    1.90
  -5  -7  -3   12.30    3.60
   5   7   4    1.70    1.40
   5   7   4    0.60    1.50
   5   7   4    0.80    1.70
  -5  -7  -4    1.30    2.70
  -5  -7  -4    0.80    1.40
  -5  -7  -4    0.30    2.10
   5   7   5    7.60    2.30
   5   7   5    6.80    2.30
   5   7   5    3.00    2.20
  -5  -7  -5   10.10    4.00
  -5  -7  -5    2.60    1.90
  -5  -7  -5    5.70    2.70
   5   7   6   20.50    3.60
   5   7   6   14.50    4.00
   5   7   6   13.50    2.90
  -5  -7  -6   20.30    4.70
  -5  -7  -6    7.10    4.10
  -5  -7  -6   21.60    3.70
   5   7   7    0.90    1.70
   5   7   7    0.50    2.00
   5   7   7    0.10    2.50
  -5  -7  -7   -0.80    3.40
  -5  -7  -7   -0.80    3.20
  -5  -7  -7    3.10    2.40
   5   7   8    8.50    3.40
   5   7   8    6.40    3.70
   5   7   8    6.60    2.90
  -5  -7  -8    3.30    2.60
  -5  -7  -8    4.70    3.90
  -5  -7  -8    6.20    4.80
   5   7   9   10.90    3.60
   5   7   9    6.00    3.80
  -5  -7  -9    8.30    6.00
  -5  -7  -9    8.40    3.80
   5   7  10    9.00    4.60
   5   7  10    7.00    3.60
  -5  -7 -10    5.90    6.50
   5   7  11   -2.70    3.60
  -5  -7 -11    3.80    6.70
   4   6 -12    7.80    7.50
   4   6 -12   -0.10    5.40
  -4  -6  12    3.50    6.00
  -4  -6  12   12.50    5.00
   4   6 -11    4.20    4.80
   4   6 -11    9.40    7.70
  -4  -6  11   13.70    5.90
  -4  -6  11    4.90    3.80
   4   6 -10   31.90    6.30
   4   6 -10   36.60    9.60
   4   6 -10   38.90    7.10
  -4  -6  10   42.20    9.10
  -4  -6  10   75.89    9.50
   4   6  -9    5.50    3.10
   4   6  -9    6.70    3.80
   4   6  -9    2.40    5.20
  -4  -6   9   16.60    5.60
  -4  -6   9    3.30    2.80
   4   6  -8   63.89    7.80
   4   6  -8   70.39    8.30
   4   6  -8   66.29   11.30
  -4  -6   8   68.89   10.20
  -4  -6   8   94.19    8.40
   4   6  -7  100.79    8.70
   4   6  -7   97.49    8.90
   4   6  -7   81.99   12.00
  -4  -6   7   78.09   10.80
  -4  -6   7   97.89    8.90
   4   6  -6  185.08   17.40
   4   6  -6  168.68   13.80
   4   6  -6  171.38   13.40
  -4  -6   6  174.38   14.00
  -4  -6   6  168.18   15.80
   4   6  -5    1.30    1.70
   4   6  -5    2.70    2.80
   4   6  -5    1.90    1.60
   4   6  -5    1.00    2.40
  -4  -6   5    5.80    2.80
  -4  -6   5    4.70    1.90
   4   6  -4  369.06   25.60
   4   6  -4  329.17   25.00
   4   6  -4  364.16   28.50
   4   6  -4  383.66   31.00
  -4  -6   4  344.67   28.40
  -4  -6   4  358.66   26.00
   4   6  -3   13.70    3.60
   4   6  -3    6.90    2.70
   4   6  -3   12.70    2.20
  -4  -6   3   13.50    2.20
  -4  -6   3   16.30    3.70
   4   6  -2  763.82   56.69
   4   6  -2  797.92   61.89
   4   6  -2  752.52   51.29
   4   6  -2  744.23   52.49
  -4  -6   2  728.83   56.59
  -4  -6   2  762.12   53.29
  -4  -6   2  757.52   52.39
  -4  -6   2  759.52   52.59
   4   6  -1  121.99    9.40
   4   6  -1  134.09    9.80
   4   6  -1  124.69   12.00
  -4  -6   1  128.49    9.20
  -4  -6   1  115.59    9.40
   4   6   0    8.60    2.20
   4   6   0    6.90    1.80
   4   6   0    9.00    2.90
  -4  -6   0    7.70    2.00
  -4  -6   0    9.10    2.90
   4   6   1   38.80    5.70
   4   6   1   31.20    4.20
  -4  -6  -1   40.10    5.40
  -4  -6  -1   44.70    4.80
   4   6   2  197.78   14.40
   4   6   2  220.08   16.00
   4   6   2  193.98   14.70
  -4  -6  -2  214.98   18.10
  -4  -6  -2  201.88   15.60
  -4  -6  -2  199.88   14.70
   4   6   3    0.90    1.20
   4   6   3    0.60    1.20
   4   6   3    2.40    1.70
  -4  -6  -3    4.50    2.20
  -4  -6  -3    2.50    1.30
  -4  -6  -3    1.10    1.70
   4   6   4  523.55   37.80
   4   6   4  503.75   36.20
   4   6   4  495.45   35.30
  -4  -6  -4  550.84   42.60
  -4  -6  -4  501.45   36.80
  -4  -6  -4  478.35   36.10
  -4  -6  -4  498.25   35.90
   4   6   5  158.18   13.80
   4   6   5  146.39   12.70
   4   6   5  156.38   12.50
  -4  -6  -5  190.38   14.00
  -4  -6  -5  161.18   15.70
  -4  -6  -5  182.18   13.20
   4   6   6    1.90    1.90
   4   6   6    1.20    1.90
   4   6   6   -0.90    1.80
  -4  -6  -6   -0.50    1.70
  -4  -6  -6    0.80    3.00
  -4  -6  -6   -1.10    2.30
   4   6   7    1.10    2.40
   4   6   7    2.10    2.30
   4   6   7    2.70    2.20
  -4  -6  -7    3.90    2.20
  -4  -6  -7    6.00    3.60
  -4  -6  -7    2.90    3.90
   4   6   8    5.80    2.70
   4   6   8   -0.60    2.30
   4   6   8    2.40    2.60
  -4  -6  -8    1.60    2.70
  -4  -6  -8    2.20    4.40
  -4  -6  -8    1.50    3.10
   4   6   9   13.30    4.20
   4   6   9   13.50    4.30
   4   6   9   16.00    4.00
  -4  -6  -9   28.80    5.30
  -4  -6  -9    3.30    5.40
  -4  -6  -9   10.50    4.60
   4   6  10   70.49    9.60
   4   6  10   83.99    9.90
   4   6  10   73.69    9.70
   4   6  11    8.60    4.20
   4   6  11    0.10    3.60
  -4  -6 -11   -1.30    5.50
  -4  -6 -12   10.50    7.10
   3   5 -12    2.40    4.40
   3   5 -12    5.70    6.50
  -3  -5  12    6.90    5.50
  -3  -5  12    3.00    3.70
   3   5 -11    6.00    4.50
   3   5 -11   -6.20    5.10
  -3  -5  11    0.00    3.20
  -3  -5  11    2.00    4.50
   3   5 -10   -1.70    2.50
   3   5 -10    2.90    4.90
   3   5 -10    3.70    3.90
  -3  -5  10   -2.90    3.00
  -3  -5  10    0.50    2.70
   3   5  -9    5.60    4.80
   3   5  -9    1.20    2.80
   3   5  -9    0.50    3.20
  -3  -5   9   -1.40    3.00
  -3  -5   9    1.30    2.70
   3   5  -8    0.10    2.10
   3   5  -8   -1.10    3.50
   3   5  -8   -1.90    2.60
  -3  -5   8    0.60    2.40
  -3  -5   8    5.90    3.30
   3   5  -7    1.10    1.80
   3   5  -7   -0.50    3.30
   3   5  -7    3.40    2.60
  -3  -5   7    1.70    2.80
  -3  -5   7    1.50    2.00
   3   5  -6   -1.40    1.80
   3   5  -6   -0.50    2.30
   3   5  -6   -2.60    2.20
   3   5  -6   -1.00    1.60
  -3  -5   6    3.20    2.30
  -3  -5   6    0.50    1.60
   3   5  -5   -0.60    2.30
   3   5  -5    2.20    2.50
   3   5  -5    1.00    1.40
   3   5  -5    0.30    1.70
  -3  -5   5    0.50    1.60
  -3  -5   5   -1.60    1.90
   3   5  -4    0.80    1.40
   3   5  -4    0.70    2.00
   3   5  -4   -0.40    1.30
   3   5  -4   -1.30    1.90
  -3  -5   4   -1.00    1.40
  -3  -5   4    1.30    2.30
   3   5  -3   11.70    3.30
   3   5  -3    9.60    2.00
   3   5  -3    8.00    2.50
  -3  -5   3   11.60    2.00
  -3  -5   3   12.20    3.10
   3   5  -2    0.50    1.10
   3   5  -2    4.00    2.30
   3   5  -2    1.50    0.70
   3   5  -2    1.40    1.30
  -3  -5   2   -0.90    0.80
  -3  -5   2    1.70    0.80
  -3  -5   2    0.70    1.10
  -3  -5   2    1.50    0.60
   3   5  -1    3.20    1.60
   3   5  -1    5.90    1.30
  -3  -5   1    5.30    1.10
  -3  -5   1    4.80    1.20
   3   5   0   10.20    2.00
   3   5   0    8.70    1.90
  -3  -5   0    9.70    1.90
   3   5   1   70.69    6.20
  -3  -5  -1   75.29    6.30
   3   5   2   21.70    2.50
   3   5   2   21.70    3.00
  -3  -5  -2   21.60    3.20
  -3  -5  -2   21.00    2.50
  -3  -5  -2   18.10    3.50
   3   5   3   -0.30    1.00
   3   5   3    0.00    1.10
   3   5   3    3.80    1.70
  -3  -5  -3    0.10    1.90
  -3  -5  -3    0.50    1.20
   3   5   4   35.40    3.90
   3   5   4   34.90    4.60
  -3  -5  -4   31.00    5.10
  -3  -5  -4   37.80    5.10
  -3  -5  -4   31.70    4.10
  -3  -5  -4   30.20    4.50
   3   5   5   31.60    4.70
   3   5   5   34.30    4.30
   3   5   5   36.10    4.40
  -3  -5  -5   33.80    5.30
  -3  -5  -5   33.70    4.50
  -3  -5  -5   29.80    4.70
  -3  -5  -5   51.09    6.80
   3   5   6    3.90    2.20
   3   5   6    7.30    2.30
   3   5   6   10.40    2.60
  -3  -5  -6    3.40    2.00
  -3  -5  -6   11.50    4.00
  -3  -5  -6    9.30    3.60
  -3  -5  -6    8.20    2.90
   3   5   7    1.30    2.10
   3   5   7    0.60    2.20
   3   5   7    1.80    1.80
  -3  -5  -7    0.70    2.60
  -3  -5  -7    0.10    1.90
  -3  -5  -7    1.60    3.70
   3   5   8    1.30    2.50
   3   5   8    8.40    3.10
   3   5   8    7.50    2.90
  -3  -5  -8    4.50    2.70
  -3  -5  -8    2.00    4.40
  -3  -5  -8    6.90    3.60
   3   5   9    4.40    2.80
   3   5   9    2.10    2.50
   3   5   9    3.90    2.70
  -3  -5  -9    3.30    3.30
  -3  -5  -9    2.90    2.60
  -3  -5  -9   -5.00    4.80
   3   5  10    4.80    3.30
   3   5  10   -0.80    3.00
  -3  -5 -10    7.60    5.90
   3   5  11   -1.00    3.50
   3   5  11    1.70    3.00
  -3  -5 -11    2.90    5.80
   3   5  12   -0.10    3.70
   3   5  12   -0.10    4.10
  -3  -5 -12    5.60    7.40
   2   4 -13   82.69   16.50
   2   4 -12   12.30    5.70
   2   4 -12   19.70    8.70
  -2  -4  12   24.00    6.20
  -2  -4  12   12.00    6.80
   2   4 -11    0.60    4.90
   2   4 -11   -4.10    3.90
  -2  -4  11    1.50    3.40
  -2  -4  11    2.60    4.30
   2   4 -10    1.00    3.00
   2   4 -10    2.00    4.60
   2   4 -10    5.70    4.40
  -2  -4  10    9.60    3.80
  -2  -4  10    4.80    3.80
   2   4  -9    9.10    5.30
   2   4  -9    7.20    3.90
   2   4  -9    4.80    2.90
  -2  -4   9    5.50    3.00
  -2  -4   9    4.70    4.10
   2   4  -8   13.30    4.00
   2   4  -8   12.90    4.90
   2   4  -8   14.50    3.60
  -2  -4   8   18.90    4.10
  -2  -4   8   17.30    5.00
   2   4  -7  104.69   12.10
   2   4  -7  120.79   10.20
   2   4  -7   99.49    9.00
   2   4  -7  114.09   10.00
  -2  -4   7  118.29   10.10
  -2  -4   7  117.19   11.60
   2   4  -6  202.88   14.60
   2   4  -6  171.08   17.40
   2   4  -6  199.48   13.80
   2   4  -6  184.98   14.70
   2   4  -6  195.88   16.60
  -2  -4   6  196.98   13.70
  -2  -4   6  180.28   14.80
  -2  -4   6  174.08   14.10
  -2  -4   6  151.68   16.10
   2   4  -5  578.84   40.20
   2   4  -5  517.45   43.90
   2   4  -5  593.74   40.00
   2   4  -5  604.54   47.80
   2   4  -5  556.44   40.70
  -2  -4   5  598.94   39.90
  -2  -4   5  521.85   43.90
  -2  -4   5  574.74   41.30
  -2  -4   5  585.64   39.90
   2   4  -4   10.50    3.30
   2   4  -4   12.90    2.50
   2   4  -4    8.20    2.20
   2   4  -4   11.10    3.20
  -2  -4   4   12.30    1.50
  -2  -4   4   11.30    2.40
  -2  -4   4   12.10    3.20
   2   4  -3   86.29    7.10
   2   4  -3  110.59    9.50
   2   4  -3   86.09    8.40
   2   4  -3   83.59    7.30
  -2  -4   3   96.39    7.50
  -2  -4   3   93.99    8.50
   2   4  -2 1087.59   73.39
  -2  -4   2 1080.69   73.39
  -2  -4   2 1034.50   74.59
   2   4  -1  399.56   27.80
   2   4  -1  383.26   27.70
  -2  -4   1  415.86   27.80
  -2  -4   1  398.56   27.70
  -2  -4   1  402.36   27.80
   2   4   0  148.59   11.00
  -2  -4   0  146.69   11.00
   2   4   1  732.33   52.09
   2   4   1  807.82   53.49
  -2  -4  -1  766.72   53.49
  -2  -4  -1  768.92   52.79
   2   4   2 2116.09  142.19
   2   4   2 2112.19  144.99
   2   4   2 1924.71  143.79
  -2  -4  -2 2162.08  144.99
  -2  -4  -2 2182.08  143.79
   2   4   3   44.50    4.40
   2   4   3   53.39    4.70
   2   4   3   52.49    5.00
  -2  -4  -3   59.99    5.30
  -2  -4  -3   46.40    5.40
  -2  -4  -3   45.60    4.70
  -2  -4  -3   62.09    6.00
   2   4   4   35.70    4.30
   2   4   4   30.90    3.80
   2   4   4   31.20    3.70
  -2  -4  -4   34.80    4.10
  -2  -4  -4   25.50    4.20
  -2  -4  -4   44.90    5.50
  -2  -4  -4   28.50    4.20
   2   4   5  227.98   18.40
   2   4   5  243.98   18.00
   2   4   5  231.08   17.30
  -2  -4  -5  223.98   18.00
  -2  -4  -5  243.08   17.90
  -2  -4  -5  259.67   21.40
  -2  -4  -5  233.68   18.10
   2   4   6  649.04   44.60
   2   4   6  628.24   46.90
   2   4   6  619.84   48.00
   2   4   6  637.14   45.90
  -2  -4  -6  621.34   45.40
  -2  -4  -6  654.03   53.29
  -2  -4  -6  649.64   45.80
  -2  -4  -6  636.84   45.50
   2   4   7    0.70    1.40
   2   4   7    0.10    2.00
   2   4   7   -0.30    1.80
   2   4   7    0.70    2.50
  -2  -4  -7    2.30    2.20
  -2  -4  -7    3.40    2.40
  -2  -4  -7   -0.20    3.20
  -2  -4  -7   -3.40    2.50
   2   4   8   51.99    6.80
   2   4   8   71.69    7.50
   2   4   8   57.49    7.30
  -2  -4  -8   38.60    6.50
  -2  -4  -8   62.99    7.60
  -2  -4  -8   53.19    9.30
   2   4   9   65.69    8.30
   2   4   9   69.59    8.00
  -2  -4  -9   61.09    8.20
  -2  -4  -9   61.09   10.50
  -2  -4  -9   52.39    7.70
   2   4  10    6.30    3.80
   2   4  10   10.20    4.00
  -2  -4 -10    5.40    5.80
  -2  -4 -10   18.60    5.40
  -2  -4 -10    8.50    4.70
   2   4  11   50.89    8.40
   2   4  11   30.40    6.70
  -2  -4 -11   32.40    9.70
   2   4  12    7.00    4.00
  -2  -4 -12   15.60    8.00
   1   3 -13   -0.60    5.50
   1   3 -13    4.60    6.50
  -1  -3  13    0.70    4.10
   1   3 -12    1.30    5.60
   1   3 -12   -8.80    4.90
  -1  -3  12   -2.40    3.20
  -1  -3  12   -3.00    5.00
   1   3 -11   -3.00    4.70
   1   3 -11    3.70    5.90
  -1  -3  11   -1.70    2.80
  -1  -3  11    2.70    3.10
   1   3 -10    5.90    3.30
   1   3 -10    2.60    5.30
   1   3 -10   -0.40    4.20
  -1  -3  10    8.00    4.80
  -1  -3  10    5.80    3.00
   1   3  -9    2.60    2.60
   1   3  -9   -1.30    4.00
   1   3  -9    5.20    3.60
  -1  -3   9    2.30    2.40
  -1  -3   9   -1.90    2.80
   1   3  -8    5.90    2.60
   1   3  -8   21.50    6.30
   1   3  -8    6.30    3.60
  -1  -3   8    4.20    2.60
  -1  -3   8   16.40    4.40
   1   3  -7   -0.60    1.70
   1   3  -7    0.60    3.00
   1   3  -7   -0.70    1.80
   1   3  -7    4.30    2.60
  -1  -3   7   -2.40    1.80
  -1  -3   7    3.80    2.60
  -1  -3   7    2.30    2.10
   1   3  -6    7.60    3.60
   1   3  -6    4.90    2.80
   1   3  -6    7.50    3.00
   1   3  -6   10.10    2.60
   1   3  -6    7.00    2.20
  -1  -3   6    7.60    2.90
  -1  -3   6    8.80    2.40
  -1  -3   6    6.40    2.30
   1   3  -5    2.90    1.80
   1   3  -5   -1.20    1.80
   1   3  -5    0.20    1.80
   1   3  -5   -2.50    1.30
   1   3  -5    4.70    2.90
  -1  -3   5   -0.40    1.20
  -1  -3   5   -0.20    1.90
  -1  -3   5    0.60    1.40
  -1  -3   5    1.30    1.50
   1   3  -4    5.50    2.00
   1   3  -4    4.70    1.50
   1   3  -4    5.10    2.20
   1   3  -4    6.70    2.80
   1   3  -4    5.40    1.70
  -1  -3   4    6.30    1.70
  -1  -3   4    6.60    1.90
  -1  -3   4    6.20    1.40
  -1  -3   4    3.90    2.00
   1   3  -3    3.20    1.60
   1   3  -3    0.90    1.00
   1   3  -3   -1.00    1.20
  -1  -3   3    0.90    0.90
  -1  -3   3    2.40    1.40
   1   3  -2   16.90    2.10
   1   3  -2   17.90    2.00
   1   3  -2   11.20    1.40
  -1  -3   2   15.70    2.00
  -1  -3   2   15.40    2.10
  -1  -3   2   13.70    1.50
   1   3  -1   -0.20    0.50
   1   3  -1   -0.10    0.70
  -1  -3   1   -0.10    0.50
  -1  -3   1   -0.10    0.70
   1   3   0  -10.30    0.80
   1   3   0  -10.20    0.80
   1   3   0   -9.90    0.90
  -1  -3   0  -10.70    0.70
  -1  -3   0  -10.00    0.70
  -1  -3   0  -10.80    0.80
  -1  -3   0   -9.70    0.90
   1   3   1    1.20    0.70
   1   3   1    1.20    0.90
   1   3   1    1.30    0.80
  -1  -3  -1    1.40    0.80
  -1  -3  -1    2.70    1.00
   1   3   2    8.50    1.70
   1   3   2    7.10    1.50
   1   3   2    8.60    1.70
   1   3   2    5.60    1.40
  -1  -3  -2    5.60    1.50
  -1  -3  -2    3.40    1.50
   1   3   3    8.80    2.00
   1   3   3    9.40    1.80
   1   3   3   10.10    1.80
  -1  -3  -3    9.80    2.30
  -1  -3  -3    6.70    1.70
  -1  -3  -3    9.10    1.90
   1   3   4    6.50    1.70
   1   3   4    5.30    1.80
  -1  -3  -4   10.10    3.00
  -1  -3  -4    7.90    2.10
  -1  -3  -4    8.30    2.10
  -1  -3  -4    9.50    2.50
   1   3   5    1.40    1.60
   1   3   5    0.80    1.20
   1   3   5    3.10    1.80
   1   3   5   -0.10    1.40
  -1  -3  -5   -0.70    1.40
  -1  -3  -5    2.50    2.10
  -1  -3  -5   -0.20    1.70
  -1  -3  -5    2.30    2.50
   1   3   6   -0.10    1.90
   1   3   6   -0.20    1.70
   1   3   6    0.90    1.50
   1   3   6    1.00    1.70
  -1  -3  -6    0.30    1.70
  -1  -3  -6    0.50    1.60
  -1  -3  -6   -0.20    2.50
  -1  -3  -6   -3.20    2.20
   1   3   7    1.40    2.00
   1   3   7    3.80    1.90
   1   3   7    5.30    2.40
   1   3   7    1.30    1.90
  -1  -3  -7    4.40    3.40
  -1  -3  -7   -0.30    3.10
  -1  -3  -7    8.70    2.60
  -1  -3  -7    0.90    2.00
   1   3   8    1.50    2.20
   1   3   8   -0.60    1.80
   1   3   8    1.00    2.20
   1   3   8    1.00    1.90
  -1  -3  -8   -0.60    3.30
  -1  -3  -8   -0.50    2.30
  -1  -3  -8   -1.00    3.60
  -1  -3  -8    0.40    2.10
   1   3   9    0.40    2.60
   1   3   9   -4.30    2.20
   1   3   9    0.80    2.60
  -1  -3  -9    5.60    4.10
  -1  -3  -9    7.00    3.10
  -1  -3  -9    1.80    4.70
  -1  -3  -9    4.00    2.70
   1   3  10    0.00    3.00
   1   3  10    2.00    3.00
  -1  -3 -10   -1.00    3.20
  -1  -3 -10   -2.70    4.80
   1   3  11    1.50    3.40
  -1  -3 -11   -0.20    5.00
   1   3  12    0.40    2.90
  -1  -3 -12    1.90    6.40
   0   2 -13   30.80   10.20
   0   2 -13   19.10    7.80
   0   2 -12    0.90    5.90
   0   2 -12   -1.30    6.10
   0  -2  12   -1.80    3.10
   0   2 -11   19.10    7.40
   0   2 -11    6.80    5.40
   0  -2  11   -0.20    3.00
   0  -2  11    8.00    5.90
   0   2 -10    2.90    3.10
   0   2 -10    4.20    5.70
   0   2 -10    2.80    4.70
   0  -2  10   -3.80    3.00
   0  -2  10   -0.30    2.80
   0   2  -9   -2.20    2.20
   0   2  -9   -0.80    3.60
   0   2  -9    5.20    4.90
   0  -2   9    1.90    3.70
   0  -2   9   -1.80    2.20
   0   2  -8   88.39    9.60
   0   2  -8   45.50    6.60
   0   2  -8   78.59    8.70
   0   2  -8   57.99    9.90
   0  -2   8   64.39    9.10
   0  -2   8   59.19    7.70
   0   2  -7    8.20    3.50
   0   2  -7    7.90    3.90
   0   2  -7    7.00    2.60
   0   2  -7    4.50    2.40
   0  -2   7    5.50    2.50
   0  -2   7    5.00    2.40
   0  -2   7    2.30    2.40
   0   2  -6  200.88   18.20
   0   2  -6  222.18   20.20
   0   2  -6  205.58   16.90
   0   2  -6  227.98   16.60
   0   2  -6  206.28   16.70
   0  -2   6  230.38   16.30
   0  -2   6  214.58   16.90
   0  -2   6  229.38   18.50
   0   2  -5  671.93   51.79
   0   2  -5  639.14   44.30
   0   2  -5  609.54   44.00
   0   2  -5  634.04   44.20
   0   2  -5  616.64   47.40
   0  -2   5  597.34   47.40
   0  -2   5  606.54   44.80
   0  -2   5  627.94   43.40
   0   2  -4  264.07   18.80
   0   2  -4  242.98   18.90
   0   2  -4  270.57   19.10
   0   2  -4  275.67   22.40
   0  -2   4  258.27   18.50
   0  -2   4  239.88   19.10
   0  -2   4  260.17   18.80
   0   2  -3  627.14   41.60
   0   2  -3  584.94   41.30
   0   2  -3  558.04   41.60
   0  -2   3  632.24   41.60
   0  -2   3  577.14   40.90
   0  -2   3  599.64   42.20
   0   2  -2 3481.85  221.88
   0   2  -2 3289.57  219.58
   0  -2   2 3449.25  221.88
   0  -2   2 2771.12  225.48
   0  -2   2 3241.08  223.08
   0   2  -1   21.70    2.00
   0   2  -1   20.80    1.90
   0  -2   1   19.50    1.90
   0  -2   1   22.40    2.00
   0   2   0    0.00    0.20
   0   2   0    0.20    0.30
   0   2   0   -0.30    0.20
   0  -2   0    0.10    0.30
   0  -2   0    0.00    0.30
   0  -2   0    0.10    0.30
   0   2   1   23.30    2.00
   0   2   1   21.10    1.90
   0   2   1   23.70    2.10
   0  -2  -1   20.30    2.10
   0  -2  -1   21.70    1.90
   0  -2  -1   22.10    2.00
   0   2   2 3351.76  220.98
   0   2   2 2994.70  223.28
   0   2   2 3388.46  219.68
   0   2   2 3197.38  217.28
   0  -2  -2 3147.19  220.88
   0  -2  -2 3310.77  219.68
   0  -2  -2 3153.28  217.58
   0  -2  -2 3172.08  220.98
   0   2   3  627.14   42.70
   0   2   3  623.54   42.00
   0   2   3  611.34   43.30
   0  -2  -3  596.54   42.60
   0  -2  -3  628.34   42.50
   0  -2  -3  584.94   42.70
   0   2   4  254.07   18.80
   0   2   4  249.18   18.10
   0   2   4  246.08   18.40
   0  -2  -4  255.87   18.60
   0  -2  -4  236.98   18.70
   0  -2  -4  253.07   18.50
   0  -2  -4  277.07   21.90
   0   2   5  629.64   47.80
   0   2   5  600.74   45.20
   0   2   5  608.64   43.80
   0  -2  -5  638.74   44.70
   0  -2  -5  626.54   44.60
   0  -2  -5  640.44   44.50
   0  -2  -5  682.73   51.99
   0   2   6  215.88   15.70
   0   2   6  182.58   16.10
   0   2   6  217.48   17.70
   0   2   6  195.98   15.90
   0  -2  -6  222.58   19.30
   0  -2  -6  224.48   16.00
   0  -2  -6  209.08   16.20
   0   2   7    4.80    2.30
   0   2   7    1.90    1.50
   0   2   7    3.20    1.90
   0   2   7    6.60    3.00
   0  -2  -7    4.00    3.50
   0  -2  -7    3.70    2.10
   0  -2  -7    3.00    2.10
   0  -2  -7    5.60    3.40
   0   2   8   71.09    9.60
   0   2   8   79.19    7.50
   0   2   8   65.89    8.40
   0  -2  -8   72.59    9.10
   0  -2  -8   69.09    8.00
   0  -2  -8   61.99    7.90
   0  -2  -8   93.09   12.10
   0   2   9    3.30    3.70
   0   2   9    0.70    2.60
   0   2   9    0.50    2.40
   0  -2  -9   -1.10    3.90
   0  -2  -9    2.00    2.30
   0  -2  -9    0.20    3.60
   0   2  10   -0.50    3.50
   0   2  10    1.50    2.90
   0  -2 -10   -3.00    2.40
   0  -2 -10   -3.30    4.20
   0  -2 -10   -4.90    4.00
   0   2  11    3.80    3.40
   0  -2 -11   15.40    6.60
   0  -2 -11    5.50    5.90
   0   2  12    0.20    3.50
   0  -2 -12    0.00    7.00
   0  -2 -12    3.30    6.90
   0  -2 -13   19.20    8.00
  -1   1 -12   -1.80    6.20
  -1   1 -12    6.40    6.30
   1  -1  12   -0.90    3.30
  -1   1 -11    6.60    5.30
  -1   1 -11   -3.40    5.50
   1  -1  11   -0.20    3.10
  -1   1 -10   -0.60    4.70
  -1   1 -10   -4.10    4.30
  -1   1 -10    7.00    3.50
   1  -1  10    1.80    3.30
  -1   1  -9   -4.70    4.10
  -1   1  -9   -0.90    2.60
  -1   1  -9    0.50    2.70
  -1   1  -9    0.80    3.80
   1  -1   9    7.70    3.80
   1  -1   9    1.30    2.70
  -1   1  -8    0.10    2.10
  -1   1  -8   -1.60    2.40
  -1   1  -8    4.40    4.00
  -1   1  -8   -0.60    3.30
   1  -1   8   -1.70    2.60
   1  -1   8   -0.50    2.00
   1  -1   8    1.50    2.40
  -1   1  -7   -0.20    1.70
  -1   1  -7    0.00    2.90
  -1   1  -7   -1.30    2.10
  -1   1  -7   -0.20    2.50
   1  -1   7    1.50    2.00
   1  -1   7   -0.10    1.50
   1  -1   7   -0.60    1.80
   1  -1   7   -0.70    2.00
  -1   1  -6    2.10    1.80
  -1   1  -6    5.20    3.10
  -1   1  -6    2.80    2.20
  -1   1  -6    0.80    2.00
  -1   1  -6   -0.20    2.10
   1  -1   6    0.30    1.90
   1  -1   6    0.40    1.30
   1  -1   6    1.70    2.10
   1  -1   6    3.30    1.80
  -1   1  -5    1.00    1.50
  -1   1  -5    6.60    2.40
  -1   1  -5    1.90    2.00
  -1   1  -5    3.00    2.70
  -1   1  -5    3.20    2.20
   1  -1   5    1.80    1.20
   1  -1   5    1.90    2.00
   1  -1   5    3.60    1.70
   1  -1   5    3.10    1.70
  -1   1  -4    3.20    1.90
  -1   1  -4    1.50    1.40
  -1   1  -4    2.50    2.30
  -1   1  -4    2.20    1.60
   1  -1   4   -0.70    1.20
   1  -1   4   -0.40    1.30
  -1   1  -3    2.60    1.50
  -1   1  -3    2.10    1.70
  -1   1  -3    5.50    1.60
   1  -1   3    8.30    1.80
   1  -1   3    1.90    1.50
   1  -1   3    4.10    1.40
  -1   1  -2    6.20    1.60
  -1   1  -2    7.90    1.90
  -1   1  -2    6.40    1.50
   1  -1   2    6.80    1.60
   1  -1   2    4.70    1.40
   1  -1   2    5.00    1.40
   1  -1   2    3.70    1.50
  -1   1  -1    1.00    0.70
  -1   1  -1    0.50    1.00
   1  -1   1    1.40    0.70
   1  -1   1    1.80    0.90
  -1   1   0    0.70    0.50
   1  -1   0    0.00    0.50
  -1   1   1    1.70    0.60
  -1   1   1    0.70    0.40
   1  -1  -1    2.00    0.70
   1  -1  -1    0.50    0.80
   1  -1  -1    0.90    0.40
  -1   1   2    1.50    1.00
  -1   1   2    2.90    1.10
  -1   1   2    4.10    0.80
  -1   1   2    5.20    1.30
   1  -1  -2    2.70    0.80
   1  -1  -2    3.20    1.40
   1  -1  -2    3.00    0.70
   1  -1  -2    2.30    1.20
  -1   1   3    1.70    1.30
  -1   1   3    3.40    1.30
  -1   1   3    2.20    1.00
   1  -1  -3    4.10    1.40
   1  -1  -3    2.00    0.80
   1  -1  -3    5.10    1.80
   1  -1  -3   -0.10    1.00
  -1   1   4    0.20    1.30
  -1   1   4   -0.80    1.00
  -1   1   4    0.70    1.30
  -1   1   4    0.40    1.80
   1  -1  -4    0.80    2.20
   1  -1  -4   -0.70    1.20
   1  -1  -4   -1.60    1.70
   1  -1  -4    0.40    1.60
   1  -1  -4    0.20    0.90
  -1   1   5   -1.10    1.10
  -1   1   5   -0.70    1.30
  -1   1   5    1.70    2.10
  -1   1   5    1.00    1.40
   1  -1  -5   -1.10    0.90
   1  -1  -5    1.50    2.50
   1  -1  -5   -1.00    1.30
   1  -1  -5    0.00    1.30
   1  -1  -5    1.60    2.10
  -1   1   6    5.70    2.70
  -1   1   6    4.20    1.90
  -1   1   6    5.20    2.20
   1  -1  -6    2.60    1.80
   1  -1  -6    0.30    2.70
   1  -1  -6    1.30    1.80
   1  -1  -6    4.40    2.60
  -1   1   7   -0.80    1.60
  -1   1   7    1.50    2.00
  -1   1   7    4.20    2.60
   1  -1  -7   -3.60    1.40
   1  -1  -7   -2.90    3.00
   1  -1  -7    0.40    1.80
   1  -1  -7   -0.10    2.40
  -1   1   8    4.10    2.60
  -1   1   8   -0.70    2.20
  -1   1   8    2.40    2.80
   1  -1  -8   -2.90    2.90
   1  -1  -8   -0.80    1.90
   1  -1  -8    4.00    2.50
   1  -1  -8    4.40    4.20
  -1   1   9   -2.00    3.40
  -1   1   9   -1.70    1.80
   1  -1  -9   -0.20    3.30
   1  -1  -9    3.30    4.60
   1  -1  -9   -0.80    2.20
  -1   1  10    2.20    4.20
  -1   1  10    0.50    2.60
   1  -1 -10   -3.90    4.30
   1  -1 -10    1.30    5.20
   1  -1 -10   -3.30    2.30
  -1   1  11   -1.20    3.10
  -1   1  11    0.00    4.70
   1  -1 -11   -4.80    4.90
   1  -1 -11   -1.10    5.20
  -1   1  12   -2.90    3.30
  -1   1  12   -5.90    4.80
   1  -1 -12   -6.90    5.50
   1  -1 -12   -1.60    5.60
  -1   1  13    6.20    4.40
   1  -1 -13   -2.20    5.40
   1  -1 -13    0.00    6.80
  -2   0 -12    7.90    7.00
   2   0  12    5.80    4.30
  -2   0 -11    9.10    6.70
   2   0  11    6.20    3.80
  -2   0 -10   52.69    7.70
  -2   0 -10   39.10    8.40
  -2   0 -10   31.60    8.50
   2   0  10   47.30    7.50
  -2   0  -9   -0.60    2.40
  -2   0  -9    0.30    2.90
  -2   0  -9   -4.40    3.70
  -2   0  -9   -5.50    3.80
   2   0   9    0.90    3.00
   2   0   9   -0.70    2.20
  -2   0  -8   24.20    6.00
  -2   0  -8   28.30    5.30
  -2   0  -8    5.60    4.80
  -2   0  -8   22.00    4.40
   2   0   8   24.10    4.70
   2   0   8   30.30    4.80
   2   0   8   23.60    5.30
   2   0   8   21.90    4.10
  -2   0  -7    3.20    3.10
  -2   0  -7   -1.00    3.20
  -2   0  -7    2.10    2.40
  -2   0  -7    1.00    1.80
   2   0   7    2.20    2.00
   2   0   7    2.00    1.90
   2   0   7    0.60    2.00
   2   0   7    1.20    2.00
  -2   0  -6   -1.40    2.30
  -2   0  -6    0.90    1.60
  -2   0  -6    5.70    2.40
  -2   0  -6    6.70    3.50
   2   0   6    1.10    1.90
   2   0   6    1.50    1.70
   2   0   6    1.60    1.70
   2   0   6    2.80    1.80
  -2   0  -5    0.70    2.00
  -2   0  -5   -0.80    1.60
  -2   0  -5   -0.60    1.20
  -2   0  -5   -1.00    2.10
   2   0   5   -0.70    1.30
   2   0   5   -0.30    1.20
   2   0   5    0.00    1.30
  -2   0  -4   65.29    6.00
  -2   0  -4   61.19    7.30
  -2   0  -4   61.69    5.70
  -2   0  -4   64.69    5.40
   2   0   4   52.49    5.00
   2   0   4   38.00    5.10
   2   0   4   52.99    5.10
  -2   0  -3    3.50    1.30
  -2   0  -3    0.10    1.50
  -2   0  -3   -2.20    1.30
  -2   0  -3    2.00    1.90
   2   0   3   -0.80    1.10
   2   0   3    2.00    1.30
  -2   0  -2  624.14   42.80
  -2   0  -2  608.64   42.20
   2   0   2  566.54   42.20
   2   0   2  617.84   41.90
   2   0   2  633.44   42.90
  -2   0  -1   -0.20    0.70
  -2   0  -1    0.10    1.20
   2   0   1   -1.80    1.00
   2   0   1   -0.90    0.70
   2   0   1    0.60    1.00
  -2   0   0  228.68   16.20
   2   0   0  224.38   15.90
   2   0   0  221.78   16.20
  -2   0   1   -0.30    0.70
   2   0  -1   -0.60    1.00
   2   0  -1   -1.00    0.70
  -2   0   2 2314.57  164.68
  -2   0   2 2355.26  161.88
   2   0  -2 2375.36  161.88
   2   0  -2 2427.76  160.38
  -2   0   3    0.30    1.20
  -2   0   3   -0.20    1.10
   2   0  -3    0.80    1.40
   2   0  -3   -0.50    1.10
  -2   0   4 1308.67   91.29
  -2   0   4 1265.77   93.99
  -2   0   4 1372.76   92.29
   2   0  -4 1289.37   92.39
   2   0  -4 1374.66   92.29
   2   0  -4 1308.07   92.49
   2   0  -4 1489.75  107.39
   2   0  -4 1319.77   91.69
  -2   0   5   -1.70    1.40
  -2   0   5    0.30    1.50
  -2   0   5   -1.60    1.80
  -2   0   5    1.80    1.00
   2   0  -5   -1.10    2.00
   2   0  -5   -0.20    1.10
   2   0  -5   -0.60    1.40
   2   0  -5   -0.80    0.80
   2   0  -5   -0.60    1.60
  -2   0   6  934.81   61.29
  -2   0   6  791.02   66.49
  -2   0   6  940.71   61.09
  -2   0   6  897.31   62.89
   2   0  -6  880.21   61.39
   2   0  -6  911.51   61.99
   2   0  -6  925.71   72.29
   2   0  -6  918.41   61.39
   2   0  -6  746.93   61.09
  -2   0   7    0.20    2.00
  -2   0   7    0.00    1.70
  -2   0   7    3.10    2.70
   2   0  -7    5.50    3.40
   2   0  -7   -1.60    1.50
   2   0  -7   -1.20    2.30
   2   0  -7    3.90    2.00
  -2   0   8  473.35   40.00
  -2   0   8  550.54   37.60
   2   0  -8  457.15   43.10
   2   0  -8  511.65   36.70
   2   0  -8  507.55   36.90
  -2   0   9    2.20    2.50
  -2   0   9    0.30    3.40
   2   0  -9    1.60    3.40
   2   0  -9   -2.00    2.10
   2   0  -9   -0.40    4.20
  -2   0  10  457.95   34.70
  -2   0  10  425.76   31.50
   2   0 -10  332.57   30.50
   2   0 -10  415.96   36.90
  -2   0  11    1.60    4.80
  -2   0  11    0.10    2.60
   2   0 -11   -4.40    4.30
   2   0 -11    2.60    5.00
  -2   0  12   28.60    8.50
  -2   0  12   23.30    6.30
   2   0 -12    8.20    5.40
   2   0 -12   16.50    7.90
  -2   0  13    2.40    3.80
  -2   0  13   -7.30    4.50
   2   0 -13   -5.30    6.90
   2   0 -13    5.40    6.00
  -3  -1 -12    4.00    6.70
   3   1  12   -1.80    3.30
  -3  -1 -11    5.70    6.20
   3   1  11    0.20    2.50
  -3  -1 -10    1.00    5.30
  -3  -1 -10   -5.70    3.40
   3   1  10   -1.00    3.00
   3   1  10    0.30    2.50
  -3  -1  -9    0.40    3.50
  -3  -1  -9    0.40    2.60
  -3  -1  -9    0.20    4.60
   3   1   9    1.70    2.50
   3   1   9    2.10    2.30
   3   1   9    0.10    2.60
  -3  -1  -8    3.60    3.60
  -3  -1  -8    3.80    2.60
  -3  -1  -8   -2.70    3.90
  -3  -1  -8   -3.60    3.00
   3   1   8   -1.40    2.30
   3   1   8    0.70    1.80
   3   1   8   -1.00    2.30
  -3  -1  -7    4.80    3.60
  -3  -1  -7    1.10    2.10
  -3  -1  -7   -2.40    2.30
  -3  -1  -7   -2.50    3.30
   3   1   7   -1.30    1.70
   3   1   7    1.00    2.00
   3   1   7    1.10    2.30
  -3  -1  -6   11.00    3.10
  -3  -1  -6   10.30    3.60
  -3  -1  -6    5.80    2.40
  -3  -1  -6    3.30    3.30
   3   1   6    7.40    2.50
   3   1   6    7.90    2.30
   3   1   6    5.60    2.50
   3   1   6    6.50    2.40
  -3  -1  -5    1.30    2.20
  -3  -1  -5    3.00    1.70
  -3  -1  -5   -1.10    2.10
  -3  -1  -5    0.30    1.80
   3   1   5    0.80    1.60
   3   1   5    1.70    1.70
   3   1   5    1.20    1.50
  -3  -1  -4   -1.80    1.70
  -3  -1  -4   -0.80    1.20
  -3  -1  -4    3.50    1.80
  -3  -1  -4   -0.70    1.80
   3   1   4    2.10    1.50
   3   1   4   -0.10    1.00
   3   1   4   -0.50    1.30
  -3  -1  -3   17.70    3.60
  -3  -1  -3   10.60    2.60
  -3  -1  -3   18.80    3.20
  -3  -1  -3   14.00    2.20
   3   1   3   14.80    2.70
   3   1   3   16.80    2.60
   3   1   3   15.50    2.30
  -3  -1  -2   54.59    5.20
  -3  -1  -2   53.19    5.40
  -3  -1  -2   42.80    3.90
  -3  -1  -2   51.79    4.70
   3   1   2   43.40    4.70
   3   1   2   40.30    4.00
   3   1   2   36.80    3.80
  -3  -1  -1   55.39    4.90
   3   1   1   59.19    4.70
   3   1   1   48.80    4.40
   3   1   1   51.19    4.90
  -3  -1   0    1.70    1.40
   3   1   0   -0.20    1.30
   3   1   0    3.60    1.40
   3   1   0    2.30    1.20
  -3  -1   1   48.40    4.00
   3   1  -1   51.79    4.40
   3   1  -1   41.70    4.00
   3   1  -1   47.70    4.00
  -3  -1   2   27.30    2.70
  -3  -1   2   22.30    2.10
   3   1  -2   24.80    2.90
   3   1  -2   20.00    2.10
  -3  -1   3   20.20    2.80
  -3  -1   3   23.90    4.00
   3   1  -3   19.80    2.80
   3   1  -3   20.00    3.70
   3   1  -3   15.90    2.40
  -3  -1   4   15.20    3.60
  -3  -1   4    8.90    2.20
  -3  -1   4   12.00    2.20
   3   1  -4   12.30    2.20
   3   1  -4    9.90    3.10
   3   1  -4   10.30    2.40
  -3  -1   5   20.30    4.40
  -3  -1   5   25.30    3.80
  -3  -1   5   24.30    3.30
   3   1  -5   21.00    3.40
   3   1  -5   27.70    4.00
   3   1  -5   41.40    5.90
  -3  -1   6    2.90    2.40
  -3  -1   6   11.00    2.60
  -3  -1   6    5.40    2.40
   3   1  -6   10.60    2.90
   3   1  -6    9.60    2.70
   3   1  -6    5.90    1.20
   3   1  -6    7.20    3.60
  -3  -1   7    2.60    3.00
  -3  -1   7    4.50    2.50
   3   1  -7    3.60    2.70
   3   1  -7   -2.70    2.70
   3   1  -7    0.70    2.00
  -3  -1   8    5.30    3.20
  -3  -1   8   14.40    3.90
   3   1  -8    7.60    3.30
   3   1  -8   11.40    4.90
   3   1  -8    7.50    3.00
  -3  -1   9    0.80    3.60
  -3  -1   9    2.50    2.70
   3   1  -9    2.30    3.20
   3   1  -9   -0.50    2.60
   3   1  -9   -4.70    3.20
  -3  -1  10   -3.70    3.50
  -3  -1  10    2.10    3.10
   3   1 -10    6.00    4.30
   3   1 -10   -1.90    4.40
   3   1 -10    1.60    3.20
  -3  -1  11   -1.80    2.50
  -3  -1  11   -2.50    4.50
   3   1 -11    3.80    4.60
   3   1 -11   -6.40    5.00
  -3  -1  12    0.00    3.20
  -3  -1  12    2.10    6.00
   3   1 -12   -3.30    6.10
   3   1 -12    2.60    4.30
   3   1 -13    6.30    5.20
   3   1 -13   -3.80    6.10
  -4  -2 -12    0.90    6.30
   4   2  12   12.10    4.70
   4   2  12   17.90    5.90
  -4  -2 -11   17.30    8.40
   4   2  11   45.80    7.50
   4   2  11   47.70    7.60
  -4  -2 -10    0.90    5.50
   4   2  10    3.10    3.60
   4   2  10    2.20    3.30
  -4  -2  -9   71.99    9.50
  -4  -2  -9   75.19   10.40
  -4  -2  -9   61.79   11.90
   4   2   9   93.89   10.10
   4   2   9  102.89   10.50
   4   2   9   89.69   10.10
  -4  -2  -8    3.70    2.80
  -4  -2  -8   -4.00    3.40
  -4  -2  -8    4.60    4.10
   4   2   8    9.60    3.30
   4   2   8    6.00    2.80
   4   2   8    4.90    2.90
  -4  -2  -7  121.79   14.90
  -4  -2  -7  121.69   11.50
  -4  -2  -7  111.39   10.40
   4   2   7  115.49   10.90
   4   2   7  124.09   10.50
   4   2   7  107.09   10.10
  -4  -2  -6   98.39   10.80
  -4  -2  -6   89.89   11.50
  -4  -2  -6   93.39    8.50
  -4  -2  -6   94.89    9.20
   4   2   6   76.59    8.50
   4   2   6   88.89    8.20
   4   2   6  100.99    8.40
  -4  -2  -5  236.48   18.40
  -4  -2  -5  239.18   21.40
  -4  -2  -5  240.08   18.30
   4   2   5  241.98   17.40
   4   2   5  209.88   18.40
  -4  -2  -4   26.40    4.30
  -4  -2  -4   25.80    3.60
  -4  -2  -4   24.80    4.20
  -4  -2  -4   24.00    4.60
   4   2   4   30.50    4.20
   4   2   4   25.60    3.60
   4   2   4   38.00    3.80
  -4  -2  -3   27.70    4.20
  -4  -2  -3   25.40    3.10
  -4  -2  -3   26.80    4.70
  -4  -2  -3   29.20    4.30
   4   2   3   24.90    3.70
   4   2   3   29.50    3.50
  -4  -2  -2   91.99    8.80
  -4  -2  -2   80.69    6.50
  -4  -2  -2   82.29    7.40
   4   2   2   79.19    7.40
   4   2   2   85.79    6.60
   4   2   2   79.19    6.60
  -4  -2  -1 1313.57   93.59
  -4  -2  -1 1378.46  107.69
   4   2   1 1329.37   89.79
   4   2   1 1240.28   91.59
   4   2   1 1501.45  108.29
  -4  -2   0  150.28   14.80
  -4  -2   0  167.88   12.70
   4   2   0  174.08   12.70
   4   2   0  193.58   15.60
   4   2   0  169.98   12.20
   4   2   0  159.18   12.40
  -4  -2   1    0.00    1.10
  -4  -2   1   -0.20    1.40
   4   2  -1    0.50    2.10
   4   2  -1   -1.60    1.20
   4   2  -1    2.00    1.30
   4   2  -1    0.40    1.10
  -4  -2   2   21.60    2.60
  -4  -2   2   29.20    4.40
  -4  -2   2   24.30    2.50
   4   2  -2   24.60    4.70
   4   2  -2   22.30    2.90
   4   2  -2   26.30    2.60
  -4  -2   3  307.77   22.60
  -4  -2   3  286.77   22.10
  -4  -2   3  333.17   24.90
   4   2  -3  313.97   22.20
   4   2  -3  304.87   22.10
   4   2  -3  355.76   27.10
  -4  -2   4  112.99    9.70
  -4  -2   4  119.09   11.40
   4   2  -4  122.99    9.60
   4   2  -4  136.29   12.30
   4   2  -4  119.69    9.60
  -4  -2   5   91.79    7.90
  -4  -2   5   78.69    7.50
  -4  -2   5   90.99    9.50
   4   2  -5   91.39    7.80
   4   2  -5   94.69    7.70
   4   2  -5   84.79    9.80
  -4  -2   6    1.60    2.30
  -4  -2   6    3.00    1.90
   4   2  -6    1.50    2.10
   4   2  -6    5.60    3.40
   4   2  -6   -0.80    1.80
  -4  -2   7   12.10    4.50
  -4  -2   7   14.10    3.30
   4   2  -7    5.50    3.10
   4   2  -7   11.50    4.40
   4   2  -7   10.50    3.20
  -4  -2   8   28.30    7.00
  -4  -2   8   41.40    6.20
   4   2  -8   29.40    5.40
   4   2  -8   23.10    6.70
   4   2  -8   29.00    5.20
  -4  -2   9    7.60    4.30
  -4  -2   9   10.80    3.70
   4   2  -9    4.30    3.50
   4   2  -9    1.00    3.60
   4   2  -9    2.00    4.50
  -4  -2  10    4.60    5.00
  -4  -2  10    3.90    3.30
   4   2 -10    9.00    3.70
   4   2 -10    2.50    4.10
   4   2 -10    4.50    5.40
  -4  -2  11    2.40    5.10
  -4  -2  11    4.50    3.40
   4   2 -11    1.80    4.70
   4   2 -11    7.70    6.40
  -4  -2  12   20.00    6.00
  -4  -2  12   19.00    7.80
   4   2 -12    8.00    7.90
   4   2 -12   15.80    6.30
  -5  -3 -11    0.30    6.90
   5   3  11    0.30    3.60
  -5  -3 -10   -6.40    4.80
   5   3  10   -2.50    3.40
   5   3  10    1.00    3.40
  -5  -3  -9    0.00    2.90
  -5  -3  -9   -5.60    4.20
   5   3   9    2.60    3.20
   5   3   9    3.30    2.80
   5   3   9    2.20    2.50
  -5  -3  -8    3.80    3.90
  -5  -3  -8    5.00    2.90
  -5  -3  -8   -2.20    4.10
   5   3   8    6.50    2.90
   5   3   8   11.30    3.80
   5   3   8    9.70    3.20
  -5  -3  -7    7.70    3.80
  -5  -3  -7    4.10    4.10
  -5  -3  -7   11.50    3.30
   5   3   7    6.50    2.90
   5   3   7    5.80    2.80
   5   3   7    0.10    1.30
  -5  -3  -6    4.20    2.20
  -5  -3  -6    0.70    2.50
  -5  -3  -6    6.60    3.90
   5   3   6    7.50    2.40
   5   3   6    5.50    2.40
   5   3   6    1.60    2.20
  -5  -3  -5   -0.80    2.10
  -5  -3  -5   -0.60    2.60
  -5  -3  -5    0.50    1.40
   5   3   5    1.60    1.60
   5   3   5    2.10    1.90
   5   3   5   -0.10    1.60
  -5  -3  -4    8.90    2.00
  -5  -3  -4    6.80    2.60
  -5  -3  -4    4.50    2.70
   5   3   4    7.40    2.10
   5   3   4    5.60    2.50
   5   3   4    9.00    2.00
  -5  -3  -3    9.40    1.90
  -5  -3  -3   13.30    3.70
  -5  -3  -3   15.80    3.10
  -5  -3  -3    7.50    2.70
   5   3   3    9.10    2.50
   5   3   3   13.70    2.50
  -5  -3  -2    7.40    2.30
  -5  -3  -2    1.50    1.90
   5   3   2    3.30    1.60
   5   3   2    5.40    2.00
   5   3   2    6.10    2.00
  -5  -3  -1    8.40    2.30
  -5  -3  -1    7.90    2.80
   5   3   1    8.00    3.10
   5   3   1   11.20    2.40
   5   3   1    9.10    2.50
   5   3   1    8.20    1.90
  -5  -3   0   41.40    4.80
  -5  -3   0   54.09    6.60
   5   3   0   42.30    6.70
   5   3   0   56.19    5.60
   5   3   0   40.80    4.00
   5   3   0   44.60    5.10
  -5  -3   1    0.80    1.40
  -5  -3   1    1.10    1.90
   5   3  -1    0.30    1.10
   5   3  -1    0.40    1.90
   5   3  -1   -0.30    0.80
   5   3  -1    0.50    1.50
   5   3  -1    1.90    1.20
   5   3  -1    0.90    1.30
  -5  -3   2   36.90    5.00
  -5  -3   2   38.00    3.70
   5   3  -2   39.90    3.60
   5   3  -2   34.50    3.40
   5   3  -2   31.70    3.70
   5   3  -2   36.70    5.80
  -5  -3   3   35.90    5.50
  -5  -3   3   39.90    3.30
  -5  -3   3   40.10    4.10
   5   3  -3   31.10    3.70
   5   3  -3   33.20    5.90
   5   3  -3   31.40    3.90
   5   3  -3   44.90    3.40
  -5  -3   4   45.80    6.40
  -5  -3   4   46.40    4.70
   5   3  -4   29.40    4.20
   5   3  -4   53.49    7.50
   5   3  -4   40.20    4.30
  -5  -3   5    3.20    1.80
  -5  -3   5    4.90    2.90
   5   3  -5    0.50    1.80
   5   3  -5   -0.10    1.40
   5   3  -5   -2.60    2.00
  -5  -3   6   24.50    5.20
  -5  -3   6   20.60    3.70
   5   3  -6   20.90    5.50
   5   3  -6   14.70    3.30
   5   3  -6   12.00    2.90
  -5  -3   7   12.50    3.40
  -5  -3   7    9.80    4.20
   5   3  -7   13.10    3.30
   5   3  -7   10.80    3.20
   5   3  -7    5.30    3.90
  -5  -3   8    6.10    4.20
  -5  -3   8    3.40    2.70
   5   3  -8   15.30    5.40
   5   3  -8    6.80    3.40
   5   3  -8   10.60    3.20
  -5  -3   9    0.70    3.90
  -5  -3   9    1.10    2.60
   5   3  -9    1.10    4.20
   5   3  -9   -1.00    3.10
   5   3  -9    3.10    3.00
  -5  -3  10    6.90    4.40
  -5  -3  10    3.30    3.20
   5   3 -10   15.90    6.90
   5   3 -10    4.70    3.80
   5   3 -10    5.40    3.70
  -5  -3  11    0.80    3.10
  -5  -3  11   -1.50    3.60
   5   3 -11   -3.00    5.10
   5   3 -11   -1.70    4.10
  -5  -3  12   -1.10    5.70
  -5  -3  12   -0.90    3.20
   5   3 -12   -4.30    4.50
   5   3 -12    5.30    6.90
  -6  -4 -11    3.50    6.80
   6   4  11    1.20    3.90
  -6  -4 -10   -1.10    5.60
   6   4  10   -4.20    3.20
   6   4  10    5.50    3.70
  -6  -4  -9   -3.40    2.70
  -6  -4  -9    3.50    5.40
   6   4   9    0.90    2.90
   6   4   9    0.10    3.10
  -6  -4  -8   11.50    6.30
  -6  -4  -8   18.70    4.40
   6   4   8   23.30    4.90
   6   4   8   18.60    5.10
  -6  -4  -7   25.60    5.90
  -6  -4  -7   30.50    7.20
  -6  -4  -7   30.40    5.10
   6   4   7   32.80    6.00
   6   4   7   48.70    6.00
  -6  -4  -6   47.40    9.10
  -6  -4  -6   78.39    9.40
  -6  -4  -6   69.79    7.70
   6   4   6   77.49    8.90
   6   4   6   78.79    8.00
  -6  -4  -5   46.40    8.40
  -6  -4  -5   59.99    6.40
  -6  -4  -5   52.49    7.40
   6   4   5   71.89    6.90
   6   4   5   56.19    7.50
  -6  -4  -4    0.30    2.30
  -6  -4  -4    2.00    1.50
  -6  -4  -4   -0.60    1.80
   6   4   4    0.00    2.00
   6   4   4    0.60    1.60
  -6  -4  -3    5.20    2.50
  -6  -4  -3    1.50    2.30
   6   4   3    3.70    2.10
   6   4   3    2.00    1.60
   6   4   3    0.40    1.80
  -6  -4  -2  341.27   26.00
  -6  -4  -2  325.97   30.10
   6   4   2  365.26   26.80
   6   4   2  375.26   25.20
   6   4   2  341.17   24.70
  -6  -4  -1  375.26   25.90
  -6  -4  -1  361.46   30.10
   6   4   1  366.06   25.20
   6   4   1  350.06   30.70
   6   4   1  319.87   24.60
   6   4   1  372.86   26.70
   6   4   1  324.97   24.50
  -6  -4   0    2.70    1.80
  -6  -4   0    5.90    2.70
   6   4   0    7.00    2.30
   6   4   0    3.80    1.30
   6   4   0    1.80    1.10
   6   4   0    4.80    3.00
   6   4   0    2.60    1.70
  -6  -4   1   76.49    7.30
  -6  -4   1   68.09    6.40
  -6  -4   1   77.09    9.20
   6   4  -1   80.19   10.10
   6   4  -1   69.19    6.70
   6   4  -1   70.39    7.60
  -6  -4   2  112.49    8.50
  -6  -4   2  121.59   11.00
  -6  -4   2  108.59    9.90
   6   4  -2   98.19    8.30
   6   4  -2  102.29    8.00
   6   4  -2  116.09   11.50
   6   4  -2  102.49    9.00
   6   4  -2  100.79    8.10
   6   4  -2   97.79    8.70
  -6  -4   3   21.90    2.60
  -6  -4   3   24.30    4.60
  -6  -4   3   27.00    3.10
   6   4  -3   16.90    2.70
   6   4  -3   17.70    2.60
   6   4  -3   27.10    5.90
   6   4  -3   27.30    2.80
  -6  -4   4  115.19   10.40
  -6  -4   4   92.39    8.00
   6   4  -4   90.99    7.90
   6   4  -4   96.49   12.20
  -6  -4   5   13.70    2.80
  -6  -4   5   11.40    3.80
   6   4  -5   12.00    2.50
   6   4  -5   10.40    2.40
   6   4  -5   11.80    4.80
  -6  -4   6  175.78   17.00
  -6  -4   6  172.98   14.60
   6   4  -6  188.78   18.60
   6   4  -6  175.48   14.30
   6   4  -6  197.28   14.30
  -6  -4   7  129.89   11.50
  -6  -4   7  138.49   14.00
   6   4  -7  127.49   11.20
   6   4  -7  128.39   11.10
   6   4  -7  124.99   14.60
  -6  -4   8   13.30    5.80
  -6  -4   8   17.10    4.10
   6   4  -8    2.10    4.50
   6   4  -8    3.80    3.20
   6   4  -8    4.50    3.00
  -6  -4   9   36.40    7.90
  -6  -4   9   32.10    6.10
   6   4  -9   23.40    4.90
   6   4  -9   28.60    8.20
   6   4  -9   29.50    5.70
  -6  -4  10   67.29    8.90
  -6  -4  10   54.89   10.50
   6   4 -10   41.50    7.50
   6   4 -10   54.29    7.80
   6   4 -10   66.69   12.60
  -6  -4  11    8.90    5.70
  -6  -4  11    4.60    4.20
   6   4 -11   20.40    8.20
   6   4 -11   10.50    5.10
  -6  -4  12   39.90   10.10
  -6  -4  12   41.00    8.40
   6   4 -12   32.70    7.40
   6   4 -12   37.00   11.20
  -7  -5 -10   -3.70    6.00
   7   5  10   10.60    5.20
   7   5  10   11.40    4.50
  -7  -5  -9   -6.40    4.50
   7   5   9    3.80    3.80
   7   5   9   -4.00    2.80
  -7  -5  -8   -1.10    4.00
   7   5   8   11.80    4.60
   7   5   8    4.50    3.10
  -7  -5  -7   12.70    5.40
   7   5   7   20.70    4.40
   7   5   7   21.90    5.00
  -7  -5  -6   -1.40    2.80
  -7  -5  -6   13.80    4.50
   7   5   6   12.60    3.90
   7   5   6   12.00    3.20
  -7  -5  -5   33.80    7.40
  -7  -5  -5   47.70    7.10
   7   5   5   34.90    6.10
   7   5   5   38.30    5.10
  -7  -5  -4   24.10    4.90
  -7  -5  -4   23.00    5.70
   7   5   4   18.90    4.10
   7   5   4   32.90    4.30
   7   5   4   26.30    4.60
  -7  -5  -3   36.40    5.70
  -7  -5  -3   43.90    7.50
   7   5   3   42.70    4.80
   7   5   3   40.90    6.00
   7   5   3   42.60    6.00
  -7  -5  -2   32.40    6.10
  -7  -5  -2   35.80    5.10
   7   5   2   30.50    5.00
   7   5   2   43.00    4.50
   7   5   2   25.70    4.70
  -7  -5  -1   87.09    8.10
  -7  -5  -1   81.79   10.30
   7   5   1  103.79   13.00
   7   5   1   78.29    8.00
   7   5   1   80.19    6.90
   7   5   1   94.79    9.40
  -7  -5   0   48.10    7.20
  -7  -5   0   45.90    5.90
   7   5   0   64.09    9.40
   7   5   0   42.30    4.30
   7   5   0   49.70    5.90
   7   5   0   56.39    6.70
  -7  -5   1   85.29   10.80
  -7  -5   1  108.99    9.80
  -7  -5   1   98.69    8.80
   7   5  -1  116.19    9.30
   7   5  -1  103.39    9.30
   7   5  -1  114.39   14.00
  -7  -5   2   15.90    3.80
  -7  -5   2   13.60    4.20
  -7  -5   2   17.80    2.90
   7   5  -2   12.70    4.20
   7   5  -2   18.00    3.70
   7   5  -2   15.30    2.80
  -7  -5   3    8.60    3.20
   7   5  -3    9.50    2.20
   7   5  -3   14.10    4.30
  -7  -5   4    7.90    2.10
  -7  -5   4    9.20    3.40
   7   5  -4   18.90    5.30
  -7  -5   5   16.80    3.30
  -7  -5   5   16.60    4.90
   7   5  -5   17.20    5.30
  -7  -5   6    1.00    2.10
  -7  -5   6   -0.70    2.90
   7   5  -6    5.00    4.00
   7   5  -6   -0.50    1.80
  -7  -5   7    2.90    2.40
  -7  -5   7    7.10    3.90
   7   5  -7    4.40    2.40
   7   5  -7    3.60    4.50
  -7  -5   8    1.80    3.00
  -7  -5   8    7.30    4.40
   7   5  -8    3.40    4.30
   7   5  -8    3.00    2.90
  -7  -5   9    0.30    3.10
  -7  -5   9    6.30    4.40
   7   5  -9    4.70    3.70
   7   5  -9   12.40    6.50
  -7  -5  10    3.70    4.30
  -7  -5  10    2.30    2.80
   7   5 -10    2.30    4.00
   7   5 -10    0.90    4.90
  -7  -5  11    0.00    5.00
  -7  -5  11    1.00    3.80
   7   5 -11   -3.00    4.40
   7   5 -11    0.90    5.70
  -8  -6  -9   18.70    8.00
   8   6   9   33.60    7.20
   8   6   9   38.60    6.60
  -8  -6  -8    1.60    4.80
   8   6   8    0.40    2.70
   8   6   8   -0.70    3.60
  -8  -6  -7   21.30    6.90
   8   6   7   40.30    5.70
   8   6   7   39.10    7.20
  -8  -6  -6   48.20    9.30
   8   6   6   69.39    9.20
   8   6   6   52.39    7.90
   8   6   6   66.99    7.30
  -8  -6  -5   60.09   10.00
  -8  -6  -5   53.09    8.10
   8   6   5   60.19    7.90
   8   6   5   50.19    7.60
   8   6   5   58.59    6.40
  -8  -6  -4   94.39   12.60
  -8  -6  -4   87.09   10.50
   8   6   4   89.99   10.00
   8   6   4  102.29   11.00
   8   6   4   84.29    7.80
  -8  -6  -3    9.10    3.70
  -8  -6  -3   -0.90    2.40
   8   6   3    7.50    2.20
   8   6   3    9.60    3.10
   8   6   3    1.60    2.10
  -8  -6  -2   21.90    5.60
  -8  -6  -2   28.10    5.10
   8   6   2   23.10    4.60
   8   6   2   37.10    4.10
   8   6   2   35.50    5.50
  -8  -6  -1  221.08   16.90
  -8  -6  -1  205.38   19.80
   8   6   1  205.98   17.20
   8   6   1  183.18   20.30
   8   6   1  214.98   16.60
  -8  -6   0    9.90    3.70
  -8  -6   0    3.40    2.40
   8   6   0    2.50    3.30
   8   6   0   12.30    3.20
   8   6   0    6.00    2.50
  -8  -6   1   36.00    6.80
  -8  -6   1   33.50    4.70
   8   6  -1   40.30    5.30
   8   6  -1   34.80    5.60
   8   6  -1   28.20    7.00
  -8  -6   2   91.09    8.50
  -8  -6   2   98.29   10.00
  -8  -6   2  101.29   11.10
   8   6  -2  121.19   14.90
   8   6  -2   95.19   10.20
  -8  -6   3  109.69   12.70
  -8  -6   3  158.78   12.80
   8   6  -3  101.19   14.00
  -8  -6   4    1.50    2.70
   8   6  -4    7.30    4.30
  -8  -6   5   41.40    7.60
   8   6  -5   36.40    8.20
  -8  -6   6   64.49    9.70
   8   6  -6   49.50    9.60
  -8  -6   7    0.40    3.20
   8   6  -7    0.10    4.20
  -8  -6   8  144.99   12.00
  -8  -6   8  126.59   15.70
   8   6  -8   86.89   15.20
  -8  -6   9   48.40    7.20
  -8  -6   9   47.90    9.50
   8   6  -9   43.70    6.30
   8   6  -9   24.10    8.40
  -8  -6  10   11.10    4.60
  -8  -6  10    6.00    5.30
   8   6 -10   16.30    5.00
   8   6 -10   -3.60    5.40
  -8  -6  11    4.80    4.20
  -8  -6  11    4.00    5.20
   8   6 -11    1.30    6.50
   8   6 -11    3.20    4.80
  -9  -7  -8   -4.50    4.50
   9   7   8    6.70    4.00
   9   7   8    5.40    3.50
  -9  -7  -7    6.30    4.90
   9   7   7    0.60    2.60
   9   7   7   -2.00    3.10
   9   7   7    1.60    3.60
  -9  -7  -6    5.00    4.70
   9   7   6   10.50    4.30
   9   7   6    0.60    2.30
   9   7   6    4.60    3.80
  -9  -7  -5    7.40    4.60
   9   7   5    2.90    3.40
   9   7   5    3.10    3.30
   9   7   5    4.80    2.70
  -9  -7  -4    3.20    3.60
  -9  -7  -4    1.90    3.90
   9   7   4    3.60    2.20
   9   7   4    1.30    2.70
   9   7   4    0.10    2.50
  -9  -7  -3    7.20    3.50
  -9  -7  -3    9.90    4.70
   9   7   3    8.40    2.30
   9   7   3    3.90    3.20
   9   7   3    6.60    3.00
  -9  -7  -2   20.30    5.90
  -9  -7  -2   13.50    3.90
   9   7   2   13.30    4.00
   9   7   2   12.30    3.80
  -9  -7  -1    6.70    3.50
  -9  -7  -1   -0.80    2.40
   9   7   1   -0.60    3.60
   9   7   1    5.10    2.90
   9   7   1    0.90    2.30
  -9  -7   0    1.10    2.30
  -9  -7   0   -1.50    2.30
   9   7   0   -1.50    3.40
   9   7   0    4.10    2.60
   9   7   0    1.00    2.20
  -9  -7   1   13.70    4.70
  -9  -7   1   17.10    3.60
   9   7  -1   12.30    3.60
   9   7  -1    5.40    4.80
   9   7  -1   14.10    3.60
  -9  -7   2    7.70    4.20
   9   7  -2    9.60    5.00
   9   7  -2    1.30    1.60
   9   7  -2    2.90    2.70
  -9  -7   3   16.50    5.30
  -9  -7   3   31.40    6.00
   9   7  -3   11.40    5.50
  -9  -7   4   12.00    4.60
  -9  -7   4   28.40    6.50
   9   7  -4   11.40    5.40
  -9  -7   5   34.20    7.20
   9   7  -5   31.60    7.60
  -9  -7   6   24.00    6.40
   9   7  -6   16.20    6.80
  -9  -7   7    3.20    4.50
   9   7  -7    5.80    5.90
  -9  -7   8   15.10    5.60
   9   7  -8    6.50    5.90
  -9  -7   9   20.80    7.70
   9   7  -9   21.00    8.00
  -9  -7  10   13.20    6.90
   9   7 -10    5.90    6.50
 -10  -8  -7    9.80    6.30
  10   8   7   10.80    3.80
  10   8   7    6.80    4.70
  10   8   7   13.00    5.10
 -10  -8  -6   -1.40    4.20
  10   8   6    2.20    3.30
  10   8   6    1.20    2.30
  10   8   6    1.90    3.70
 -10  -8  -5    4.90    4.60
  10   8   5   13.80    4.90
  10   8   5   13.20    4.40
 -10  -8  -4   16.50    6.30
  10   8   4   18.20    5.20
  10   8   4   24.00    5.30
 -10  -8  -3   44.80    8.80
  10   8   3   38.60    7.10
  10   8   3   37.60    6.90
 -10  -8  -2   11.60    4.20
 -10  -8  -2    2.80    3.60
  10   8   2    9.70    4.20
  10   8   2   16.90    4.50
 -10  -8  -1  123.49   14.60
 -10  -8  -1  149.49   12.70
  10   8   1   85.79   15.20
  10   8   1  139.39   12.60
  10   8   1  150.98   13.10
 -10  -8   0   -0.90    2.70
  10   8   0    2.10    2.80
  10   8   0    1.50    4.40
  10   8   0    1.80    2.70
 -10  -8   1    9.20    4.50
  10   8  -1    2.10    3.00
  10   8  -1    8.20    6.20
  10   8  -1   18.10    4.40
 -10  -8   2  103.19   13.90
  10   8  -2  141.49   17.90
  10   8  -2  103.29   11.40
 -10  -8   3   84.99   12.30
  10   8  -3   98.39   14.70
 -10  -8   4   86.19   13.40
 -10  -8   4  106.79   13.40
  10   8  -4  114.09   14.90
 -10  -8   5   10.40    5.10
 -10  -8   5   21.00    6.20
  10   8  -5   13.70    6.50
 -10  -8   6   -3.10    3.30
  10   8  -6    0.20    4.60
 -10  -8   7   21.80    7.20
  10   8  -7   30.80    9.20
 -10  -8   8    1.00    4.80
  10   8  -8    0.00    5.10
 -10  -8   9    1.20    5.40
  10   8  -9   -0.40    6.10
 -11  -9  -6   11.30    6.20
  11   9   6    5.40    4.40
  11   9   6    7.40    5.30
 -11  -9  -5   -2.00    4.10
  11   9   5    0.20    3.30
  11   9   5    2.40    3.30
 -11  -9  -4    3.60    4.30
  11   9   4   10.20    4.60
  11   9   4   23.00    6.10
 -11  -9  -3    4.60    4.40
  11   9   3    8.40    4.00
  11   9   3    5.20    3.80
 -11  -9  -2    5.80    4.20
  11   9   2    4.80    4.10
  11   9   2    6.30    3.80
 -11  -9  -1   16.30    6.20
  11   9   1   14.70    5.00
  11   9   1   11.30    6.40
  11   9   1   15.50    4.90
 -11  -9   0    0.80    3.30
  11   9   0   -1.20    3.90
  11   9   0    6.60    3.30
  11   9   0   -3.00    3.20
 -11  -9   1   12.00    5.20
  11   9  -1    7.70    3.80
  11   9  -1   11.10    4.30
  11   9  -1   11.90    6.40
 -11  -9   2   16.10    5.80
  11   9  -2   16.70    7.50
 -11  -9   3    8.60    4.50
  11   9  -3   29.50    8.80
 -11  -9   4    9.10    5.20
  11   9  -4    3.20    5.30
 -11  -9   5    0.10    4.70
 -11  -9   5    5.80    5.30
  11   9  -5   13.60    6.00
 -11  -9   6    4.90    4.00
 -11  -9   6   -0.30    4.70
  11   9  -6    1.40    4.60
 -11  -9   7   24.50    7.40
  11   9  -7   23.40    8.40
 -11  -9   8   34.80    9.50
  11   9  -8   21.00    8.90
 -12 -10  -5    6.30    6.10
  12  10   5    2.50    4.80
 -12 -10  -4   13.80    7.00
  12  10   4   10.30    5.20
  12  10   4   21.20    6.20
 -12 -10  -3   12.50    5.50
  12  10   3    1.00    4.20
  12  10   3   -1.80    3.20
 -12 -10  -2    9.60    5.10
  12  10   2   13.60    5.00
  12  10   2   20.80    5.70
 -12 -10  -1    2.80    3.90
  12  10   1    4.70    3.70
  12  10   1    3.70    3.50
 -12 -10   0    4.60    4.80
  12  10   0   12.30    4.40
  12  10   0    0.40    4.90
  12  10   0    8.20    4.00
 -12 -10   1   16.10    5.90
  12  10  -1   10.90    7.30
  12  10  -1   22.20    5.50
  12  10  -1   25.90    5.90
 -12 -10   2   -6.30    2.70
  12  10  -2    1.10    5.30
 -12 -10   3   -1.60    3.50
  12  10  -3    1.60    5.20
 -12 -10   4   30.60    8.30
  12  10  -4   47.50   10.60
 -12 -10   5   16.20    6.40
  12  10  -5    9.10    6.90
 -12 -10   6    2.80    4.60
  12  10  -6    9.80    7.00
 -12 -10   7    4.30    5.60
 -12 -10   7    0.80    4.10
  12  10  -7   -2.10    5.40
 -13 -11  -2    2.70    4.90
  13  11   2    1.10    5.10
  13  11   2    1.20    4.30
 -13 -11  -1   38.40    9.90
  13  11   1   26.60    7.40
  13  11   1   21.80    6.30
 -13 -11   0    5.30    4.70
  13  11   0    3.30    5.80
  13  11   0    3.00    4.80
  13  11   0    6.00    4.60
 -13 -11   1    6.80    4.70
  13  11  -1    6.80    7.00
 -13 -11   2    1.10    4.20
  13  11  -2    0.00    5.30
 -13 -11   3    0.50    4.20
  13  11  -3    0.00    5.30
 -13 -11   4    2.20    5.00
  13  11  -4    7.70    7.20
 -13 -11   5   -0.50    4.30
  13  17  -1   -2.00    6.00
 -12 -16   6    0.80    4.70
  12  16  -5    0.70    6.10
 -12 -16   5    5.60    5.00
  12  16  -4    4.30    5.70
 -12 -16   4    1.50    4.30
  12  16  -3   -0.10    5.40
 -12 -16   3   -4.70    3.40
  12  16  -2   20.60    8.80
  12  16  -2   20.80    6.10
 -12 -16   2   20.20    7.10
  12  16  -1    6.20    4.10
  12  16  -1   12.30    7.00
 -12 -16   1    3.10    4.80
  12  16   0   -1.80    3.60
  12  16   0   -0.40    4.90
  12  16   0    7.30    4.30
 -12 -16   0    5.40    4.70
  12  16   1   17.10    8.00
  12  16   1   19.70    5.50
  12  16   1   20.20    6.20
 -12 -16  -1   15.90    6.70
  12  16   2   -4.70    3.20
  12  16   2    4.10    4.60
 -12 -16  -2    1.80    5.00
  12  16   3   -2.30    3.20
  12  16   3   16.00    5.90
 -12 -16  -3   10.50    6.00
  11  15  -7    8.40    7.50
 -11 -15   7   32.40    8.50
  11  15  -6    0.10    5.40
 -11 -15   6    5.70    4.90
 -11 -15   6    3.30    3.80
  11  15  -5   23.80    7.10
 -11 -15   5   19.60    6.90
  11  15  -4    8.70    6.10
 -11 -15   4    1.00    4.10
  11  15  -3    3.70    5.60
 -11 -15   3    6.60    5.00
  11  15  -2   -3.90    2.60
  11  15  -2   -4.40    4.40
 -11 -15   2    0.10    4.20
  11  15  -1   72.79   14.00
  11  15  -1   66.09    9.60
 -11 -15   1   85.89   12.50
  11  15   0   12.40    6.80
  11  15   0   14.10    4.60
  11  15   0   19.20    5.50
 -11 -15   0   16.20    5.90
  11  15   1   14.90    5.40
  11  15   1    4.50    3.80
  11  15   1   15.20    7.40
 -11 -15  -1   12.20    5.80
  11  15   2    5.20    3.80
  11  15   2   -2.80    3.50
 -11 -15  -2   10.00    5.60
  11  15   3   50.49    8.60
  11  15   3   39.70    7.80
 -11 -15  -3   38.10    9.30
  11  15   4    6.20    4.00
  11  15   4    4.90    4.60
 -11 -15  -4    2.90    4.80
  11  15   5    9.90    5.00
  11  15   5   12.40    5.70
 -11 -15  -5   15.70    7.70
  10  14  -9   12.50    7.60
 -10 -14   9    4.80    5.20
  10  14  -8    0.20    5.60
 -10 -14   8    4.60    4.80
  10  14  -7   10.50    6.90
 -10 -14   7   16.70    5.90
  10  14  -6   -2.50    4.60
 -10 -14   6    7.10    4.90
  10  14  -5   12.00    6.10
 -10 -14   5    8.80    4.80
 -10 -14   5    8.30    5.10
  10  14  -4   37.20    8.50
 -10 -14   4   59.19   10.20
  10  14  -3    0.90    4.60
  10  14  -3   -4.60    2.20
 -10 -14   3    1.60    3.10
  10  14  -2    2.80    4.60
  10  14  -2    3.20    2.70
 -10 -14   2    0.30    3.60
  10  14  -1   27.50    7.90
  10  14  -1   23.50    5.40
  10  14  -1   22.50    5.50
 -10 -14   1   24.40    6.90
  10  14   0   11.00    3.80
  10  14   0   -2.00    3.90
  10  14   0    4.20    4.00
 -10 -14   0    5.80    4.00
  10  14   1   53.59    8.20
  10  14   1   48.50    7.80
  10  14   1   24.40    8.00
 -10 -14  -1   58.89   10.20
 -10 -14  -1   57.49    7.50
  10  14   2    6.80    3.80
  10  14   2   10.90    4.50
 -10 -14  -2    1.70    2.70
 -10 -14  -2   10.20    5.30
  10  14   3    6.20    4.20
  10  14   3    9.90    3.90
 -10 -14  -3    7.00    5.20
  10  14   4   13.10    4.80
  10  14   4   19.00    5.70
 -10 -14  -4   11.10    5.70
  10  14   5    2.80    4.00
  10  14   5    0.60    3.20
 -10 -14  -5    1.70    5.20
  10  14   6    6.00    4.10
  10  14   6    1.80    3.70
 -10 -14  -6   -2.70    4.90
  10  14   7    0.10    3.60
  10  14   7   -1.20    3.80
 -10 -14  -7   -0.40    4.90
   9  13 -10   17.20    8.20
  -9 -13  10    5.00    5.60
   9  13  -9    0.10    5.50
  -9 -13   9   -2.10    4.10
   9  13  -8    4.00    5.40
  -9 -13   8   29.70    8.40
   9  13  -7    2.20    4.80
  -9 -13   7   -3.50    4.10
   9  13  -6    1.30    4.30
  -9 -13   6    3.70    4.60
   9  13  -5   17.00    6.80
  -9 -13   5    9.70    4.70
   9  13  -4   17.10    6.10
  -9 -13   4   37.30    7.10
  -9 -13   4   38.70    7.60
   9  13  -3   16.80    4.20
   9  13  -3    9.60    5.00
  -9 -13   3   15.90    5.30
   9  13  -2    1.80    4.10
   9  13  -2    3.60    2.90
   9  13  -2    6.20    3.10
  -9 -13   2   13.30    4.70
   9  13  -1    4.00    4.60
   9  13  -1    2.70    3.10
   9  13  -1    3.10    2.70
  -9 -13   1    2.60    3.60
   9  13   0    6.90    3.10
   9  13   0    5.60    3.20
   9  13   0    1.70    3.90
  -9 -13   0    3.90    2.70
  -9 -13   0    2.30    3.10
   9  13   1    6.20    3.10
   9  13   1    4.50    3.20
   9  13   1    3.80    4.50
  -9 -13  -1    1.80    2.60
  -9 -13  -1    4.70    3.60
   9  13   2   -0.20    2.60
   9  13   2    5.20    4.60
   9  13   2    6.70    3.10
  -9 -13  -2    5.70    3.20
  -9 -13  -2    3.30    4.00
   9  13   3    1.10    2.80
   9  13   3    1.80    2.70
  -9 -13  -3    4.60    4.20
  -9 -13  -3    3.90    3.20
   9  13   4    4.40    3.50
   9  13   4    6.70    3.70
  -9 -13  -4   10.40    4.80
   9  13   5    5.80    3.60
   9  13   5   16.80    5.40
  -9 -13  -5   19.90    6.30
   9  13   6   11.40    4.80
   9  13   6   22.20    5.60
  -9 -13  -6   20.20    7.20
   9  13   7    4.20    4.00
  -9 -13  -7    6.70    5.40
   9  13   8   -2.90    3.10
  -9 -13  -8    2.80    5.50
   8  12 -10    5.30    6.80
  -8 -12  10   18.20    7.60
  -8 -12  10   20.00    5.60
   8  12  -9    6.30    5.60
  -8 -12   9    8.60    5.30
   8  12  -8   -0.20    4.60
  -8 -12   8   10.30    5.70
   8  12  -7    6.30    4.70
  -8 -12   7    9.80    5.20
   8  12  -6   16.20    6.00
  -8 -12   6   14.90    5.20
   8  12  -5  203.38   21.90
  -8 -12   5  222.18   20.00
   8  12  -4   40.80    8.60
  -8 -12   4   48.30    7.90
   8  12  -3   27.30    5.30
   8  12  -3   20.60    6.00
  -8 -12   3   27.60    6.20
  -8 -12   3   29.30    6.00
   8  12  -2   -1.20    2.00
   8  12  -2    0.00    3.40
   8  12  -2   -0.50    1.80
  -8 -12   2   -1.00    2.50
  -8 -12   2    3.00    2.90
   8  12  -1  307.87   22.50
   8  12  -1  264.97   26.50
   8  12  -1  283.87   21.60
  -8 -12   1  256.37   21.10
  -8 -12   1  287.07   25.90
   8  12   0   53.79    7.00
   8  12   0   28.00    5.30
   8  12   0   31.40    7.60
  -8 -12   0   44.80    7.90
  -8 -12   0   38.00    5.40
   8  12   1   56.89    7.40
   8  12   1   50.49    9.20
   8  12   1   48.50    7.30
  -8 -12  -1   46.50    6.40
  -8 -12  -1   50.99    8.80
   8  12   2    4.80    2.50
   8  12   2    4.70    4.00
   8  12   2   -2.10    2.10
  -8 -12  -2   -2.40    2.50
  -8 -12  -2   -0.50    2.10
   8  12   3  143.89   12.70
   8  12   3  127.59   11.70
  -8 -12  -3  120.59   14.00
  -8 -12  -3  113.89   11.80
   8  12   4    5.30    3.10
   8  12   4    1.80    3.00
  -8 -12  -4    0.30    3.20
  -8 -12  -4   -2.20    2.60
   8  12   5   12.20    4.20
  -8 -12  -5    7.60    4.90
   8  12   6    9.10    4.50
  -8 -12  -6   11.50    5.20
   8  12   7   73.69    7.50
   8  12   7   69.09    9.70
  -8 -12  -7   37.90    9.30
   8  12   8    7.40    4.20
   8  12   8    1.50    2.70
  -8 -12  -8   -0.80    5.10
   8  12   9    9.00    4.70
   8  12   9    4.80    3.30
  -8 -12  -9    5.70    6.60
   7  11 -11    9.20    6.60
  -7 -11  11    4.00    5.70
  -7 -11  11    6.80    4.70
   7  11 -10    2.50    5.70
  -7 -11  10    0.90    3.30
  -7 -11  10    3.40    4.40
   7  11  -9    8.40    6.00
  -7 -11   9    8.70    5.40
  -7 -11   9    7.90    3.70
   7  11  -8   -2.20    3.80
  -7 -11   8    1.70    2.70
  -7 -11   8   -1.10    3.50
   7  11  -7    5.10    4.80
  -7 -11   7    9.40    5.00
  -7 -11   7    8.20    3.20
   7  11  -6   -3.90    3.10
  -7 -11   6    1.20    2.00
  -7 -11   6    1.50    3.00
   7  11  -5   18.40    5.90
  -7 -11   5   22.00    5.60
  -7 -11   5   20.40    3.70
   7  11  -4   34.30    7.60
  -7 -11   4   45.10    7.00
   7  11  -3   85.09    9.30
   7  11  -3   90.39   12.70
  -7 -11   3   99.19    9.80
   7  11  -2    9.30    2.60
   7  11  -2    5.30    3.60
   7  11  -2    5.10    2.60
  -7 -11   2   12.80    4.00
  -7 -11   2    4.50    1.90
  -7 -11   2   10.20    3.20
   7  11  -1   17.50    5.20
   7  11  -1   17.20    3.80
   7  11  -1   22.70    4.00
  -7 -11   1   20.10    3.40
  -7 -11   1   21.40    4.20
  -7 -11   1   26.20    5.40
   7  11   0   25.20    4.50
   7  11   0   33.20    7.30
   7  11   0   25.00    4.30
  -7 -11   0   31.60    4.50
  -7 -11   0   25.70    5.70
   7  11   1   17.40    3.90
   7  11   1   22.90    6.10
   7  11   1   21.60    4.30
  -7 -11  -1   22.40    4.00
  -7 -11  -1   24.20    5.10
   7  11   2    6.70    2.90
   7  11   2    6.00    3.90
   7  11   2    6.30    2.60
  -7 -11  -2   12.50    4.20
  -7 -11  -2   10.90    3.20
   7  11   3   40.00    6.30
  -7 -11  -3   29.00    6.40
  -7 -11  -3   25.60    4.80
   7  11   4   10.10    3.40
  -7 -11  -4    6.00    3.60
  -7 -11  -4    3.70    3.30
   7  11   5    1.40    2.50
   7  11   5   -0.80    1.60
  -7 -11  -5   -0.40    3.20
  -7 -11  -5   -5.40    2.30
   7  11   6    5.10    3.30
   7  11   6    1.70    2.00
  -7 -11  -6    2.50    4.20
   7  11   7   21.40    5.40
   7  11   7   15.70    3.50
  -7 -11  -7   11.50    5.30
   7  11   8    8.30    3.30
   7  11   8    4.80    3.50
  -7 -11  -8    4.30    5.30
   7  11   9   15.90    5.30
   7  11   9    9.90    3.90
  -7 -11  -9   15.00    7.20
   7  11  10   -2.10    3.70
   7  11  10    2.10    3.50
  -7 -11 -10    3.70    7.40
   6  10 -11    7.70    7.20
  -6 -10  11    5.70    4.10
  -6 -10  11   -0.90    4.60
   6  10 -10   65.49   13.70
  -6 -10  10   96.39   11.80
  -6 -10  10  103.49   15.10
   6  10  -9    5.50    5.50
   6  10  -9    3.80    3.80
  -6 -10   9   12.50    5.50
  -6 -10   9    8.80    3.50
   6  10  -8  379.16   31.60
   6  10  -8  406.06   38.80
  -6 -10   8  482.65   36.70
  -6 -10   8  456.35   32.50
   6  10  -7    2.50    2.50
   6  10  -7    0.30    3.70
  -6 -10   7   -2.50    1.80
  -6 -10   7    1.80    3.00
   6  10  -6   12.30    4.80
   6  10  -6   11.50    2.80
  -6 -10   6   13.20    3.30
  -6 -10   6   13.50    4.70
   6  10  -5   12.30    2.70
   6  10  -5   13.70    5.00
  -6 -10   5    8.30    3.50
  -6 -10   5   16.60    3.20
   6  10  -4  196.98   19.10
   6  10  -4  178.18   14.60
   6  10  -4  224.48   17.70
  -6 -10   4  195.28   15.10
  -6 -10   4  200.08   17.30
   6  10  -3   56.79    6.70
   6  10  -3   74.89    8.30
   6  10  -3   56.39    5.50
   6  10  -3   52.49    9.10
  -6 -10   3   61.29    5.20
  -6 -10   3   59.49    7.60
  -6 -10   3   57.69    5.50
   6  10  -2   44.90    7.60
   6  10  -2   50.69    5.70
   6  10  -2   40.20    5.90
  -6 -10   2   56.09    5.00
  -6 -10   2   60.59    7.00
   6  10  -1   55.39    8.40
   6  10  -1   63.09    7.00
   6  10  -1   63.49    6.30
  -6 -10   1   63.49    6.60
  -6 -10   1   65.19    6.00
  -6 -10   1   74.19    9.30
   6  10   0  114.39   10.00
   6  10   0  120.09   10.40
   6  10   0  120.89   12.90
  -6 -10   0  108.09   11.90
  -6 -10   0  126.09   10.00
   6  10   1   23.20    4.10
   6  10   1   17.20    3.70
   6  10   1   28.70    5.70
  -6 -10  -1   24.00    3.90
  -6 -10  -1   14.10    4.00
   6  10   2   82.19    7.90
   6  10   2   70.29   10.40
  -6 -10  -2   71.69    8.10
  -6 -10  -2   75.99    9.60
   6  10   3   -1.80    1.40
  -6 -10  -3   -3.60    2.20
  -6 -10  -3    5.70    2.50
  -6 -10  -3    3.10    1.60
   6  10   4    5.90    1.90
   6  10   4    1.90    2.50
  -6 -10  -4    3.30    3.20
  -6 -10  -4    4.80    2.00
  -6 -10  -4    1.50    2.50
   6  10   5  189.58   16.80
   6  10   5  194.88   14.70
  -6 -10  -5  202.38   15.40
  -6 -10  -5  188.98   16.50
  -6 -10  -5  193.88   19.20
   6  10   6    9.80    2.60
   6  10   6    4.40    2.90
  -6 -10  -6    7.70    4.20
  -6 -10  -6   -0.70    2.70
  -6 -10  -6    6.70    2.90
   6  10   7    0.70    2.70
   6  10   7    3.10    2.00
  -6 -10  -7   -1.50    2.40
  -6 -10  -7   -1.90    3.60
   6  10   8    6.10    3.00
   6  10   8    6.80    3.80
  -6 -10  -8   10.00    3.60
  -6 -10  -8    5.20    5.20
   6  10   9   39.60    6.50
   6  10   9   44.30    7.60
  -6 -10  -9   22.40    8.10
   6  10  10   37.90    7.50
   6  10  10   55.49    7.60
  -6 -10 -10    5.80    7.60
   5   9 -12    0.40    4.40
   5   9 -12   -0.30    5.40
  -5  -9  12   -0.50    4.90
  -5  -9  12   -1.40    3.50
   5   9 -11   21.10    5.30
   5   9 -11    0.30    5.30
  -5  -9  11    2.00    3.70
  -5  -9  11    5.60    5.60
   5   9 -10    5.60    5.60
   5   9 -10    3.40    3.60
   5   9 -10    1.20    2.90
  -5  -9  10    4.40    3.50
  -5  -9  10    4.90    4.60
   5   9  -9   -1.60    2.70
   5   9  -9    1.80    2.70
   5   9  -9    3.00    4.50
  -5  -9   9   -2.30    2.40
  -5  -9   9   -5.00    3.10
   5   9  -8    0.10    2.30
   5   9  -8    3.60    4.10
   5   9  -8    2.40    2.60
  -5  -9   8    1.30    2.70
  -5  -9   8   -0.60    3.40
   5   9  -7   -1.30    2.80
   5   9  -7   -0.90    1.90
  -5  -9   7    3.80    3.60
  -5  -9   7   -1.20    2.00
   5   9  -6    3.10    3.50
   5   9  -6    5.50    3.20
   5   9  -6    0.20    1.90
  -5  -9   6    4.60    3.10
  -5  -9   6    1.20    2.00
   5   9  -5   12.80    3.00
   5   9  -5   19.40    4.70
   5   9  -5   20.90    5.20
  -5  -9   5   23.60    5.00
  -5  -9   5   21.10    3.50
   5   9  -4   22.70    3.20
   5   9  -4   19.80    5.10
   5   9  -4   13.30    4.00
  -5  -9   4   22.10    4.70
  -5  -9   4   28.70    3.70
   5   9  -3    2.00    2.30
   5   9  -3    1.20    2.20
   5   9  -3    5.30    1.50
   5   9  -3    2.20    1.90
  -5  -9   3    5.50    2.70
  -5  -9   3    4.80    1.20
  -5  -9   3    2.60    1.50
  -5  -9   3    2.50    0.90
   5   9  -2    2.10    1.40
   5   9  -2    4.10    2.00
   5   9  -2    0.90    1.00
   5   9  -2    4.00    2.90
   5   9  -2    4.80    2.50
  -5  -9   2    3.90    1.20
  -5  -9   2    3.10    2.20
  -5  -9   2    5.40    1.40
   5   9  -1  104.59    9.70
   5   9  -1  116.29    9.40
   5   9  -1  102.49    9.20
   5   9  -1  117.19   11.60
  -5  -9   1  104.09   10.90
  -5  -9   1  112.99    8.90
  -5  -9   1  116.39    9.90
   5   9   0  241.58   19.00
   5   9   0  242.68   22.10
   5   9   0  255.67   18.20
  -5  -9   0  249.88   18.30
  -5  -9   0  237.78   21.60
   5   9   1   40.50    5.20
   5   9   1   49.40    7.30
   5   9   1   42.50    5.30
  -5  -9  -1   36.90    6.00
  -5  -9  -1   46.60    5.40
   5   9   2    3.30    2.80
   5   9   2   -0.10    1.30
  -5  -9  -2    0.40    1.90
  -5  -9  -2   -0.50    1.60
  -5  -9  -2   -0.40    1.00
   5   9   3   53.79    6.80
   5   9   3   54.09    5.20
  -5  -9  -3   49.20    5.10
  -5  -9  -3   65.09    8.20
  -5  -9  -3   60.99    6.90
   5   9   4   22.10    3.20
   5   9   4   23.20    3.30
   5   9   4   18.50    3.80
  -5  -9  -4   20.70    4.20
  -5  -9  -4   23.80    5.00
  -5  -9  -4   25.10    3.50
   5   9   5   20.10    4.10
   5   9   5   24.50    3.50
   5   9   5   16.90    3.20
  -5  -9  -5   26.70    4.00
  -5  -9  -5   27.20    5.70
  -5  -9  -5   21.70    4.60
   5   9   6    2.20    2.80
   5   9   6    3.10    2.30
   5   9   6    7.00    2.40
  -5  -9  -6    2.60    2.80
  -5  -9  -6    7.40    2.70
  -5  -9  -6    1.40    3.30
   5   9   7    4.90    2.30
   5   9   7    6.80    2.80
   5   9   7    0.00    2.40
  -5  -9  -7    7.50    2.90
  -5  -9  -7    7.70    4.40
  -5  -9  -7    3.80    3.30
   5   9   8   -0.10    2.50
   5   9   8   -1.70    2.40
   5   9   8    1.50    2.50
  -5  -9  -8    3.20    2.80
  -5  -9  -8   -0.40    4.30
   5   9   9    0.50    2.60
   5   9   9    4.10    3.50
  -5  -9  -9    4.70    3.10
  -5  -9  -9   -0.20    5.30
   5   9  10   -0.90    3.30
   5   9  10    2.40    3.90
  -5  -9 -10    1.30    6.30
   5   9  11    2.50    3.90
  -5  -9 -11    6.60    6.70
   4   8 -12   53.89    8.70
   4   8 -12   70.19   14.90
  -4  -8  12   47.90   10.90
  -4  -8  12   64.89    9.90
   4   8 -11    4.40    4.40
   4   8 -11    5.90    6.70
  -4  -8  11   10.70    5.60
  -4  -8  11   27.50    6.50
   4   8 -10   -1.50    4.80
   4   8 -10    1.50    3.50
   4   8 -10    4.50    3.80
  -4  -8  10   13.70    4.40
  -4  -8  10   15.80    6.20
   4   8  -9   36.20    5.60
   4   8  -9   28.60    5.60
   4   8  -9   41.50    9.60
  -4  -8   9   29.90    5.70
  -4  -8   9   25.40    7.20
   4   8  -8   66.19    7.10
   4   8  -8   61.49    7.80
   4   8  -8   54.19   10.10
  -4  -8   8   55.99    7.50
  -4  -8   8   56.29    9.60
   4   8  -7   -0.80    2.00
   4   8  -7    1.00    3.00
   4   8  -7   -0.50    2.70
   4   8  -7   -2.10    1.80
  -4  -8   7    1.90    2.10
  -4  -8   7    2.10    2.90
   4   8  -6   30.10    6.70
   4   8  -6   34.40    4.30
   4   8  -6   40.00    6.90
   4   8  -6   39.90    5.10
  -4  -8   6   32.90    5.00
  -4  -8   6   30.40    5.90
   4   8  -5   79.49   10.40
   4   8  -5   65.19    8.40
   4   8  -5   59.59    6.00
  -4  -8   5   60.59    6.20
  -4  -8   5   50.09    7.90
   4   8  -4   70.99    6.40
   4   8  -4   81.69    8.20
   4   8  -4   76.79    9.80
  -4  -8   4   68.19    6.50
  -4  -8   4   70.69    8.60
   4   8  -3   55.59    5.20
   4   8  -3   55.69    7.00
   4   8  -3   54.69    8.00
  -4  -8   3   61.09    4.60
  -4  -8   3   52.19    5.20
  -4  -8   3   58.99    4.50
  -4  -8   3   61.99    7.40
   4   8  -2  197.48   14.20
   4   8  -2  211.88   17.50
   4   8  -2  206.28   15.70
   4   8  -2  193.88   13.70
  -4  -8   2  195.38   13.80
  -4  -8   2  141.09   15.20
  -4  -8   2  192.98   13.60
  -4  -8   2  192.28   13.80
  -4  -8   2  181.68   14.00
   4   8  -1  195.98   14.30
   4   8  -1  189.78   14.10
  -4  -8   1  197.68   14.00
  -4  -8   1  186.18   14.20
   4   8   0 2033.40  136.59
   4   8   0 1947.81  146.39
  -4  -8   0 2114.59  142.29
  -4  -8   0 2134.09  163.68
   4   8   1  487.55   36.00
   4   8   1  489.95   40.70
  -4  -8  -1  478.55   34.90
  -4  -8  -1  497.45   40.30
  -4  -8  -1  487.65   34.00
   4   8   2   43.10    5.20
   4   8   2   37.60    6.00
  -4  -8  -2   40.40    5.80
  -4  -8  -2   42.90    5.00
  -4  -8  -2   45.20    4.00
   4   8   3  451.95   31.70
   4   8   3  472.95   33.40
   4   8   3  439.66   31.10
   4   8   3  420.56   30.70
  -4  -8  -3  435.66   31.40
  -4  -8  -3  450.95   32.30
  -4  -8  -3  437.66   37.10
   4   8   4   74.49    7.80
   4   8   4   80.99    7.10
   4   8   4   80.39    6.80
  -4  -8  -4   83.69    7.30
  -4  -8  -4   92.49    9.40
  -4  -8  -4   81.89    7.90
   4   8   5    4.60    2.50
   4   8   5    7.90    2.20
   4   8   5    3.70    1.70
  -4  -8  -5   13.70    2.90
  -4  -8  -5    5.50    2.80
  -4  -8  -5    2.60    2.70
   4   8   6   -0.30    1.60
   4   8   6   -0.30    1.70
   4   8   6   -2.00    2.00
  -4  -8  -6    0.10    2.50
  -4  -8  -6    2.90    2.40
  -4  -8  -6   -0.40    1.80
   4   8   7  114.79   10.90
   4   8   7  109.09    9.70
   4   8   7  117.79   10.30
  -4  -8  -7  106.49   13.90
  -4  -8  -7  105.89   10.90
  -4  -8  -7  117.09   10.50
   4   8   8   24.80    5.10
   4   8   8   26.70    5.00
   4   8   8   32.50    5.10
  -4  -8  -8   24.60    5.10
  -4  -8  -8   23.10    5.30
  -4  -8  -8   19.20    6.60
   4   8   9   63.09    7.60
   4   8   9   41.40    7.20
   4   8   9   63.89    8.10
  -4  -8  -9   67.19    8.70
  -4  -8  -9   43.60    9.80
   4   8  10   -2.40    2.70
   4   8  10   -3.60    2.80
   4   8  10    0.60    3.10
  -4  -8 -10   -2.70    5.40
   4   8  11   48.80    7.50
   4   8  11   38.70    7.00
  -4  -8 -11   21.30    8.30
   3   7 -12    5.50    6.90
   3   7 -12    0.30    5.10
  -3  -7  12    6.00    6.10
  -3  -7  12    2.60    3.90
   3   7 -11   -0.30    4.20
   3   7 -11   -2.70    5.90
  -3  -7  11    0.40    3.40
  -3  -7  11    1.40    3.80
   3   7 -10   10.50    4.20
   3   7 -10    9.90    4.20
   3   7 -10    1.60    5.00
  -3  -7  10   21.10    5.50
  -3  -7  10   14.70    5.60
   3   7  -9   22.20    4.80
   3   7  -9   12.30    4.20
   3   7  -9   21.60    6.90
  -3  -7   9   17.40    4.80
  -3  -7   9   20.80    6.00
   3   7  -8   20.10    5.90
   3   7  -8   28.30    5.30
   3   7  -8   16.60    4.10
  -3  -7   8   23.90    5.70
  -3  -7   8   17.70    4.30
   3   7  -7   -0.20    2.80
   3   7  -7    1.80    2.30
   3   7  -7    1.30    2.60
   3   7  -7    1.30    2.40
  -3  -7   7    6.30    3.50
  -3  -7   7    0.40    2.10
   3   7  -6   10.60    3.00
   3   7  -6   10.60    4.10
   3   7  -6   14.50    4.30
   3   7  -6   10.80    2.90
  -3  -7   6    5.00    2.80
  -3  -7   6    9.20    2.80
   3   7  -5    1.80    2.60
   3   7  -5   -1.00    1.30
   3   7  -5    0.70    2.20
   3   7  -5    0.40    1.00
   3   7  -5   -3.50    1.30
  -3  -7   5   -0.50    2.20
  -3  -7   5    0.40    1.50
   3   7  -4   44.10    6.70
   3   7  -4   28.20    5.00
   3   7  -4   34.70    4.00
  -3  -7   4   33.60    4.30
  -3  -7   4   34.60    5.60
   3   7  -3    0.30    2.20
   3   7  -3   -0.10    1.70
   3   7  -3    0.50    1.40
  -3  -7   3   -1.90    1.70
  -3  -7   3    3.10    1.50
   3   7  -2   -0.50    0.60
   3   7  -2   -0.90    1.10
   3   7  -2   -0.80    1.60
   3   7  -2   -0.70    1.00
  -3  -7   2   -0.50    0.90
  -3  -7   2   -1.60    0.70
  -3  -7   2   -0.10    0.90
  -3  -7   2    0.30    0.60
   3   7  -1    4.40    2.60
   3   7  -1    2.30    1.10
   3   7  -1    2.50    1.30
   3   7  -1    1.40    1.10
   3   7  -1    1.70    1.00
  -3  -7   1    1.70    0.90
  -3  -7   1    1.50    1.10
  -3  -7   1    0.20    0.80
  -3  -7   1    1.50    1.00
   3   7   0    3.40    1.10
   3   7   0    4.50    1.50
   3   7   0    6.40    1.90
  -3  -7   0    4.70    1.10
  -3  -7   0    6.10    1.60
  -3  -7   0    4.30    1.30
   3   7   1   -0.40    1.10
   3   7   1    0.90    1.10
  -3  -7  -1    0.20    1.20
  -3  -7  -1    1.00    1.40
  -3  -7  -1   -0.10    0.90
   3   7   2   13.50    2.20
   3   7   2    7.10    2.20
   3   7   2   12.10    1.90
  -3  -7  -2    7.40    1.80
  -3  -7  -2   11.60    2.90
  -3  -7  -2    8.60    2.30
   3   7   3    5.00    1.40
   3   7   3    4.10    1.90
   3   7   3    7.90    1.80
  -3  -7  -3    4.10    1.60
  -3  -7  -3    7.60    2.20
  -3  -7  -3    8.00    2.70
   3   7   4    9.60    2.50
   3   7   4    5.80    1.80
   3   7   4    6.50    1.80
  -3  -7  -4    6.60    2.90
  -3  -7  -4   15.00    3.10
  -3  -7  -4    1.30    1.90
  -3  -7  -4    8.70    2.10
   3   7   5   13.80    3.10
   3   7   5   16.00    3.10
   3   7   5   18.80    3.00
  -3  -7  -5   16.50    4.00
  -3  -7  -5   12.30    2.70
  -3  -7  -5   17.30    4.10
  -3  -7  -5   17.90    3.70
   3   7   6   10.50    3.00
   3   7   6    8.10    2.70
   3   7   6   18.10    3.10
  -3  -7  -6    5.10    3.70
  -3  -7  -6   12.10    3.50
  -3  -7  -6   10.70    2.70
   3   7   7    1.10    2.00
   3   7   7    1.90    2.10
   3   7   7    0.40    1.70
  -3  -7  -7   -1.60    2.50
  -3  -7  -7   -0.20    3.50
  -3  -7  -7    2.90    2.40
   3   7   8    9.40    3.20
   3   7   8    6.30    2.80
   3   7   8   13.30    3.40
  -3  -7  -8   16.30    6.10
  -3  -7  -8   12.40    3.60
  -3  -7  -8    9.10    4.00
   3   7   9    7.50    3.20
   3   7   9    1.90    2.70
   3   7   9    2.40    2.60
  -3  -7  -9   12.00    3.60
  -3  -7  -9    4.70    5.10
  -3  -7  -9    3.50    3.80
   3   7  10   19.10    4.80
   3   7  10    7.10    3.70
  -3  -7 -10    4.90    5.90
   3   7  11   -0.70    3.10
   3   7  11    3.50    3.70
  -3  -7 -11   -1.60    5.30
   3   7  12   10.40    4.60
   3   7  12   -3.10    3.80
  -3  -7 -12   -3.10    6.10
   2   6 -12   -3.10    5.30
   2   6 -12    4.50    4.90
  -2  -6  12   -0.60    4.40
  -2  -6  12    3.30    4.30
   2   6 -11   -0.50    4.20
   2   6 -11   -0.10    4.60
  -2  -6  11    4.60    5.00
  -2  -6  11   -3.60    2.70
   2   6 -10    0.80    4.20
   2   6 -10   -3.70    3.50
   2   6 -10    2.90    3.30
  -2  -6  10    4.30    4.80
  -2  -6  10    9.90    3.90
   2   6  -9    0.90    2.60
   2   6  -9   -1.80    3.60
   2   6  -9    3.00    3.50
  -2  -6   9    5.00    3.40
  -2  -6   9    1.50    2.70
   2   6  -8  106.99   10.20
   2   6  -8  113.59   14.00
   2   6  -8  116.59   10.50
  -2  -6   8   91.19   12.30
  -2  -6   8  107.79   10.20
   2   6  -7   38.50    6.90
   2   6  -7   35.00    5.10
   2   6  -7   39.50    5.70
   2   6  -7   37.60    6.80
  -2  -6   7   23.40    5.50
  -2  -6   7   37.90    5.40
   2   6  -6  116.99    8.40
   2   6  -6  106.79    9.10
   2   6  -6   96.59   10.50
   2   6  -6  108.89    9.30
   2   6  -6   97.09   11.20
  -2  -6   6  104.19    9.30
  -2  -6   6  103.49    8.20
  -2  -6   6   95.89   10.60
   2   6  -5  137.79   13.00
   2   6  -5  152.88   10.70
   2   6  -5  140.69   14.00
   2   6  -5  146.59   11.30
   2   6  -5  148.39   11.60
  -2  -6   5  129.39   11.60
  -2  -6   5  148.09   10.60
  -2  -6   5  138.09   13.10
   2   6  -4    1.60    1.90
   2   6  -4   -0.20    0.90
   2   6  -4    1.50    1.40
   2   6  -4    0.10    2.30
   2   6  -4    0.50    1.30
  -2  -6   4   -0.60    1.30
  -2  -6   4    1.80    0.80
  -2  -6   4    0.50    1.80
   2   6  -3  226.88   15.60
   2   6  -3  221.08   16.20
   2   6  -3  219.18   15.70
   2   6  -3  289.37   20.20
   2   6  -3  180.98   17.60
  -2  -6   3  206.88   17.90
  -2  -6   3  233.28   16.60
  -2  -6   3  222.28   15.70
   2   6  -2  644.04   44.40
   2   6  -2  659.73   44.30
   2   6  -2  640.54   42.90
   2   6  -2  595.24   45.10
  -2  -6   2  658.13   44.30
  -2  -6   2  631.04   44.30
  -2  -6   2  637.64   44.40
  -2  -6   2  655.33   45.20
   2   6  -1 1740.83  122.19
   2   6  -1 1803.62  122.89
   2   6  -1 1774.02  117.99
   2   6  -1 1803.22  122.89
  -2  -6   1 1787.12  124.29
  -2  -6   1 1788.82  122.19
  -2  -6   1 1791.02  122.89
  -2  -6   1 1794.02  122.89
   2   6   0 9888.01  672.23
   2   6   0 9807.42  667.73
   2   6   0 9647.93  672.03
  -2  -6   0 9804.52  667.73
  -2  -6   0 9638.14  672.13
  -2  -6   0 9999.00  672.03
  -2  -6   0 9735.93  667.73
   2   6   1  689.13   52.69
   2   6   1  762.42   52.59
  -2  -6  -1  764.22   52.59
  -2  -6  -1  791.52   52.39
  -2  -6  -1  765.92   51.99
   2   6   2  102.39    7.50
  -2  -6  -2   99.49    8.30
  -2  -6  -2  106.49    8.00
   2   6   3  100.79    8.10
   2   6   3   99.39    7.80
   2   6   3   97.59    8.60
  -2  -6  -3   93.99    8.40
  -2  -6  -3  102.49    8.20
  -2  -6  -3  119.89   10.00
   2   6   4  446.86   31.40
   2   6   4  398.96   33.10
   2   6   4  453.45   32.40
  -2  -6  -4  477.95   37.40
  -2  -6  -4  454.05   32.10
  -2  -6  -4  460.15   32.50
  -2  -6  -4  457.75   32.00
   2   6   5   17.00    3.10
   2   6   5   21.10    3.20
   2   6   5   16.60    2.90
  -2  -6  -5   17.80    4.20
  -2  -6  -5   20.40    4.20
  -2  -6  -5   15.30    2.90
  -2  -6  -5   18.00    3.40
   2   6   6   54.89    6.40
   2   6   6   55.79    6.60
   2   6   6   71.69    6.70
   2   6   6   56.89    6.80
  -2  -6  -6   52.09    7.10
  -2  -6  -6   49.70    8.10
  -2  -6  -6   57.59    7.10
  -2  -6  -6   58.69    6.80
   2   6   7   23.20    3.80
   2   6   7   14.50    3.40
   2   6   7   25.30    4.50
  -2  -6  -7   19.60    4.00
  -2  -6  -7   15.30    3.90
  -2  -6  -7   26.10    5.50
   2   6   8    1.90    2.30
   2   6   8    5.70    2.50
   2   6   8   -0.40    2.00
  -2  -6  -8    0.90    2.60
  -2  -6  -8    2.20    2.20
  -2  -6  -8   -0.60    4.30
   2   6   9   39.90    5.90
   2   6   9   33.20    5.70
   2   6   9   40.10    6.20
  -2  -6  -9   20.40    7.60
  -2  -6  -9   34.40    6.30
  -2  -6  -9   31.80    6.20
   2   6  10    4.20    3.40
   2   6  10    3.70    3.40
  -2  -6 -10    0.60    3.70
  -2  -6 -10   -2.20    4.80
   2   6  11    2.20    3.90
   2   6  11    4.90    3.80
  -2  -6 -11    0.50    5.80
   2   6  12   -1.70    3.20
   2   6  12   -4.30    3.90
  -2  -6 -12   -3.50    5.80
   1   5 -13    6.60    6.80
   1   5 -13    0.40    5.80
   1   5 -12    2.30    5.60
   1   5 -12   -0.50    5.20
  -1  -5  12    4.50    3.50
  -1  -5  12    6.70    5.30
   1   5 -11   13.10    6.20
   1   5 -11    2.20    5.10
  -1  -5  11   -3.60    3.70
  -1  -5  11    2.00    3.10
   1   5 -10   -1.20    3.90
   1   5 -10    5.30    5.30
   1   5 -10    3.40    3.30
  -1  -5  10    3.70    2.80
  -1  -5  10   -2.10    4.00
   1   5  -9   -1.40    3.90
   1   5  -9    1.80    3.70
   1   5  -9    4.20    3.30
  -1  -5   9   -0.40    2.90
  -1  -5   9    1.00    2.80
   1   5  -8    6.50    3.40
   1   5  -8    2.60    2.80
   1   5  -8    2.60    4.30
   1   5  -8    0.40    2.70
  -1  -5   8    2.90    2.60
  -1  -5   8    5.50    2.80
   1   5  -7    0.60    3.00
   1   5  -7    1.80    2.00
   1   5  -7   -0.40    2.60
   1   5  -7    4.20    1.90
   1   5  -7    3.40    2.70
  -1  -5   7    4.30    2.40
  -1  -5   7    0.60    2.40
   1   5  -6   -1.00    1.90
   1   5  -6    4.30    1.90
   1   5  -6    1.70    1.70
   1   5  -6    5.10    3.20
   1   5  -6    1.20    2.20
  -1  -5   6    1.90    2.30
  -1  -5   6    0.20    1.70
  -1  -5   6    0.40    1.70
   1   5  -5    1.40    2.00
   1   5  -5    2.20    1.60
   1   5  -5    4.50    2.80
   1   5  -5    1.30    1.80
   1   5  -5   -0.60    1.50
  -1  -5   5   -0.10    1.20
  -1  -5   5   -0.40    1.40
  -1  -5   5   -3.70    1.40
  -1  -5   5    0.40    1.50
   1   5  -4    7.90    1.70
   1   5  -4   10.90    3.40
   1   5  -4    8.30    2.10
   1   5  -4    5.90    1.90
   1   5  -4   11.30    2.90
  -1  -5   4   12.50    1.90
  -1  -5   4    9.20    2.20
  -1  -5   4    7.50    2.60
   1   5  -3   27.10    3.50
   1   5  -3   36.60    3.60
  -1  -5   3   29.00    2.90
  -1  -5   3   30.30    3.50
   1   5  -2    2.30    1.40
   1   5  -2    3.70    1.50
   1   5  -2    3.80    1.10
  -1  -5   2    0.60    1.10
  -1  -5   2    1.20    0.90
  -1  -5   2    2.40    1.30
   1   5  -1   -0.20    0.70
   1   5  -1    0.60    0.90
   1   5  -1    2.10    1.00
  -1  -5   1    3.60    1.00
  -1  -5   1    1.10    0.70
  -1  -5   1    0.60    0.80
   1   5   0   -0.20    0.90
   1   5   0    1.70    0.80
   1   5   0    1.30    0.80
   1   5   0    0.70    0.70
  -1  -5   0    1.20    0.70
  -1  -5   0    0.60    0.80
  -1  -5   0    2.30    0.80
  -1  -5   0    2.50    0.90
   1   5   1    1.90    0.90
   1   5   1    3.20    1.10
   1   5   1    2.50    1.10
  -1  -5  -1    4.30    1.10
  -1  -5  -1    3.10    1.10
  -1  -5  -1    4.20    1.10
   1   5   2    4.60    1.30
   1   5   2    3.70    1.40
   1   5   2    4.70    1.60
   1   5   2    6.50    1.70
  -1  -5  -2    8.20    1.70
  -1  -5  -2    5.90    1.50
  -1  -5  -2    7.50    1.90
   1   5   3    5.70    1.40
   1   5   3    2.90    1.40
  -1  -5  -3    3.30    1.40
  -1  -5  -3    4.40    1.80
   1   5   4   -0.20    1.10
   1   5   4    1.00    1.40
   1   5   4    1.10    1.50
  -1  -5  -4   -0.80    1.60
  -1  -5  -4    1.20    1.40
  -1  -5  -4   -0.20    1.90
  -1  -5  -4   -1.30    1.60
   1   5   5    3.30    1.80
   1   5   5    7.20    2.10
   1   5   5    5.40    2.10
   1   5   5    2.90    1.50
  -1  -5  -5    5.80    2.00
  -1  -5  -5    6.80    3.00
  -1  -5  -5    6.50    2.10
  -1  -5  -5    1.70    2.00
   1   5   6   -0.10    1.30
   1   5   6   -0.30    1.90
   1   5   6   -3.00    1.20
   1   5   6    1.00    1.70
  -1  -5  -6   -0.40    1.50
  -1  -5  -6   -1.60    2.50
  -1  -5  -6    1.90    2.70
  -1  -5  -6    1.50    2.00
   1   5   7   -0.40    1.70
   1   5   7    2.10    2.00
   1   5   7   -0.20    1.60
   1   5   7    3.90    2.60
  -1  -5  -7   -0.30    2.00
  -1  -5  -7    2.40    3.40
  -1  -5  -7    4.70    2.20
  -1  -5  -7    3.10    3.50
   1   5   8    9.50    2.80
   1   5   8    8.40    3.30
   1   5   8    8.70    3.30
   1   5   8    3.50    2.60
  -1  -5  -8    6.40    4.60
  -1  -5  -8    8.70    4.50
  -1  -5  -8    9.70    3.50
  -1  -5  -8   11.80    3.50
   1   5   9    4.00    3.30
   1   5   9   -0.40    2.60
  -1  -5  -9    1.80    4.60
  -1  -5  -9    4.20    3.20
  -1  -5  -9    2.90    2.60
   1   5  10    3.00    3.30
   1   5  10    3.00    3.00
  -1  -5 -10    0.70    5.10
  -1  -5 -10    5.40    3.30
   1   5  11   -0.60    3.80
   1   5  11    0.80    3.30
  -1  -5 -11   -0.80    5.10
   1   5  12    5.20    4.00
  -1  -5 -12   -3.60    5.20
   0   4 -12   22.50    8.80
   0   4 -12   19.10    6.90
   0  -4  12   25.00    6.10
   0   4 -11   30.00    7.20
   0   4 -11   27.40    8.20
   0  -4  11   24.30    6.70
   0  -4  11   23.10    5.90
   0   4 -10  197.98   16.80
   0   4 -10  180.08   22.00
   0   4 -10  177.98   16.10
   0  -4  10  183.48   17.90
   0  -4  10  162.68   15.70
   0   4  -9   41.00    6.70
   0   4  -9   34.10    6.20
   0   4  -9   38.20    8.70
   0  -4   9   38.50    7.50
   0  -4   9   26.40    5.60
   0   4  -8  501.05   46.80
   0   4  -8  436.56   39.00
   0   4  -8  620.14   39.90
   0   4  -8  573.04   39.90
   0  -4   8  585.64   43.10
   0  -4   8  572.74   40.30
   0   4  -7    1.60    1.90
   0   4  -7    2.50    3.10
   0   4  -7    2.90    2.90
   0   4  -7    1.20    2.30
   0   4  -7    1.90    2.70
   0  -4   7   -0.10    1.90
   0  -4   7    0.60    2.60
   0  -4   7    1.80    2.10
   0   4  -6    7.40    2.30
   0   4  -6   10.30    3.20
   0   4  -6    5.70    2.80
   0   4  -6    9.30    3.60
   0   4  -6   10.40    2.70
   0  -4   6    7.50    2.20
   0  -4   6    7.40    2.60
   0  -4   6    9.40    3.40
   0   4  -5  394.06   26.00
   0   4  -5  354.46   25.70
   0   4  -5  341.37   25.60
   0   4  -5  343.57   27.70
   0   4  -5  349.57   30.50
   0  -4   5  364.86   25.20
   0  -4   5  333.17   27.70
   0  -4   5  351.06   26.10
   0   4  -4  212.08   18.00
   0   4  -4  237.18   16.80
   0   4  -4  242.28   16.90
   0   4  -4  228.28   16.60
   0   4  -4  245.68   20.10
   0  -4   4  229.28   17.00
   0  -4   4  219.58   16.20
   0  -4   4  232.38   16.60
   0  -4   4  186.58   18.00
   0   4  -3 1096.99   76.49
   0   4  -3 1114.99   75.79
   0  -4   3 1127.09   76.69
   0  -4   3 1089.69   77.69
   0   4  -2   66.19    5.20
   0   4  -2   58.99    5.10
   0   4  -2   67.49    5.30
   0   4  -2   57.39    5.30
   0  -4   2   67.19    5.30
   0  -4   2   63.09    5.20
   0  -4   2   60.19    5.10
   0   4  -1   12.40    1.40
   0   4  -1   10.30    1.40
   0   4  -1   12.30    1.50
   0  -4   1    7.80    1.30
   0  -4   1   10.60    1.40
   0   4   0   65.39    5.10
   0  -4   0   67.49    5.10
   0  -4   0   69.69    5.10
   0  -4   0   70.39    5.10
   0   4   1   13.00    1.40
   0   4   1   10.70    1.30
   0   4   1   12.20    1.50
   0   4   1    7.80    1.30
   0  -4  -1   12.30    1.40
   0  -4  -1   11.50    1.50
   0  -4  -1   11.50    1.50
   0   4   2   60.39    4.60
   0   4   2   56.19    4.70
   0   4   2   40.90    4.60
   0   4   2   58.49    4.60
   0   4   2   51.49    4.80
   0  -4  -2   56.99    4.80
   0  -4  -2   68.49    5.00
   0  -4  -2   60.39    4.60
   0   4   3 1069.69   74.49
   0   4   3 1124.39   76.69
   0   4   3 1099.39   75.79
   0  -4  -3 1007.10   74.79
   0  -4  -3 1157.98   75.59
   0  -4  -3 1094.29   75.79
   0  -4  -3 1097.69   75.69
   0   4   4  220.28   16.40
   0   4   4  207.78   15.70
   0  -4  -4  229.68   16.40
   0  -4  -4  225.68   16.30
   0  -4  -4  209.68   16.10
   0   4   5  351.26   27.90
   0   4   5  359.46   25.40
   0   4   5  352.16   26.40
   0   4   5  353.06   26.30
   0  -4  -5  330.27   25.90
   0  -4  -5  366.16   26.10
   0  -4  -5  396.66   30.50
   0  -4  -5  365.86   26.20
   0   4   6    6.80    2.40
   0   4   6   11.60    2.60
   0   4   6   12.50    2.40
   0   4   6   11.60    3.40
   0  -4  -6    8.10    3.40
   0  -4  -6   13.80    3.50
   0  -4  -6    7.50    2.40
   0  -4  -6    5.90    2.30
   0   4   7    0.10    1.90
   0   4   7    1.80    2.00
   0   4   7    1.10    1.50
   0   4   7    0.70    2.20
   0  -4  -7    2.30    3.40
   0  -4  -7    1.10    1.80
   0  -4  -7    2.70    3.10
   0  -4  -7    3.10    1.90
   0   4   8  589.34   41.40
   0   4   8  571.94   45.30
   0   4   8  608.44   42.90
   0  -4  -8  568.24   42.20
   0  -4  -8  585.74   49.60
   0  -4  -8  532.25   42.10
   0  -4  -8  604.34   42.20
   0   4   9   23.70    5.00
   0   4   9   39.30    5.90
   0   4   9   35.90    7.40
   0  -4  -9   42.90    8.50
   0  -4  -9   30.70    5.40
   0  -4  -9   45.20    6.40
   0  -4  -9   24.30    6.40
   0   4  10  169.58   15.90
   0   4  10  185.18   15.50
   0   4  10  161.18   17.50
   0  -4 -10  201.88   17.20
   0  -4 -10  202.58   16.40
   0  -4 -10  165.38   19.80
   0   4  11   29.00    6.20
   0  -4 -11   16.80    7.30
   0   4  12   25.80    6.40
   0  -4 -12   17.90    8.50
   0  -4 -13    3.40    6.20
  -1   3 -12   -0.80    6.30
  -1   3 -12    2.70    6.20
   1  -3  12    2.70    3.60
  -1   3 -11   -0.30    5.60
  -1   3 -11    4.70    5.20
   1  -3  11    0.30    3.30
  -1   3 -10    3.80    3.70
  -1   3 -10    6.50    4.90
  -1   3 -10    0.90    4.90
   1  -3  10    7.20    4.10
   1  -3  10    5.20    3.20
  -1   3  -9   -6.20    2.80
  -1   3  -9   -7.60    3.20
  -1   3  -9    6.70    4.30
  -1   3  -9    2.70    3.10
   1  -3   9   -0.10    2.40
   1  -3   9    2.40    3.20
  -1   3  -8   -1.00    2.00
  -1   3  -8   -1.70    3.10
  -1   3  -8   -4.10    2.20
  -1   3  -8    2.40    3.70
   1  -3   8    2.40    2.70
   1  -3   8   -0.80    1.90
   1  -3   8   -2.20    2.20
  -1   3  -7    3.70    3.20
  -1   3  -7    0.90    2.30
  -1   3  -7   -1.30    2.80
  -1   3  -7    2.20    2.30
  -1   3  -7    3.60    2.90
   1  -3   7    3.10    2.50
   1  -3   7   -0.20    2.40
   1  -3   7    3.40    1.70
   1  -3   7    2.90    2.10
  -1   3  -6    1.50    1.90
  -1   3  -6   -0.30    2.20
  -1   3  -6    2.20    2.50
  -1   3  -6    0.60    2.00
  -1   3  -6   -0.40    1.30
   1  -3   6    0.70    1.70
   1  -3   6   -0.40    1.90
   1  -3   6    0.10    1.30
   1  -3   6   -0.80    1.40
  -1   3  -5    0.00    1.40
  -1   3  -5    1.60    1.80
  -1   3  -5    1.60    1.70
  -1   3  -5    0.90    2.50
  -1   3  -5    0.80    1.90
   1  -3   5   -1.00    1.50
   1  -3   5    2.50    2.10
   1  -3   5   -1.60    1.20
   1  -3   5   -0.20    1.10
  -1   3  -4    5.40    2.70
  -1   3  -4    1.60    1.50
  -1   3  -4    4.30    2.00
  -1   3  -4    1.10    1.80
   1  -3   4   -0.10    1.40
   1  -3   4    5.70    1.70
  -1   3  -3    8.60    2.00
  -1   3  -3    9.40    2.30
  -1   3  -3    7.20    1.90
   1  -3   3    9.90    2.00
   1  -3   3    8.70    1.90
   1  -3   3   11.10    2.10
  -1   3  -2    6.00    1.50
  -1   3  -2    2.50    1.60
  -1   3  -2    7.20    1.70
   1  -3   2    3.00    1.30
   1  -3   2    5.70    1.60
   1  -3   2    4.60    1.50
   1  -3   2    3.70    1.30
  -1   3  -1    1.90    1.10
  -1   3  -1    0.40    0.80
  -1   3  -1    1.20    1.00
   1  -3   1    2.10    1.00
   1  -3   1   -0.30    0.70
  -1   3   0  -10.80    0.80
  -1   3   0  -10.00    1.00
  -1   3   0  -10.90    0.90
   1  -3   0   -9.90    0.80
   1  -3   0  -11.10    0.90
   1  -3   0  -11.50    0.70
  -1   3   1   -1.00    0.60
  -1   3   1   -1.60    0.70
  -1   3   1   -0.60    0.70
   1  -3  -1    0.10    0.60
   1  -3  -1    0.30    0.80
  -1   3   2   13.10    1.70
  -1   3   2   15.40    1.70
  -1   3   2   18.90    2.20
  -1   3   2   16.50    2.00
  -1   3   2   15.60    2.10
   1  -3  -2   12.90    2.00
   1  -3  -2   15.90    1.80
   1  -3  -2   23.10    2.80
  -1   3   3    2.80    1.30
  -1   3   3    1.30    1.30
  -1   3   3    0.70    0.90
   1  -3  -3    0.30    1.30
   1  -3  -3    2.00    0.90
   1  -3  -3    1.80    1.10
   1  -3  -3    4.00    1.70
  -1   3   4   10.10    2.60
  -1   3   4    7.60    2.00
  -1   3   4    5.90    1.50
  -1   3   4    6.30    1.70
   1  -3  -4    7.00    1.70
   1  -3  -4    7.70    1.50
   1  -3  -4    4.40    1.70
   1  -3  -4    6.20    2.20
  -1   3   5    0.80    1.40
  -1   3   5   -0.40    1.30
  -1   3   5    0.90    1.10
  -1   3   5   -0.40    1.70
   1  -3  -5   -0.10    1.40
   1  -3  -5    4.90    2.30
   1  -3  -5    4.50    2.50
   1  -3  -5    2.30    1.40
   1  -3  -5   -0.90    0.90
  -1   3   6    6.80    2.80
  -1   3   6    6.70    2.40
  -1   3   6    5.60    2.20
   1  -3  -6    5.00    2.20
   1  -3  -6    0.10    2.40
   1  -3  -6    8.90    2.20
   1  -3  -6    6.70    2.80
  -1   3   7    0.70    2.00
  -1   3   7    0.70    1.80
  -1   3   7    1.50    2.30
   1  -3  -7    0.30    2.30
   1  -3  -7   -1.60    1.60
   1  -3  -7    6.30    3.70
   1  -3  -7    1.60    1.70
  -1   3   8    7.60    3.60
  -1   3   8   12.80    3.50
  -1   3   8   10.70    3.30
   1  -3  -8    5.40    2.50
   1  -3  -8    5.00    3.60
   1  -3  -8   14.60    5.30
   1  -3  -8    6.80    2.90
  -1   3   9   -2.90    2.00
  -1   3   9    1.50    3.70
  -1   3   9    0.70    2.90
   1  -3  -9    1.90    2.50
   1  -3  -9    4.70    4.80
   1  -3  -9    3.20    3.80
  -1   3  10    1.40    2.80
  -1   3  10    1.10    4.50
   1  -3 -10    2.50    3.10
   1  -3 -10   -1.50    4.00
   1  -3 -10   11.20    5.90
  -1   3  11   -1.20    3.10
  -1   3  11   -0.20    4.10
   1  -3 -11    0.00    5.30
   1  -3 -11   -7.50    4.90
  -1   3  12   -0.40    3.20
   1  -3 -12    0.10    6.00
   1  -3 -12    1.90    6.40
  -1   3  13    7.20    4.40
   1  -3 -13    1.00    6.20
  -2   2 -12    3.40    7.10
  -2   2 -12   11.60    7.60
   2  -2  12    5.70    4.00
  -2   2 -11   25.10    8.60
  -2   2 -11   30.30    8.30
   2  -2  11   23.00    5.70
  -2   2 -10   19.50    7.10
  -2   2 -10   24.00    7.50
  -2   2 -10   28.60    5.80
   2  -2  10   27.10    6.00
  -2   2  -9   39.80    9.10
  -2   2  -9   78.99   10.90
  -2   2  -9   56.49    8.00
  -2   2  -9   45.40    7.20
   2  -2   9   56.49    7.80
  -2   2  -8   38.70    6.20
  -2   2  -8   25.50    6.90
  -2   2  -8   44.10    7.70
  -2   2  -8   52.99    7.00
   2  -2   8   39.40    5.60
   2  -2   8   41.10    5.90
   2  -2   8   24.40    5.50
   2  -2   8   34.60    5.00
  -2   2  -7  142.09   13.80
  -2   2  -7  142.79   12.90
  -2   2  -7  169.58   13.70
  -2   2  -7  153.48   13.00
  -2   2  -7  155.58   16.10
   2  -2   7  145.29   12.70
   2  -2   7  166.28   12.60
   2  -2   7  150.48   13.80
   2  -2   7  153.18   12.70
  -2   2  -6    9.70    2.90
  -2   2  -6   12.30    3.60
  -2   2  -6    6.60    3.40
  -2   2  -6    6.60    2.40
  -2   2  -6   14.80    3.50
   2  -2   6    9.10    3.00
   2  -2   6    7.70    2.40
   2  -2   6   10.90    2.80
   2  -2   6    5.50    2.20
  -2   2  -5   12.30    2.80
  -2   2  -5   26.20    4.00
  -2   2  -5   17.80    3.30
  -2   2  -5   18.20    3.80
  -2   2  -5   21.10    4.60
   2  -2   5   19.70    3.60
   2  -2   5   16.00    2.80
   2  -2   5   23.60    3.30
   2  -2   5   20.50    3.30
  -2   2  -4   50.49    5.60
  -2   2  -4   46.60    5.50
  -2   2  -4   59.49    7.20
  -2   2  -4   50.39    5.20
   2  -2   4   45.60    4.60
   2  -2   4   46.10    4.70
   2  -2   4   38.10    4.80
  -2   2  -3  566.74   39.40
  -2   2  -3  611.64   45.50
  -2   2  -3  547.45   38.90
  -2   2  -3  564.54   38.80
   2  -2   3  524.05   38.40
   2  -2   3  529.35   39.40
  -2   2  -2  153.38   10.80
  -2   2  -2  137.09   10.50
  -2   2  -2  149.29   11.00
   2  -2   2  150.28   10.50
   2  -2   2  125.59   10.40
   2  -2   2  143.59   10.90
  -2   2  -1  110.49    8.50
  -2   2  -1  119.89    8.40
  -2   2  -1  110.29    8.00
   2  -2   1  104.19    8.50
   2  -2   1  106.69    8.20
  -2   2   0  141.09   10.80
   2  -2   0  151.28   10.60
   2  -2   0  150.38   10.80
  -2   2   1  243.38   17.20
  -2   2   1  248.18   17.40
   2  -2  -1  245.68   17.20
   2  -2  -1  249.97   17.30
  -2   2   2    6.20    1.60
  -2   2   2    7.60    1.60
  -2   2   2    6.40    1.10
  -2   2   2    7.80    1.50
   2  -2  -2    5.90    1.50
   2  -2  -2    6.90    2.00
   2  -2  -2    7.70    1.30
  -2   2   3  911.71   65.49
  -2   2   3  897.11   63.59
  -2   2   3  963.20   64.19
   2  -2  -3  957.60   64.29
   2  -2  -3  880.11   63.79
   2  -2  -3  974.70   64.29
   2  -2  -3  921.01   64.39
  -2   2   4   27.40    3.60
  -2   2   4   23.10    3.20
  -2   2   4   29.00    2.70
  -2   2   4   16.40    3.90
   2  -2  -4   30.80    2.90
   2  -2  -4   25.60    3.50
   2  -2  -4   36.60    4.80
   2  -2  -4   29.40    2.70
   2  -2  -4   24.10    3.80
  -2   2   5   15.80    3.00
  -2   2   5   20.00    4.20
  -2   2   5   17.60    3.10
  -2   2   5   21.10    2.50
   2  -2  -5   24.60    2.50
   2  -2  -5   22.40    4.40
   2  -2  -5   16.50    3.40
   2  -2  -5   19.90    3.40
   2  -2  -5   23.40    2.80
  -2   2   6   35.30    4.60
  -2   2   6   32.80    5.80
  -2   2   6   29.80    4.70
  -2   2   6   40.70    3.80
   2  -2  -6   37.50    5.30
   2  -2  -6   35.10    3.50
   2  -2  -6   30.20    4.70
   2  -2  -6   45.40    6.50
   2  -2  -6   42.50    4.30
  -2   2   7   30.80    4.40
  -2   2   7   35.10    5.10
  -2   2   7   29.30    6.00
   2  -2  -7   25.40    4.80
   2  -2  -7   28.00    5.80
   2  -2  -7   20.60    3.40
   2  -2  -7   25.60    4.50
  -2   2   8  985.70   68.89
  -2   2   8 1004.70   71.19
  -2   2   8  964.50   75.39
   2  -2  -8 1029.80   69.69
   2  -2  -8  999.40   70.19
   2  -2  -8  953.10   81.59
  -2   2   9   64.39    9.70
  -2   2   9   59.39    7.90
   2  -2  -9   42.00    6.90
   2  -2  -9   56.99   10.10
   2  -2  -9   50.19    8.00
  -2   2  10  238.78   20.10
  -2   2  10  248.18   22.80
   2  -2 -10  205.48   19.70
   2  -2 -10  256.37   20.60
   2  -2 -10  256.57   24.30
  -2   2  11   87.09   11.30
  -2   2  11   82.89   12.60
   2  -2 -11   50.69    9.00
   2  -2 -11   74.09   13.30
  -2   2  12    2.20    5.40
  -2   2  12    0.80    3.40
   2  -2 -12    3.30    6.20
   2  -2 -12    6.50    5.50
  -2   2  13   -3.50    5.70
  -2   2  13   -0.40    3.50
   2  -2 -13   -2.40    6.70
   2  -2 -13    6.20    6.00
  -3   1 -12    1.90    6.70
   3  -1  12   -1.20    3.70
  -3   1 -11   -3.10    5.50
   3  -1  11    0.40    3.00
  -3   1 -10   -2.60    4.80
  -3   1 -10   -2.70    4.20
   3  -1  10   -3.00    2.30
  -3   1  -9   -7.30    2.90
  -3   1  -9   -3.90    4.20
  -3   1  -9    1.00    2.60
  -3   1  -9    4.10    4.60
   3  -1   9    6.60    3.10
   3  -1   9    2.10    2.80
  -3   1  -8   -3.90    2.50
  -3   1  -8    0.60    2.20
  -3   1  -8   -2.60    3.70
  -3   1  -8    2.70    3.50
   3  -1   8   -2.90    2.20
   3  -1   8    4.00    2.70
   3  -1   8   -2.20    1.90
  -3   1  -7   -3.00    2.50
  -3   1  -7    1.00    2.10
  -3   1  -7    6.90    4.50
  -3   1  -7    3.60    3.70
   3  -1   7    3.00    2.30
   3  -1   7    2.00    2.00
   3  -1   7    6.60    2.60
  -3   1  -6    4.60    2.40
  -3   1  -6    6.60    2.60
  -3   1  -6    1.80    2.60
  -3   1  -6    7.80    3.30
  -3   1  -6    2.90    3.10
   3  -1   6    4.10    2.00
   3  -1   6    5.20    2.40
   3  -1   6    5.30    2.30
   3  -1   6    6.60    2.60
  -3   1  -5   -2.00    1.80
  -3   1  -5    3.50    2.90
  -3   1  -5    0.60    1.60
  -3   1  -5    4.10    2.60
   3  -1   5    6.60    2.10
   3  -1   5    2.70    1.90
   3  -1   5    3.00    1.60
  -3   1  -4    2.10    1.60
  -3   1  -4   -0.30    2.00
  -3   1  -4   -1.20    1.70
  -3   1  -4   -1.40    1.70
   3  -1   4   -0.90    1.20
   3  -1   4   -1.50    1.30
   3  -1   4    0.10    1.30
  -3   1  -3   11.00    2.20
  -3   1  -3   16.60    3.30
  -3   1  -3   15.80    3.10
  -3   1  -3   15.50    3.20
   3  -1   3   12.50    2.40
   3  -1   3   16.00    2.20
   3  -1   3   13.00    2.50
  -3   1  -2   50.19    5.10
  -3   1  -2   45.60    4.90
  -3   1  -2   55.09    6.30
  -3   1  -2   41.80    4.00
   3  -1   2   40.70    3.90
   3  -1   2   46.90    4.60
   3  -1   2   44.40    4.20
  -3   1  -1   45.60    4.60
  -3   1  -1   49.00    4.80
   3  -1   1   46.70    4.90
   3  -1   1   52.99    4.40
   3  -1   1   53.59    4.50
  -3   1   0    2.50    1.50
   3  -1   0   -0.70    1.20
   3  -1   0    0.20    1.30
   3  -1   0    3.80    1.50
  -3   1   1   42.70    3.90
   3  -1  -1   40.80    4.00
   3  -1  -1   46.90    3.90
  -3   1   2   24.80    2.50
  -3   1   2   22.50    2.30
  -3   1   2   23.40    2.70
   3  -1  -2   27.50    2.60
   3  -1  -2   24.30    2.40
   3  -1  -2   25.10    3.10
  -3   1   3   14.20    3.10
  -3   1   3   17.90    2.40
  -3   1   3   18.60    2.50
   3  -1  -3   16.90    2.40
   3  -1  -3   15.70    2.70
  -3   1   4   13.90    3.40
  -3   1   4   12.50    2.50
  -3   1   4   10.60    2.20
   3  -1  -4   11.00    2.20
   3  -1  -4   10.30    2.60
   3  -1  -4   14.20    3.50
  -3   1   5   26.40    4.80
  -3   1   5   26.60    3.70
  -3   1   5   26.10    4.00
   3  -1  -5   31.40    2.80
   3  -1  -5   31.10    5.40
   3  -1  -5   26.10    2.50
   3  -1  -5   21.80    3.60
   3  -1  -5   29.50    4.20
  -3   1   6    3.00    2.00
  -3   1   6    3.60    2.80
  -3   1   6    8.00    2.60
   3  -1  -6    7.50    1.30
   3  -1  -6   10.80    2.80
   3  -1  -6    7.20    1.60
   3  -1  -6    4.10    2.20
   3  -1  -6   10.20    3.80
  -3   1   7    1.70    2.00
  -3   1   7   -2.30    2.10
  -3   1   7    4.40    2.30
   3  -1  -7   -0.80    2.30
   3  -1  -7    1.70    2.00
   3  -1  -7   -0.90    2.80
  -3   1   8   15.10    4.00
  -3   1   8   10.50    4.40
   3  -1  -8   14.30    3.60
   3  -1  -8   16.10    4.50
   3  -1  -8   11.70    5.10
  -3   1   9   -0.70    2.50
  -3   1   9    2.80    3.20
   3  -1  -9    1.80    3.30
   3  -1  -9   -1.40    4.00
   3  -1  -9   -2.90    2.40
  -3   1  10    4.40    3.30
  -3   1  10    2.50    5.50
   3  -1 -10    1.20    4.20
   3  -1 -10    3.60    5.40
   3  -1 -10    5.90    3.80
  -3   1  11    9.10    6.00
  -3   1  11    1.20    3.10
   3  -1 -11    1.40    4.40
   3  -1 -11    1.90    5.10
  -3   1  12    0.50    3.30
  -3   1  12   -2.60    5.20
   3  -1 -12    2.50    6.80
   3  -1 -12    6.20    5.00
   3  -1 -13    9.10    5.70
   3  -1 -13   -7.90    5.90
  -4   0 -12   -2.90    6.10
   4   0  12    4.00    4.20
  -4   0 -11   -2.20    5.80
   4   0  11    1.10    3.50
  -4   0 -10    4.10    6.00
   4   0  10    9.30    3.90
   4   0  10    9.30    4.10
  -4   0  -9   -5.20    3.20
  -4   0  -9   -2.30    4.80
  -4   0  -9    2.30    2.70
   4   0   9   -1.60    2.20
   4   0   9    4.70    3.00
   4   0   9    0.40    2.60
  -4   0  -8    9.40    3.30
  -4   0  -8   12.70    4.40
  -4   0  -8    8.60    5.10
   4   0   8   10.50    3.60
   4   0   8   27.80    4.70
   4   0   8   16.00    4.00
  -4   0  -7   -2.90    3.40
  -4   0  -7    1.10    2.30
  -4   0  -7   -3.60    2.40
  -4   0  -7   -0.30    3.60
   4   0   7    0.20    2.00
   4   0   7    1.90    2.00
   4   0   7   -1.40    1.90
  -4   0  -6   92.19   10.20
  -4   0  -6   60.79    9.60
  -4   0  -6   73.69    7.20
  -4   0  -6   73.89    8.60
   4   0   6   66.09    7.90
   4   0   6   68.79    7.30
   4   0   6   66.59    6.80
  -4   0  -5    1.10    1.60
  -4   0  -5    0.10    2.10
  -4   0  -5    2.30    2.20
  -4   0  -5   -0.90    2.20
   4   0   5   -1.30    1.20
   4   0   5    0.70    1.70
   4   0   5    0.90    1.00
  -4   0  -4  398.56   28.20
  -4   0  -4  371.26   32.90
  -4   0  -4  365.86   28.50
  -4   0  -4  378.86   27.70
   4   0   4  393.86   29.20
   4   0   4  399.96   27.90
   4   0   4  390.76   27.50
  -4   0  -3   -0.90    1.80
  -4   0  -3   -0.50    1.00
  -4   0  -3   -0.90    1.80
  -4   0  -3   -1.20    1.60
   4   0   3   -0.60    0.90
   4   0   3    1.00    1.40
   4   0   3   -0.20    1.20
  -4   0  -2    0.40    1.80
  -4   0  -2    4.10    1.30
  -4   0  -2    1.20    1.80
  -4   0  -2    0.30    1.70
   4   0   2    1.70    1.40
   4   0   2    0.90    1.20
   4   0   2    1.30    1.30
   4   0   2    4.20    1.80
  -4   0  -1   -1.10    1.30
  -4   0  -1   -1.90    1.40
  -4   0  -1    0.60    1.60
   4   0   1   -0.30    2.10
   4   0   1    0.90    1.10
   4   0   1   -0.90    1.30
   4   0   1    1.80    1.20
  -4   0   0 2164.98  151.58
  -4   0   0 2136.99  174.18
   4   0   0 2128.59  148.89
   4   0   0 2277.87  174.58
   4   0   0 2228.78  145.39
   4   0   0 2233.98  151.58
  -4   0   1   -1.50    1.40
  -4   0   1   -0.80    1.10
   4   0  -1   -1.90    1.20
   4   0  -1   -0.70    1.00
   4   0  -1   -1.30    1.60
   4   0  -1    0.70    1.20
  -4   0   2  211.88   16.30
  -4   0   2  227.48   16.20
  -4   0   2  246.28   18.30
   4   0  -2  230.48   16.20
   4   0  -2  215.48   16.30
   4   0  -2  237.68   19.90
  -4   0   3   -0.20    1.00
  -4   0   3   -0.40    1.40
  -4   0   3   -0.10    0.70
  -4   0   3   -1.70    1.00
  -4   0   3    0.60    1.90
   4   0  -3   -0.90    1.00
   4   0  -3    1.70    1.50
   4   0  -3    0.90    1.80
  -4   0   4   41.50    4.30
  -4   0   4   30.40    5.40
  -4   0   4   33.50    4.20
   4   0  -4   33.10    5.50
   4   0  -4   35.00    4.10
   4   0  -4   34.80    4.40
  -4   0   5   -3.20    1.60
  -4   0   5    3.20    1.80
  -4   0   5    1.60    1.40
   4   0  -5   -1.70    1.70
   4   0  -5    0.30    1.40
   4   0  -5   -0.90    2.20
  -4   0   6   17.80    4.30
  -4   0   6   20.70    3.70
   4   0  -6   13.80    4.70
   4   0  -6   18.80    3.80
   4   0  -6   20.20    3.50
  -4   0   7    0.20    2.70
  -4   0   7    0.40    1.80
   4   0  -7   -1.10    2.70
   4   0  -7    0.90    1.90
   4   0  -7   -1.80    3.00
  -4   0   8   33.20    5.70
  -4   0   8   18.30    5.70
   4   0  -8   27.00    5.20
   4   0  -8   22.80    6.40
   4   0  -8   27.30    4.80
  -4   0   9    4.10    2.90
  -4   0   9    5.10    3.50
   4   0  -9   -2.40    2.30
   4   0  -9   -5.00    2.90
   4   0  -9    7.70    5.10
  -4   0  10    0.70    3.00
  -4   0  10   -1.70    3.50
   4   0 -10    0.80    4.70
   4   0 -10    2.60    4.10
   4   0 -10   -0.50    2.80
  -4   0  11    2.00    3.30
  -4   0  11   -8.10    4.00
   4   0 -11   -3.20    3.60
   4   0 -11   -2.70    5.10
  -4   0  12   -0.40    3.50
  -4   0  12    0.90    5.30
   4   0 -12    6.90    7.50
   4   0 -12   -7.30    4.50
  -5  -1 -11    9.20    7.70
   5   1  11    1.50    4.20
  -5  -1 -10    1.60    5.90
   5   1  10    0.70    3.00
   5   1  10    1.10    3.20
  -5  -1  -9    7.80    3.70
  -5  -1  -9    5.50    5.30
   5   1   9    3.40    3.20
   5   1   9    8.60    3.50
   5   1   9    6.30    3.50
  -5  -1  -8   -0.80    4.40
  -5  -1  -8   -2.40    2.20
  -5  -1  -8    4.50    3.90
   5   1   8    0.90    2.20
   5   1   8   -1.40    2.60
   5   1   8    3.90    3.10
  -5  -1  -7    7.30    4.50
  -5  -1  -7    7.20    2.90
  -5  -1  -7    6.30    3.70
   5   1   7    3.00    2.60
   5   1   7   -0.80    1.40
   5   1   7    9.20    3.10
  -5  -1  -6    0.30    2.80
  -5  -1  -6    0.40    2.00
  -5  -1  -6    0.10    2.80
   5   1   6    3.60    2.30
   5   1   6    0.40    2.00
   5   1   6    1.00    1.60
  -5  -1  -5    5.90    3.00
  -5  -1  -5    7.90    2.30
  -5  -1  -5    6.00    3.10
   5   1   5    5.40    2.10
   5   1   5    2.20    1.70
   5   1   5    3.50    2.00
  -5  -1  -4    1.10    1.80
  -5  -1  -4   -0.10    1.30
  -5  -1  -4    1.20    2.20
  -5  -1  -4    1.10    2.50
   5   1   4   -0.30    1.60
   5   1   4    0.50    1.60
  -5  -1  -3    3.10    2.20
  -5  -1  -3    1.00    1.30
  -5  -1  -3    7.30    2.60
  -5  -1  -3    1.50    1.80
   5   1   3    4.30    2.00
   5   1   3    0.40    1.40
  -5  -1  -2    3.40    2.30
  -5  -1  -2   14.60    3.10
  -5  -1  -2   10.50    2.60
   5   1   2   13.30    2.40
   5   1   2    5.30    1.90
   5   1   2    8.70    2.40
  -5  -1  -1   55.29    5.80
  -5  -1  -1   52.89    6.70
   5   1   1   43.10    5.30
   5   1   1   50.79    7.00
   5   1   1   48.70    5.50
   5   1   1   46.10    4.90
  -5  -1   0    5.70    2.30
  -5  -1   0    6.40    2.10
   5   1   0    4.50    2.70
   5   1   0    7.50    2.10
   5   1   0    3.10    1.60
   5   1   0    3.50    1.50
  -5  -1   1   11.60    3.10
  -5  -1   1   14.50    2.40
   5   1  -1   15.90    4.00
   5   1  -1   12.00    2.70
   5   1  -1   12.80    2.50
   5   1  -1   17.90    2.60
   5   1  -1   15.40    2.50
  -5  -1   2    0.00    1.10
  -5  -1   2   -1.90    1.60
   5   1  -2   -1.70    1.00
   5   1  -2   -0.70    1.90
   5   1  -2   -1.50    1.20
  -5  -1   3    4.20    1.20
  -5  -1   3    6.70    2.80
  -5  -1   3    7.10    1.60
   5   1  -3    6.10    3.00
   5   1  -3    4.40    1.80
   5   1  -3    7.30    1.40
  -5  -1   4   27.10    3.40
  -5  -1   4   22.10    3.30
  -5  -1   4   21.30    4.60
   5   1  -4   19.40    3.20
   5   1  -4   16.90    4.70
   5   1  -4   24.30    3.20
  -5  -1   5    0.90    2.40
  -5  -1   5   -0.20    1.30
   5   1  -5    3.60    2.10
   5   1  -5   -1.50    1.30
   5   1  -5    1.30    2.50
  -5  -1   6   -0.90    2.40
  -5  -1   6    2.90    2.10
   5   1  -6    3.30    1.90
   5   1  -6    2.60    3.10
   5   1  -6    3.10    2.20
  -5  -1   7    9.90    3.20
  -5  -1   7    8.70    4.20
   5   1  -7   17.80    3.80
   5   1  -7    8.00    4.40
   5   1  -7   12.20    3.30
  -5  -1   8   12.50    4.60
  -5  -1   8   13.90    4.00
   5   1  -8   14.60    4.00
   5   1  -8    7.80    2.90
   5   1  -8   17.00    5.90
  -5  -1   9    9.00    3.30
  -5  -1   9    8.00    4.40
   5   1  -9    5.70    3.40
   5   1  -9    5.60    3.40
   5   1  -9    5.90    4.70
  -5  -1  10   11.20    5.90
  -5  -1  10    1.60    3.40
   5   1 -10    6.80    4.10
   5   1 -10    7.60    5.90
   5   1 -10   10.50    4.10
  -5  -1  11    4.30    3.70
  -5  -1  11    9.10    5.30
   5   1 -11    6.50    4.20
   5   1 -11   -3.50    4.90
  -5  -1  12   13.10    7.10
  -5  -1  12    3.60    4.10
   5   1 -12    3.10    5.00
   5   1 -12   -1.50    5.40
  -6  -2 -11    2.10    7.70
   6   2  11   32.00    7.00
  -6  -2 -10   18.00    8.10
   6   2  10   24.90    6.10
   6   2  10   33.60    6.30
  -6  -2  -9   96.09   15.20
  -6  -2  -9   90.69   11.10
   6   2   9   97.09   12.20
   6   2   9  131.49   11.00
  -6  -2  -8  112.19   10.40
  -6  -2  -8   86.39   13.50
   6   2   8  111.09   10.10
   6   2   8   86.49   11.00
  -6  -2  -7   75.19   10.40
  -6  -2  -7  102.89    9.40
  -6  -2  -7   71.79   11.60
   6   2   7  103.69    9.10
   6   2   7   93.59   10.50
  -6  -2  -6   15.80    5.20
  -6  -2  -6   17.40    5.00
  -6  -2  -6   20.00    4.00
   6   2   6   19.90    4.30
   6   2   6   12.60    3.50
  -6  -2  -5   -1.70    2.40
  -6  -2  -5    2.20    1.70
  -6  -2  -5    3.40    3.20
   6   2   5   -0.20    2.00
   6   2   5    0.70    1.80
  -6  -2  -4    4.60    3.20
  -6  -2  -4    0.70    2.40
  -6  -2  -4    1.80    1.40
   6   2   4   -1.10    1.60
   6   2   4    2.90    2.20
  -6  -2  -3  297.07   23.30
  -6  -2  -3  308.57   27.00
   6   2   3  316.77   23.90
   6   2   3  298.77   22.00
   6   2   3  302.77   22.10
  -6  -2  -2   91.89   10.00
  -6  -2  -2   95.69    8.70
   6   2   2   79.99    8.00
   6   2   2   99.29    8.80
   6   2   2   97.99    7.80
  -6  -2  -1  282.27   21.00
  -6  -2  -1  263.17   24.20
   6   2   1  270.67   20.30
   6   2   1  279.67   19.90
   6   2   1  306.97   21.80
   6   2   1  256.67   24.70
  -6  -2   0   41.50    6.10
  -6  -2   0   42.30    5.10
   6   2   0   36.80    4.90
   6   2   0   39.00    4.90
   6   2   0   42.50    4.70
   6   2   0   44.30    7.10
  -6  -2   1  607.54   43.40
  -6  -2   1  647.34   46.20
  -6  -2   1  608.34   50.59
   6   2  -1  619.94   44.80
   6   2  -1  587.24   51.09
   6   2  -1  599.74   42.50
   6   2  -1  618.84   42.40
  -6  -2   2   -0.60    1.80
  -6  -2   2    0.90    1.30
  -6  -2   2   -2.50    1.70
   6   2  -2   -0.70    1.00
   6   2  -2    1.10    1.30
   6   2  -2   -0.10    2.10
   6   2  -2    0.80    1.20
  -6  -2   3   87.19    8.80
  -6  -2   3   84.39    6.60
   6   2  -3  116.09   10.40
   6   2  -3   68.99    6.50
   6   2  -3   82.89    7.00
   6   2  -3   83.09    7.10
  -6  -2   4   88.09    7.60
  -6  -2   4   72.79    9.80
   6   2  -4   92.99    7.70
   6   2  -4  100.39   10.60
  -6  -2   5  123.19   10.40
  -6  -2   5  126.89   12.60
   6   2  -5  140.59   13.80
   6   2  -5  124.39   10.40
   6   2  -5  122.79   10.10
  -6  -2   6   19.80    3.90
  -6  -2   6   25.00    5.50
   6   2  -6   19.40    3.70
   6   2  -6   30.70    4.20
   6   2  -6   16.90    5.50
  -6  -2   7   22.90    5.80
  -6  -2   7   22.60    4.30
   6   2  -7   35.40    5.00
   6   2  -7   28.80    4.60
   6   2  -7   26.30    6.40
  -6  -2   8   15.40    3.90
  -6  -2   8   21.20    5.70
   6   2  -8   15.30    4.10
   6   2  -8    5.80    4.10
   6   2  -8   18.50    4.00
  -6  -2   9   22.20    6.80
  -6  -2   9   37.60    6.40
   6   2  -9   31.40    5.80
   6   2  -9   26.60    8.60
   6   2  -9   23.30    5.30
  -6  -2  10   37.90    8.60
  -6  -2  10   35.70    7.00
   6   2 -10   41.90    6.80
   6   2 -10   41.30   10.80
   6   2 -10   46.20    7.60
  -6  -2  11   12.60    6.40
  -6  -2  11   13.60    5.00
   6   2 -11   13.90    7.70
   6   2 -11   23.80    6.00
  -6  -2  12    5.50    5.80
  -6  -2  12    8.60    4.30
   6   2 -12    4.30    5.20
   6   2 -12    4.20    7.40
  -7  -3 -10    0.50    5.30
   7   3  10    0.30    3.60
   7   3  10   -3.30    3.30
  -7  -3  -9    1.10    5.40
   7   3   9    0.40    3.70
   7   3   9    4.80    3.40
  -7  -3  -8    5.30    4.90
   7   3   8    7.90    4.00
   7   3   8    6.30    3.20
  -7  -3  -7   -2.00    3.40
   7   3   7    3.30    2.70
   7   3   7    5.30    2.70
  -7  -3  -6   15.10    5.30
  -7  -3  -6    8.50    4.20
   7   3   6   23.20    4.10
   7   3   6   14.70    4.20
  -7  -3  -5   28.20    5.50
  -7  -3  -5   15.60    4.90
   7   3   5   26.20    4.40
   7   3   5   27.60    4.80
   7   3   5   19.90    4.50
  -7  -3  -4   52.89    7.60
  -7  -3  -4   51.89    8.40
   7   3   4   60.59    5.80
   7   3   4   65.09    7.20
   7   3   4   48.60    7.20
  -7  -3  -3    9.20    3.70
  -7  -3  -3    6.20    3.00
   7   3   3   10.40    2.90
   7   3   3    5.30    2.40
   7   3   3   11.70    2.70
  -7  -3  -2   13.60    4.20
  -7  -3  -2   23.80    4.50
   7   3   2   11.70    2.80
   7   3   2   14.80    3.40
   7   3   2   18.30    3.50
  -7  -3  -1   17.90    4.70
  -7  -3  -1   32.70    4.90
   7   3   1   20.20    5.80
   7   3   1   27.40    4.60
   7   3   1   28.20    3.60
   7   3   1   25.00    4.20
  -7  -3   0   88.99    8.30
  -7  -3   0   88.89    7.70
  -7  -3   0   80.79    9.20
   7   3   0   87.89    8.00
   7   3   0   62.49   10.20
   7   3   0   73.49    6.80
   7   3   0   87.89    7.90
  -7  -3   1   53.79    6.00
  -7  -3   1   29.40    4.50
  -7  -3   1   40.70    6.50
   7   3  -1   35.00    5.10
   7   3  -1   36.30    7.00
   7   3  -1   34.90    4.30
   7   3  -1   39.30    5.00
  -7  -3   2    8.80    2.10
  -7  -3   2    6.90    3.00
  -7  -3   2    6.20    3.00
   7   3  -2    2.20    1.20
   7   3  -2    5.30    3.30
   7   3  -2    6.70    1.90
  -7  -3   3    4.20    2.80
  -7  -3   3    0.90    1.40
   7   3  -3    1.30    1.60
   7   3  -3   -0.10    2.80
   7   3  -3    2.30    1.40
  -7  -3   4    5.80    3.20
  -7  -3   4    9.00    2.20
   7   3  -4    4.10    2.00
   7   3  -4    2.70    3.50
  -7  -3   5    1.30    2.80
  -7  -3   5    2.80    1.80
   7   3  -5    0.20    1.80
   7   3  -5   -2.30    2.70
  -7  -3   6   10.40    2.90
  -7  -3   6   18.00    5.30
   7   3  -6    5.90    4.30
   7   3  -6    7.70    2.60
  -7  -3   7   12.40    4.90
  -7  -3   7    4.60    2.30
   7   3  -7    7.50    3.00
   7   3  -7    4.30    4.40
  -7  -3   8    5.20    3.20
  -7  -3   8    7.70    4.90
   7   3  -8    2.60    5.00
   7   3  -8    8.30    3.90
  -7  -3   9    0.00    3.20
  -7  -3   9   -0.10    2.80
   7   3  -9    3.90    5.20
   7   3  -9   -2.40    3.30
  -7  -3  10    3.50    4.80
  -7  -3  10    2.00    3.30
   7   3 -10    2.40    4.40
   7   3 -10   -1.90    5.60
  -7  -3  11    0.30    3.60
  -7  -3  11   -0.60    4.90
   7   3 -11    0.90    5.70
   7   3 -11    6.30    4.90
  -8  -4  -9    9.80    6.30
   8   4   9    7.90    5.00
   8   4   9    1.70    3.30
  -8  -4  -8    9.00    5.90
   8   4   8   11.80    3.90
   8   4   8   16.00    4.90
  -8  -4  -7   11.90    5.50
   8   4   7    8.40    4.30
   8   4   7    5.90    3.70
   8   4   7   18.00    4.30
  -8  -4  -6    7.30    4.70
   8   4   6    2.40    2.50
   8   4   6    1.60    3.20
   8   4   6    4.30    2.90
  -8  -4  -5   33.10    6.40
  -8  -4  -5   26.50    6.60
   8   4   5   38.80    5.20
   8   4   5   23.50    5.10
   8   4   5   35.10    6.40
  -8  -4  -4    0.10    2.80
  -8  -4  -4    0.20    2.50
   8   4   4    2.10    2.00
   8   4   4   -0.30    2.60
   8   4   4    0.70    2.20
  -8  -4  -3   37.60    7.40
  -8  -4  -3   37.20    6.20
   8   4   3   39.30    4.90
   8   4   3   41.50    6.20
   8   4   3   39.10    6.00
  -8  -4  -2    3.60    2.80
  -8  -4  -2    0.50    2.40
   8   4   2    0.00    1.60
   8   4   2    1.50    2.20
   8   4   2    3.50    2.20
  -8  -4  -1  164.08   15.90
  -8  -4  -1  142.49   13.20
   8   4   1  154.28   12.00
   8   4   1  167.38   13.40
   8   4   1  146.89   18.80
   8   4   1  169.98   13.80
  -8  -4   0    1.90    2.80
  -8  -4   0   -0.20    1.80
   8   4   0    0.90    1.50
   8   4   0   -0.30    1.90
   8   4   0    1.30    3.30
   8   4   0   -0.30    1.70
  -8  -4   1   24.80    5.80
  -8  -4   1   33.10    4.80
  -8  -4   1   46.40    6.00
   8   4  -1   25.90    5.00
   8   4  -1   32.10    4.10
   8   4  -1   34.50    5.10
   8   4  -1   42.20    7.80
  -8  -4   2   -1.90    2.50
  -8  -4   2   -0.10    1.70
  -8  -4   2   -2.00    2.00
   8   4  -2   -2.10    2.70
   8   4  -2    1.00    1.60
   8   4  -2   -0.60    1.20
  -8  -4   3   64.59    9.20
  -8  -4   3   72.99    9.30
   8   4  -3   63.19   10.00
   8   4  -3   60.99    5.80
   8   4  -3   65.69    6.40
  -8  -4   4   92.49   11.50
   8   4  -4   84.39    7.50
   8   4  -4   89.49   12.20
  -8  -4   5   14.80    5.20
   8   4  -5   15.80    5.90
   8   4  -5    9.40    2.60
  -8  -4   6   19.90    5.80
   8   4  -6   25.00    6.90
   8   4  -6   21.00    3.60
  -8  -4   7   16.90    6.00
   8   4  -7   22.70    4.00
   8   4  -7   18.80    6.70
  -8  -4   8  116.79   11.30
  -8  -4   8  123.89   15.90
   8   4  -8  128.69   11.00
   8   4  -8   93.59   15.30
  -8  -4   9   38.20    8.50
  -8  -4   9   28.70    5.90
   8   4  -9   39.10    6.20
   8   4  -9   32.10    9.00
  -8  -4  10   33.70    6.70
  -8  -4  10   27.50    8.20
   8   4 -10   22.40    8.60
   8   4 -10   34.60    6.50
  -8  -4  11    2.80    5.40
  -8  -4  11    4.50    4.20
   8   4 -11   -1.30    4.50
   8   4 -11   -4.20    6.20
  -9  -5  -9   11.00    7.50
   9   5   9   12.10    4.70
   9   5   9   19.50    5.60
  -9  -5  -8    3.70    4.80
   9   5   8    5.90    3.50
   9   5   8   15.80    5.60
  -9  -5  -7    4.20    4.60
   9   5   7    2.80    3.00
   9   5   7    3.20    3.90
   9   5   7    3.80    4.00
  -9  -5  -6    2.10    3.60
   9   5   6   -1.90    2.60
   9   5   6   -1.20    2.80
   9   5   6    0.30    2.40
  -9  -5  -5    3.20    4.10
   9   5   5    5.50    3.70
   9   5   5   -2.20    2.10
   9   5   5    3.50    3.30
  -9  -5  -4    1.00    3.50
  -9  -5  -4    1.70    3.60
   9   5   4    3.30    3.00
   9   5   4    0.60    2.20
   9   5   4    1.10    2.50
  -9  -5  -3    9.50    4.40
  -9  -5  -3   30.10    5.90
   9   5   3    9.20    3.80
   9   5   3   19.50    4.50
   9   5   3   23.60    3.70
  -9  -5  -2   -2.50    2.30
  -9  -5  -2   -0.30    2.90
   9   5   2   -0.80    1.60
   9   5   2   -0.70    2.00
   9   5   2   -1.30    2.10
  -9  -5  -1   14.30    3.70
  -9  -5  -1   21.30    5.40
   9   5   1   24.00    3.40
   9   5   1    6.80    3.60
   9   5   1   23.60    4.70
   9   5   1   17.20    6.10
  -9  -5   0   16.70    3.90
  -9  -5   0   17.40    5.00
   9   5   0   13.90    5.80
   9   5   0   17.20    3.90
   9   5   0   19.10    4.30
  -9  -5   1   41.50    5.50
  -9  -5   1   41.80    7.60
   9   5  -1   30.30    5.70
   9   5  -1   33.60    7.80
   9   5  -1   34.70    5.50
  -9  -5   2    5.60    3.50
   9   5  -2    3.80    2.30
   9   5  -2    3.30    4.20
  -9  -5   3   77.19   11.50
  -9  -5   3   95.69   11.30
   9   5  -3  106.39   14.00
  -9  -5   4   74.69    9.70
  -9  -5   4   53.99    8.70
   9   5  -4   36.00    8.20
  -9  -5   5   65.49    9.90
   9   5  -5   50.89   10.20
  -9  -5   6    3.10    3.70
   9   5  -6   -5.60    4.20
  -9  -5   7   18.10    6.20
   9   5  -7   10.80    6.30
  -9  -5   8    8.20    5.30
   9   5  -8    7.20    6.00
  -9  -5   9   27.30    8.10
   9   5  -9   13.40    7.40
  -9  -5  10    6.40    5.10
   9   5 -10   -0.10    6.00
 -10  -6  -8    5.30    6.10
  10   6   8    5.40    3.40
  10   6   8    3.20    4.80
 -10  -6  -7    5.80    5.20
  10   6   7   10.00    4.90
  10   6   7    8.40    3.60
  10   6   7    9.70    4.40
 -10  -6  -6   19.30    6.40
  10   6   6   19.80    5.80
  10   6   6   29.60    6.40
  10   6   6   34.50    5.30
 -10  -6  -5    0.40    3.80
  10   6   5    4.10    3.40
  10   6   5    0.60    2.30
  10   6   5    0.50    2.90
 -10  -6  -4    0.20    3.40
  10   6   4    0.80    2.10
  10   6   4    2.40    3.00
  10   6   4    2.30    3.40
 -10  -6  -3   20.90    5.00
 -10  -6  -3   18.10    5.70
  10   6   3   12.40    4.40
  10   6   3   17.50    3.50
  10   6   3   18.70    5.00
 -10  -6  -2   14.30    4.50
 -10  -6  -2   16.40    5.60
  10   6   2    4.70    3.70
  10   6   2   13.10    4.30
 -10  -6  -1   18.40    5.50
 -10  -6  -1   14.40    4.10
  10   6   1    5.20    5.30
  10   6   1    9.70    4.30
  10   6   1   18.50    4.70
 -10  -6   0   41.50    6.60
 -10  -6   0   51.69    8.80
  10   6   0   61.89    8.10
  10   6   0   40.40    6.80
  10   6   0   39.40    8.90
 -10  -6   1   75.49   11.00
  10   6  -1   76.59    9.30
  10   6  -1   65.29   12.00
  10   6  -1   75.59    9.50
 -10  -6   2    6.60    4.30
  10   6  -2    4.20    3.10
  10   6  -2    8.40    5.50
 -10  -6   3    2.20    3.70
  10   6  -3    8.50    5.40
 -10  -6   4   28.40    6.70
 -10  -6   4   24.50    6.10
  10   6  -4   19.90    7.00
 -10  -6   5   26.20    7.00
 -10  -6   5   33.30    7.40
  10   6  -5   54.49   10.20
 -10  -6   6   -0.10    4.50
  10   6  -6    1.50    5.20
 -10  -6   7   24.00    7.10
  10   6  -7   31.50    9.00
 -10  -6   8    8.40    6.10
  10   6  -8    4.50    6.40
 -10  -6   9    4.70    5.60
  10   6  -9    6.00    6.90
 -11  -7  -6    6.30    5.60
  11   7   6   13.80    5.10
  11   7   6   15.60    3.70
  11   7   6    1.90    4.10
 -11  -7  -5    1.80    4.80
  11   7   5    1.40    3.60
  11   7   5    2.20    3.90
  11   7   5    3.20    2.80
 -11  -7  -4   -1.10    3.90
  11   7   4    5.70    4.00
  11   7   4   11.70    4.60
 -11  -7  -3    7.30    4.30
  11   7   3    5.00    4.00
  11   7   3    3.30    3.20
 -11  -7  -2   24.50    6.70
  11   7   2    8.50    4.10
  11   7   2    4.80    3.70
 -11  -7  -1    2.50    3.80
  11   7   1    1.80    3.50
  11   7   1   -0.30    3.00
  11   7   1   -1.20    4.50
 -11  -7   0   11.90    5.10
  11   7   0    2.30    3.40
  11   7   0    3.70    3.20
  11   7   0    9.70    6.00
 -11  -7   1    2.60    3.70
  11   7  -1    7.50    3.80
  11   7  -1    2.70    5.50
  11   7  -1    8.20    3.80
 -11  -7   2    3.40    3.70
  11   7  -2    9.10    6.30
 -11  -7   3   -0.10    3.50
  11   7  -3   -0.20    4.90
 -11  -7   4   10.90    4.90
  11   7  -4   23.10    8.00
 -11  -7   5   -2.60    3.20
 -11  -7   5    1.70    4.00
  11   7  -5   -9.00    4.40
 -11  -7   6    2.60    4.10
 -11  -7   6    0.70    3.90
  11   7  -6   -1.00    5.00
 -11  -7   7   -4.50    4.20
 -11  -7   7    0.10    3.60
  11   7  -7    1.00    5.50
 -11  -7   8   14.30    6.40
  11   7  -8    6.20    6.70
 -12  -8  -5    1.20    4.40
  12   8   5    7.20    4.20
  12   8   5    5.00    4.60
 -12  -8  -4   -1.10    3.80
  12   8   4   -6.40    3.30
  12   8   4   -3.70    3.70
 -12  -8  -3   29.10    8.10
  12   8   3   54.29    8.90
  12   8   3   31.10    7.40
 -12  -8  -2    0.20    3.70
  12   8   2    1.30    3.70
  12   8   2    0.10    3.50
 -12  -8  -1   22.90    6.80
  12   8   1    9.00    4.60
  12   8   1   17.80    5.40
 -12  -8   0   23.30    7.00
  12   8   0   35.40    6.60
  12   8   0   25.70    8.30
  12   8   0   20.90    5.80
 -12  -8   1   11.80    5.50
  12   8  -1   39.90    6.70
  12   8  -1   13.40    7.80
  12   8  -1   18.90    5.70
 -12  -8   2    4.00    4.40
  12   8  -2    5.60    5.60
 -12  -8   3   -0.60    3.70
  12   8  -3   -0.20    5.00
 -12  -8   4   -4.40    3.20
  12   8  -4   -2.80    5.60
 -12  -8   5    5.70    5.10
  12   8  -5   11.90    7.10
 -12  -8   6    2.50    4.10
  12   8  -6    6.40    6.40
 -12  -8   7    7.00    4.90
 -12  -8   7   -0.50    5.00
  12   8  -7    1.70    6.10
 -13  -9  -3    3.10    5.20
  13   9   3   -4.40    3.60
 -13  -9  -2    0.50    4.00
  13   9   2    3.50    4.20
  13   9   2    2.20    4.30
 -13  -9  -1    9.10    5.20
  13   9   1    7.20    5.20
  13   9   1    1.50    3.90
 -13  -9   0   -0.40    4.00
  13   9   0   -2.80    5.60
  13   9   0    4.20    3.90
  13   9   0    4.80    4.10
 -13  -9   1   12.60    6.10
  13   9  -1   -2.30    5.30
 -13  -9   2   18.60    6.20
  13   9  -2   -1.60    5.90
 -13  -9   3    3.20    4.70
  13   9  -3   -2.50    5.90
 -13  -9   4    6.20    5.60
  13   9  -4   -0.80    6.60
 -13  -9   5    3.90    4.90
  13   9  -5    6.00    7.60
  12  18  -5   -3.90    5.50
 -12 -18   5    5.40    4.80
  12  18  -4   20.00    7.90
 -12 -18   4   24.90    8.00
  12  18  -3   24.20    9.20
 -12 -18   3   34.90    8.70
  12  18  -2   -2.60    3.50
  12  18  -2    3.90    5.60
 -12 -18   2    2.80    5.10
  12  18  -1    2.70    3.30
  12  18  -1   -1.20    5.30
 -12 -18   1    3.00    4.60
  12  18   0    1.40    4.30
  12  18   0    2.50    4.10
  12  18   0    0.20    6.00
 -12 -18   0   -0.30    4.80
  12  18   1    1.40    5.80
  12  18   1    5.90    4.30
  12  18   1    6.50    4.70
 -12 -18  -1   17.40    6.50
  12  18   2    2.30    4.40
  12  18   2    3.40    3.60
 -12 -18  -2    2.80    5.40
  12  18   3    3.50    4.10
  12  18   3    3.90    4.70
 -12 -18  -3   -5.80    4.50
  11  17  -7    6.60    6.50
 -11 -17   7    5.30    5.30
  11  17  -6    4.50    6.00
 -11 -17   6   -0.20    3.50
  11  17  -5   -3.60    4.00
 -11 -17   5    3.30    4.50
  11  17  -4    1.00    5.30
 -11 -17   4   -0.60    3.70
  11  17  -3    3.80    5.70
  11  17  -3   -5.00    2.60
 -11 -17   3   -2.70    3.60
  11  17  -2    7.50    6.70
  11  17  -2   11.90    4.50
 -11 -17   2   13.60    5.70
  11  17  -1   16.20    5.30
  11  17  -1    7.20    6.50
 -11 -17   1   20.30    6.40
  11  17   0   14.30    8.10
  11  17   0   38.20    7.00
  11  17   0   47.70    7.80
 -11 -17   0   47.10    9.50
  11  17   1   43.10    7.60
  11  17   1   22.40    8.30
  11  17   1   40.70    7.40
 -11 -17  -1   50.89   10.60
  11  17   2    7.90    4.50
  11  17   2    7.00    4.60
 -11 -17  -2    0.40    4.20
  11  17   3    3.50    4.60
  11  17   3    5.60    3.40
 -11 -17  -3    3.00    5.10
  11  17   4    9.60    4.40
  11  17   4   15.50    5.80
 -11 -17  -4   15.00    6.60
  11  17   5   12.40    5.10
  11  17   5    7.80    4.70
 -11 -17  -5    9.60    6.60
  10  16  -8    0.90    5.90
 -10 -16   8    7.30    5.40
  10  16  -7    3.80    5.30
 -10 -16   7    3.40    4.80
  10  16  -6   24.50    8.60
 -10 -16   6   27.80    7.90
  10  16  -5    9.10    5.70
 -10 -16   5    5.80    4.30
 -10 -16   5    9.10    5.00
  10  16  -4   31.80    8.20
 -10 -16   4   51.09    9.80
  10  16  -3   73.89   13.30
  10  16  -3   63.29    8.80
 -10 -16   3   58.89   10.00
  10  16  -2    1.10    4.10
  10  16  -2    3.20    3.30
 -10 -16   2   -0.60    3.40
  10  16  -1   35.50    8.60
  10  16  -1   20.70    4.90
  10  16  -1   33.20    6.30
 -10 -16   1   50.39    9.40
  10  16   0   11.70    4.30
  10  16   0    2.00    4.50
  10  16   0   10.40    4.00
 -10 -16   0   11.50    5.40
  10  16   1   44.30    7.50
  10  16   1   59.89    8.50
  10  16   1   29.40    8.80
 -10 -16  -1   64.29   10.90
  10  16   2    1.00    3.50
  10  16   2    1.00    2.50
  10  16   2   -3.90    4.20
 -10 -16  -2    3.50    4.30
  10  16   3    1.40    3.70
  10  16   3   -0.30    2.80
 -10 -16  -3   -2.70    3.80
  10  16   4   45.40    7.40
  10  16   4   26.00    6.70
 -10 -16  -4    9.40    6.30
  10  16   5   46.10    8.40
  10  16   5   39.80    7.60
 -10 -16  -5   41.90   10.00
  10  16   6   -2.30    3.80
  10  16   6   -0.80    3.30
 -10 -16  -6    3.00    5.30
   9  15  -9   15.00    7.70
  -9 -15   9    6.90    5.30
   9  15  -8    9.70    6.10
  -9 -15   8   23.50    7.30
   9  15  -7   15.30    6.60
  -9 -15   7   14.30    5.60
   9  15  -6   -3.20    3.80
  -9 -15   6    7.70    5.10
   9  15  -5    7.90    4.90
  -9 -15   5    5.80    4.00
   9  15  -4   10.40    5.30
  -9 -15   4    7.90    4.30
  -9 -15   4   13.00    4.90
   9  15  -3   24.70    6.80
   9  15  -3   34.00    6.00
  -9 -15   3   25.70    6.50
   9  15  -2    2.00    2.70
   9  15  -2    1.30    4.20
  -9 -15   2    7.60    4.40
   9  15  -1    1.60    2.70
   9  15  -1    6.20    2.90
   9  15  -1    0.60    4.60
  -9 -15   1    6.90    4.10
   9  15   0    2.00    3.00
   9  15   0    4.10    4.60
   9  15   0    3.70    2.90
  -9 -15   0    4.20    3.50
  -9 -15   0    7.10    3.00
   9  15   1   18.20    6.40
   9  15   1   26.20    5.40
   9  15   1   17.70    4.30
  -9 -15  -1   16.70    4.20
  -9 -15  -1   29.20    6.90
   9  15   2   -0.50    3.00
   9  15   2    8.60    5.80
   9  15   2    2.40    2.90
  -9 -15  -2    7.40    3.60
  -9 -15  -2    7.60    4.50
   9  15   3    8.60    4.20
   9  15   3   11.30    3.90
  -9 -15  -3    9.20    5.10
  -9 -15  -3   10.00    4.10
   9  15   4    0.60    2.90
   9  15   4    1.90    3.30
  -9 -15  -4    9.80    5.30
   9  15   5    6.60    3.80
   9  15   5    6.90    3.90
  -9 -15  -5    5.80    5.30
   9  15   6    5.50    4.10
   9  15   6    1.60    3.10
  -9 -15  -6   11.30    6.40
   9  15   7    4.60    3.70
  -9 -15  -7    4.30    5.50
   9  15   8    7.90    4.50
  -9 -15  -8    8.20    5.70
   8  14 -10    0.60    5.40
  -8 -14  10    2.70    5.20
   8  14  -9    3.90    6.00
  -8 -14   9    0.20    4.40
   8  14  -8   -2.20    4.40
  -8 -14   8    0.20    4.00
   8  14  -7    6.70    4.60
  -8 -14   7   19.20    6.30
   8  14  -6   34.80    8.00
  -8 -14   6   28.90    6.50
   8  14  -5   29.70    8.20
  -8 -14   5   28.80    6.50
   8  14  -4  170.18   19.70
  -8 -14   4  202.28   17.60
   8  14  -3  348.57   26.40
   8  14  -3  328.87   32.20
  -8 -14   3  341.67   31.40
  -8 -14   3  381.26   29.00
   8  14  -2  289.17   22.30
   8  14  -2  333.97   27.80
   8  14  -2  275.87   22.60
  -8 -14   2  270.87   26.40
   8  14  -1    7.30    4.40
   8  14  -1   -4.40    1.70
   8  14  -1    5.40    2.90
  -8 -14   1   -0.50    1.70
  -8 -14   1    8.80    4.30
   8  14   0   76.39    8.80
   8  14   0   52.99   10.20
   8  14   0   65.99    8.20
  -8 -14   0   59.79    7.30
  -8 -14   0   74.49   10.50
   8  14   1  280.57   22.00
   8  14   1  221.28   25.20
   8  14   1  267.77   20.80
  -8 -14  -1  272.47   24.80
  -8 -14  -1  275.07   20.90
   8  14   2   25.90    6.70
   8  14   2   13.90    4.10
   8  14   2   18.10    4.10
  -8 -14  -2   13.40    3.90
  -8 -14  -2   15.80    5.30
   8  14   3    3.00    2.50
   8  14   3   12.30    4.30
  -8 -14  -3    5.10    4.40
  -8 -14  -3    5.90    2.90
   8  14   4   41.10    7.10
  -8 -14  -4   52.19    8.80
  -8 -14  -4   44.40    7.10
   8  14   5    2.90    3.10
  -8 -14  -5    5.70    4.90
   8  14   6   -2.90    2.90
  -8 -14  -6    0.30    5.20
   8  14   7   -1.70    2.90
  -8 -14  -7    0.70    4.30
   8  14   8    8.60    4.70
  -8 -14  -8    1.10    5.00
   8  14   9    9.40    3.50
   8  14   9   -1.30    4.10
  -8 -14  -9    2.10    6.40
   7  13 -11   -0.70    5.40
  -7 -13  11    4.80    4.90
  -7 -13  11   -0.70    4.40
   7  13 -10   -1.90    4.80
  -7 -13  10   13.30    7.00
  -7 -13  10   12.00    4.90
   7  13  -9    5.20    5.10
  -7 -13   9    2.30    4.30
  -7 -13   9    1.00    2.80
   7  13  -8    6.40    5.40
  -7 -13   8   19.90    4.50
  -7 -13   8    5.30    5.20
   7  13  -7    0.90    4.40
  -7 -13   7    0.00    2.20
  -7 -13   7    4.70    4.10
   7  13  -6   16.80    6.10
  -7 -13   6   29.30    4.70
  -7 -13   6   21.60    6.00
   7  13  -5   13.20    5.50
  -7 -13   5   19.90    5.20
  -7 -13   5   21.30    3.70
   7  13  -4    5.70    4.20
  -7 -13   4   15.80    4.20
   7  13  -3    5.80    3.90
   7  13  -3   13.20    4.00
   7  13  -3    9.20    3.30
  -7 -13   3   11.90    3.80
   7  13  -2   30.10    5.30
   7  13  -2   31.60    5.20
   7  13  -2   39.00    4.80
   7  13  -2   28.30    6.40
  -7 -13   2   24.80    3.80
  -7 -13   2   37.70    5.60
  -7 -13   2   28.40    6.10
   7  13  -1    7.00    2.50
   7  13  -1    6.20    2.70
   7  13  -1    3.90    3.60
  -7 -13   1    4.80    3.00
  -7 -13   1    9.00    3.00
  -7 -13   1    8.40    2.40
   7  13   0    7.10    4.30
   7  13   0    6.60    2.70
   7  13   0    2.90    2.30
  -7 -13   0    3.70    2.10
  -7 -13   0    2.30    2.80
   7  13   1   21.20    5.70
   7  13   1   27.20    4.80
   7  13   1   26.90    4.70
  -7 -13  -1   36.60    6.50
  -7 -13  -1   27.10    4.60
   7  13   2   43.70    6.20
   7  13   2   42.20    8.60
   7  13   2   59.39    7.70
  -7 -13  -2   51.79    8.40
  -7 -13  -2   50.89    6.70
   7  13   3    8.90    3.40
  -7 -13  -3   10.40    4.50
  -7 -13  -3   10.10    3.50
   7  13   4    2.80    2.80
  -7 -13  -4    0.60    3.10
  -7 -13  -4   -1.40    2.40
   7  13   5    3.80    3.10
  -7 -13  -5    5.20    4.30
  -7 -13  -5    5.20    3.40
   7  13   6    7.80    3.50
  -7 -13  -6   15.60    5.90
   7  13   7    7.50    2.70
   7  13   7    0.80    3.10
  -7 -13  -7    1.50    4.30
   7  13   8    9.50    4.30
   7  13   8    5.60    2.90
  -7 -13  -8    4.30    5.40
   7  13   9    2.80    3.20
   7  13   9    0.70    3.90
  -7 -13  -9    0.20    6.00
  -7 -13 -10   -1.50    5.80
   6  12 -11   -2.70    5.70
  -6 -12  11   -2.10    4.20
  -6 -12  11   -1.40    3.00
   6  12 -10   47.60   11.60
  -6 -12  10   17.60    6.70
  -6 -12  10   32.20    6.80
   6  12  -9    8.70    6.00
  -6 -12   9   13.80    5.90
  -6 -12   9   18.80    5.00
   6  12  -8    3.20    4.20
   6  12  -8    7.50    3.20
  -6 -12   8   10.20    4.70
  -6 -12   8    7.20    3.10
   6  12  -7    7.20    4.50
   6  12  -7    3.00    2.40
  -6 -12   7    1.70    3.40
  -6 -12   7    1.30    2.50
   6  12  -6   69.99    8.30
   6  12  -6   90.89   12.90
   6  12  -6   67.39   10.30
  -6 -12   6   92.19   11.90
  -6 -12   6  105.79    8.70
   6  12  -5    4.30    3.60
   6  12  -5    4.50    2.00
   6  12  -5    3.00    3.30
  -6 -12   5    4.50    2.40
  -6 -12   5    8.40    3.60
   6  12  -4   47.00    8.40
   6  12  -4   37.50    4.80
   6  12  -4   56.39    8.10
  -6 -12   4   56.79    8.10
  -6 -12   4   52.39    5.60
   6  12  -3  237.78   19.60
   6  12  -3  192.78   21.30
   6  12  -3  226.38   17.50
   6  12  -3  240.38   17.60
  -6 -12   3  213.28   16.60
  -6 -12   3  275.77   20.00
  -6 -12   3  225.98   17.10
   6  12  -2   61.79    7.10
   6  12  -2   64.19    6.20
   6  12  -2   59.59    9.00
  -6 -12   2   70.79    8.40
  -6 -12   2   63.19    5.80
   6  12  -1    7.00    2.40
   6  12  -1    8.20    2.90
   6  12  -1   10.30    2.90
   6  12  -1    2.70    3.30
  -6 -12   1   10.90    2.30
  -6 -12   1    6.30    3.20
  -6 -12   1   11.40    3.10
   6  12   0  142.39   14.80
   6  12   0  123.99   11.60
   6  12   0  163.98   12.40
  -6 -12   0  150.48   14.20
  -6 -12   0  133.89   11.50
   6  12   1   39.90    5.70
   6  12   1   45.70    6.00
   6  12   1   51.89    8.50
  -6 -12  -1   39.80    6.70
  -6 -12  -1   43.00    5.50
   6  12   2    1.50    1.90
   6  12   2   -1.10    2.50
  -6 -12  -2   -0.10    1.70
  -6 -12  -2   -0.30    2.30
   6  12   3   64.49    8.20
  -6 -12  -3   65.79    8.30
  -6 -12  -3   69.59    6.40
  -6 -12  -3   83.99   10.30
   6  12   4  135.09   13.40
  -6 -12  -4  146.59   13.20
  -6 -12  -4  149.88   12.00
  -6 -12  -4  167.68   15.60
   6  12   5  347.67   25.50
   6  12   5  380.56   28.80
  -6 -12  -5  341.07   27.80
  -6 -12  -5  375.56   26.70
  -6 -12  -5  351.66   32.00
   6  12   6  120.59   11.20
   6  12   6  111.69    8.90
  -6 -12  -6   98.69    9.70
  -6 -12  -6   80.09   10.80
  -6 -12  -6   95.39   12.90
   6  12   7   37.10    6.80
   6  12   7   50.09    6.00
  -6 -12  -7   47.30    6.50
  -6 -12  -7   38.30    7.80
   6  12   8    2.30    2.50
   6  12   8    3.40    3.00
  -6 -12  -8    2.50    5.00
  -6 -12  -8    4.70    3.10
   6  12   9  131.79   11.80
   6  12   9  132.29   15.00
   6  12  10    2.00    4.00
   6  12  10    7.50    3.90
  -6 -12 -10    5.00    6.40
   5  11 -12    8.20    6.40
  -5 -11  12   -0.90    5.00
  -5 -11  12    6.20    4.90
   5  11 -11    0.70    5.40
  -5 -11  11    0.70    4.50
  -5 -11  11    0.40    3.30
   5  11 -10   -0.30    3.40
   5  11 -10   -0.10    4.90
  -5 -11  10   -0.10    4.10
  -5 -11  10    7.90    4.00
   5  11  -9   -6.30    3.40
   5  11  -9   -0.40    3.00
  -5 -11   9   -1.30    2.70
  -5 -11   9   -1.00    3.30
   5  11  -8    9.20    3.40
   5  11  -8   14.10    5.50
  -5 -11   8    8.60    4.40
  -5 -11   8    6.60    3.20
   5  11  -7    0.40    2.70
   5  11  -7    0.50    3.30
   5  11  -7    1.70    2.40
  -5 -11   7    3.10    3.40
  -5 -11   7   -1.20    2.00
   5  11  -6    7.70    2.80
   5  11  -6   12.40    4.70
   5  11  -6    5.10    3.50
  -5 -11   6    9.70    2.90
  -5 -11   6   10.40    3.90
   5  11  -5    0.90    2.50
   5  11  -5    0.50    1.70
   5  11  -5    4.40    3.20
  -5 -11   5   -2.90    2.10
  -5 -11   5    3.60    1.90
   5  11  -4   14.60    4.00
   5  11  -4   10.60    2.50
   5  11  -4   11.60    4.20
  -5 -11   4   14.20    4.00
  -5 -11   4   12.10    2.50
   5  11  -3    9.40    3.30
   5  11  -3    6.20    3.40
   5  11  -3   12.80    2.90
   5  11  -3   10.70    2.10
  -5 -11   3   11.20    1.70
  -5 -11   3   15.20    3.80
  -5 -11   3    7.10    1.90
  -5 -11   3   12.40    1.90
   5  11  -2    7.80    2.30
   5  11  -2    6.70    1.80
   5  11  -2    8.20    3.40
   5  11  -2    5.90    1.80
   5  11  -2    4.30    1.50
   5  11  -2   10.00    2.90
  -5 -11   2    9.40    2.90
  -5 -11   2    4.70    1.80
  -5 -11   2   10.80    1.90
   5  11  -1   22.30    5.10
   5  11  -1   22.10    3.60
   5  11  -1   21.90    3.30
   5  11  -1   22.20    3.80
  -5 -11   1   20.10    4.30
  -5 -11   1   17.30    2.90
  -5 -11   1   27.50    4.20
   5  11   0   57.19    6.10
   5  11   0   44.90    7.60
   5  11   0   49.80    5.90
  -5 -11   0   49.50    7.10
  -5 -11   0   52.99    5.80
   5  11   1   78.69    9.70
   5  11   1   70.09    7.00
  -5 -11  -1   60.39    8.40
  -5 -11  -1   75.49    6.90
   5  11   2    1.10    2.60
   5  11   2   -2.50    1.00
  -5 -11  -2   -1.20    0.90
  -5 -11  -2    3.30    2.50
  -5 -11  -2    2.30    1.90
   5  11   3   18.00    3.70
  -5 -11  -3   14.30    2.70
  -5 -11  -3   19.10    4.40
  -5 -11  -3   15.00    3.40
   5  11   4   18.30    4.10
   5  11   4   22.30    3.40
  -5 -11  -4   22.50    5.20
  -5 -11  -4   23.40    4.60
   5  11   5   44.20    6.70
   5  11   5   52.69    5.00
   5  11   5   46.70    5.60
  -5 -11  -5   54.79    6.20
  -5 -11  -5   47.40    8.00
  -5 -11  -5   49.90    6.90
   5  11   6    1.30    2.10
   5  11   6   -0.50    1.70
   5  11   6    0.00    2.30
  -5 -11  -6   -0.40    1.90
  -5 -11  -6   -3.20    3.00
  -5 -11  -6   -1.50    2.70
   5  11   7    0.80    1.90
   5  11   7    1.30    2.10
   5  11   7    1.20    2.40
  -5 -11  -7    1.60    2.40
  -5 -11  -7    3.40    4.40
  -5 -11  -7    0.20    2.80
   5  11   8    2.40    3.20
   5  11   8    7.10    3.30
  -5 -11  -8    6.30    5.00
  -5 -11  -8    6.10    3.60
   5  11   9    0.80    3.30
   5  11   9    3.40    3.00
  -5 -11  -9    9.70    6.20
  -5 -11  -9    2.90    3.10
   5  11  10   -1.80    3.10
   5  11  10    3.50    3.90
  -5 -11 -10    7.20    6.80
   5  11  11    0.50    4.20
   5  11  11   -4.80    3.50
  -5 -11 -11    0.30    6.10
   4  10 -12   47.90   12.00
   4  10 -12   32.20    6.90
  -4 -10  12   34.60    7.40
  -4 -10  12   41.00   10.90
   4  10 -11   34.00    6.80
   4  10 -11   41.70   11.10
  -4 -10  11   46.10    8.30
  -4 -10  11   50.59   10.30
   4  10 -10   51.99   11.40
   4  10 -10   35.70    7.00
   4  10 -10   44.00    6.60
  -4 -10  10   66.69   11.10
  -4 -10  10   47.70    7.70
   4  10  -9   10.00    3.80
   4  10  -9   19.20    4.10
   4  10  -9    4.30    5.00
  -4 -10   9    7.30    4.60
  -4 -10   9   12.20    3.90
   4  10  -8  128.19   11.50
   4  10  -8  119.59   14.80
   4  10  -8  156.08   18.20
   4  10  -8  126.39   10.80
  -4 -10   8  120.99   11.70
  -4 -10   8  118.79   15.10
   4  10  -7    2.70    2.20
   4  10  -7   -1.90    3.20
   4  10  -7   -2.40    2.90
   4  10  -7    0.20    2.00
  -4 -10   7    2.80    3.20
  -4 -10   7    1.40    2.30
   4  10  -6  366.46   27.00
   4  10  -6  330.67   32.30
   4  10  -6  366.06   30.20
  -4 -10   6  384.26   27.60
  -4 -10   6  375.26   30.40
   4  10  -5    4.80    3.40
   4  10  -5    0.50    2.60
   4  10  -5   11.30    2.60
  -4 -10   5   11.30    3.80
  -4 -10   5    7.70    2.40
   4  10  -4   14.80    3.90
   4  10  -4   25.10    3.40
   4  10  -4   21.60    4.80
  -4 -10   4   13.20    3.70
  -4 -10   4   24.80    3.50
   4  10  -3    6.70    2.10
   4  10  -3    6.20    2.40
   4  10  -3    2.70    1.40
   4  10  -3    3.80    2.80
  -4 -10   3    4.60    2.40
  -4 -10   3    4.20    1.10
  -4 -10   3    7.40    1.80
  -4 -10   3    4.70    1.20
   4  10  -2  724.63   50.49
   4  10  -2  780.22   61.09
   4  10  -2  716.23   52.49
   4  10  -2  729.33   51.79
   4  10  -2  774.52   55.79
   4  10  -2  751.12   51.69
  -4 -10   2  760.82   52.59
  -4 -10   2  721.53   51.69
  -4 -10   2  745.53   51.89
  -4 -10   2  755.32   55.89
   4  10  -1  185.48   15.30
   4  10  -1  213.68   15.10
   4  10  -1  211.38   15.80
   4  10  -1  212.78   15.00
   4  10  -1  210.68   15.20
   4  10  -1  194.08   18.50
  -4 -10   1  200.98   15.20
  -4 -10   1  199.18   14.80
  -4 -10   1  206.68   14.90
  -4 -10   1  215.78   15.10
   4  10   0   38.70    4.70
   4  10   0   40.80    6.50
   4  10   0   46.60    4.80
  -4 -10   0   41.20    5.70
  -4 -10   0   35.50    4.30
  -4 -10   0   36.20    3.70
  -4 -10   0   30.60    3.60
   4  10   1   -0.90    1.20
   4  10   1   -3.40    1.60
  -4 -10  -1   -1.10    0.80
  -4 -10  -1    0.00    1.40
  -4 -10  -1    0.00    1.70
   4  10   2 1295.37   95.19
   4  10   2 1426.36  106.79
  -4 -10  -2 1271.07   91.19
  -4 -10  -2 1333.27  106.19
  -4 -10  -2 1302.87   92.39
   4  10   3    1.50    1.40
   4  10   3    0.00    1.60
  -4 -10  -3    0.40    1.70
  -4 -10  -3   -0.90    2.00
  -4 -10  -3   -0.10    1.10
   4  10   4   -0.50    1.40
   4  10   4    0.70    1.60
   4  10   4    0.80    1.20
  -4 -10  -4    1.80    1.60
  -4 -10  -4    1.30    2.50
  -4 -10  -4   -0.70    1.70
   4  10   5   -0.50    1.10
   4  10   5    0.10    1.90
   4  10   5    0.80    1.50
  -4 -10  -5    0.20    2.00
  -4 -10  -5   -0.50    2.50
  -4 -10  -5    0.40    1.50
   4  10   6  170.98   13.20
   4  10   6  162.68   12.40
   4  10   6  158.78   14.00
  -4 -10  -6  154.38   13.80
  -4 -10  -6  150.68   15.80
  -4 -10  -6  149.29   13.10
   4  10   7    1.10    2.50
   4  10   7    2.40    2.20
   4  10   7    3.70    2.50
  -4 -10  -7   -0.60    2.10
  -4 -10  -7    0.90    3.70
  -4 -10  -7    4.90    3.40
   4  10   8  184.68   15.50
   4  10   8  176.58   14.60
   4  10   8  184.68   16.10
  -4 -10  -8  193.88   16.40
  -4 -10  -8  171.88   19.00
  -4 -10  -8  170.58   15.40
   4  10   9   10.10    3.60
   4  10   9    2.40    2.90
   4  10   9    0.00    3.10
  -4 -10  -9    7.20    3.80
  -4 -10  -9    4.00    5.00
   4  10  10    1.50    3.10
   4  10  10    4.30    3.50
   4  10  10   -1.90    3.10
  -4 -10 -10    0.20    6.30
   4  10  11    1.70    4.10
   4  10  11    1.10    3.50
  -4 -10 -11    4.50    6.50
   3   9 -12   -0.90    5.20
   3   9 -12    1.50    4.90
  -3  -9  12    0.10    3.60
  -3  -9  12    6.90    5.20
   3   9 -11    1.90    5.50
   3   9 -11    3.60    4.40
  -3  -9  11    2.00    3.40
  -3  -9  11    3.90    4.70
   3   9 -10    1.30    3.50
   3   9 -10    0.20    5.00
   3   9 -10    0.80    3.00
  -3  -9  10    2.60    3.30
  -3  -9  10   10.90    5.30
   3   9  -9    6.40    5.10
   3   9  -9   15.60    4.40
   3   9  -9   14.10    3.30
  -3  -9   9    3.00    3.10
  -3  -9   9   10.30    4.40
   3   9  -8   18.10    4.10
   3   9  -8   18.00    5.50
   3   9  -8    7.10    4.70
   3   9  -8   27.80    5.30
  -3  -9   8   22.50    4.80
  -3  -9   8   22.40    6.00
   3   9  -7   14.50    5.60
   3   9  -7   10.20    4.20
   3   9  -7   10.70    3.20
   3   9  -7   10.50    2.90
  -3  -9   7    9.70    3.20
  -3  -9   7   13.50    4.90
   3   9  -6    4.10    2.90
   3   9  -6    4.90    2.20
   3   9  -6   -1.20    2.80
   3   9  -6   -0.40    1.80
  -3  -9   6    5.30    2.50
  -3  -9   6    4.30    2.80
   3   9  -5    9.40    4.00
   3   9  -5    3.50    2.50
   3   9  -5    4.20    2.10
  -3  -9   5    8.70    2.40
  -3  -9   5   10.60    3.50
   3   9  -4   34.10    5.90
   3   9  -4   41.20    5.80
   3   9  -4   42.50    3.40
   3   9  -4   35.50    4.40
  -3  -9   4   43.60    4.80
  -3  -9   4   35.10    5.90
  -3  -9   4   41.80    3.40
  -3  -9   4   39.90    3.40
   3   9  -3   11.30    3.00
   3   9  -3   17.10    4.00
   3   9  -3    8.30    2.10
   3   9  -3   14.20    1.60
  -3  -9   3    9.70    1.60
  -3  -9   3   10.20    2.20
  -3  -9   3   15.10    3.40
  -3  -9   3   13.10    1.70
   3   9  -2   22.70    3.00
   3   9  -2   16.70    3.80
   3   9  -2   23.10    2.40
   3   9  -2   18.00    2.50
   3   9  -2   19.70    2.90
   3   9  -2   20.80    3.60
  -3  -9   2   19.80    2.70
  -3  -9   2   18.60    2.20
  -3  -9   2   19.30    3.70
  -3  -9   2   20.30    2.40
   3   9  -1    1.80    1.00
   3   9  -1    1.30    2.00
   3   9  -1    1.00    0.80
   3   9  -1    3.30    1.10
   3   9  -1    3.00    1.50
   3   9  -1    2.20    1.30
  -3  -9   1    2.50    1.10
  -3  -9   1    2.40    1.20
  -3  -9   1    1.50    0.80
  -3  -9   1    1.40    1.00
  -3  -9   1   -0.10    0.80
   3   9   0    1.90    1.00
   3   9   0   -0.50    0.90
   3   9   0    1.10    1.00
   3   9   0    1.60    2.10
   3   9   0    0.10    1.40
  -3  -9   0    0.90    0.90
  -3  -9   0    0.80    1.60
  -3  -9   0    0.00    1.10
  -3  -9   0    0.40    0.90
  -3  -9   0   -0.80    1.00
   3   9   1    8.70    2.80
   3   9   1    3.50    1.40
   3   9   1    9.10    1.60
  -3  -9  -1    7.30    2.40
  -3  -9  -1    4.60    1.70
  -3  -9  -1    6.60    1.40
   3   9   2   16.40    2.40
   3   9   2   18.70    3.90
   3   9   2   18.20    3.10
  -3  -9  -2   17.30    2.50
  -3  -9  -2   18.50    3.60
  -3  -9  -2   17.20    3.00
   3   9   3   13.50    2.00
   3   9   3   11.60    2.70
   3   9   3   16.00    2.80
  -3  -9  -3   17.40    3.20
  -3  -9  -3   17.90    2.70
  -3  -9  -3    9.50    2.70
   3   9   4   17.50    3.40
   3   9   4   17.10    2.70
   3   9   4   25.60    3.30
  -3  -9  -4   24.00    3.90
  -3  -9  -4   18.90    3.20
  -3  -9  -4   18.90    4.00
   3   9   5    6.50    2.20
   3   9   5    5.70    1.90
   3   9   5    0.30    1.60
  -3  -9  -5    2.50    1.80
  -3  -9  -5    1.40    2.40
  -3  -9  -5    3.70    2.40
   3   9   6    8.60    2.30
   3   9   6   10.00    2.90
   3   9   6    6.80    2.50
  -3  -9  -6    8.90    2.70
  -3  -9  -6    3.60    3.10
   3   9   7   12.30    3.30
   3   9   7   12.10    3.20
   3   9   7    9.80    2.90
  -3  -9  -7   15.40    5.10
  -3  -9  -7    8.40    3.10
  -3  -9  -7    8.10    2.80
   3   9   8   -1.80    2.10
   3   9   8    3.30    2.50
   3   9   8    0.90    2.60
  -3  -9  -8   -4.40    3.90
  -3  -9  -8    2.50    2.60
  -3  -9  -8    4.60    3.10
   3   9   9    0.90    2.60
   3   9   9    1.80    2.60
   3   9   9    5.10    3.00
  -3  -9  -9   10.20    3.60
  -3  -9  -9   -6.20    4.60
  -3  -9  -9   -0.60    3.50
   3   9  10   20.10    4.80
   3   9  10   11.30    4.50
   3   9  10   17.30    4.70
  -3  -9 -10    5.00    5.70
   3   9  11    7.10    4.10
   3   9  11    1.30    3.90
  -3  -9 -11    4.80    5.60
   3   9  12    0.00    3.80
   3   9  12    1.20    4.40
  -3  -9 -12   -0.60    6.70
   2   8 -12    2.80    5.20
   2   8 -12    5.10    6.50
  -2  -8  12    3.70    4.90
  -2  -8  12    7.00    4.60
   2   8 -11   22.10    7.30
   2   8 -11   12.30    5.20
  -2  -8  11   23.40    6.00
  -2  -8  11   18.80    7.20
   2   8 -10   -6.20    3.30
   2   8 -10    3.30    4.40
   2   8 -10    3.30    3.30
  -2  -8  10    0.70    2.70
  -2  -8  10    1.50    3.20
   2   8  -9   -1.10    3.70
   2   8  -9    7.90    4.90
   2   8  -9    7.00    3.40
  -2  -8   9    4.10    3.20
  -2  -8   9    5.80    3.90
   2   8  -8    3.10    2.90
   2   8  -8   -2.10    3.30
   2   8  -8    4.30    3.60
   2   8  -8   -2.40    2.10
  -2  -8   8    6.10    3.30
  -2  -8   8    4.70    2.90
   2   8  -7    8.10    3.00
   2   8  -7   12.20    4.30
   2   8  -7   13.20    3.40
   2   8  -7   12.90    4.60
  -2  -8   7    6.30    3.40
  -2  -8   7   11.00    3.20
   2   8  -6   14.10    3.20
   2   8  -6   11.10    2.10
   2   8  -6   11.20    3.70
   2   8  -6    8.00    3.70
   2   8  -6    9.30    2.70
  -2  -8   6   13.40    3.20
  -2  -8   6   16.60    4.10
   2   8  -5  108.19    8.30
   2   8  -5  111.59    9.20
   2   8  -5  102.29   11.20
   2   8  -5   92.29   10.20
   2   8  -5  110.59    8.70
  -2  -8   5  112.99   10.60
  -2  -8   5  108.39    9.30
  -2  -8   5  109.59    8.30
   2   8  -4   50.49    4.10
   2   8  -4   43.50    6.50
   2   8  -4   50.69    5.30
   2   8  -4   42.80    6.10
  -2  -8   4   47.80    4.20
  -2  -8   4   44.10    5.20
  -2  -8   4   49.40    6.70
   2   8  -3  842.22   73.89
   2   8  -3  998.20   64.49
   2   8  -3  942.81   63.39
   2   8  -3  974.20   63.19
   2   8  -3  752.12   67.69
  -2  -8   3  929.21   63.19
  -2  -8   3  896.31   68.09
  -2  -8   3  940.11   64.39
   2   8  -2  167.08   12.00
   2   8  -2  150.78   12.10
   2   8  -2  152.88   11.50
   2   8  -2  171.38   11.60
  -2  -8   2  158.18   11.60
  -2  -8   2  167.98   11.70
  -2  -8   2  157.38   12.10
   2   8  -1  213.28   15.60
   2   8  -1  214.08   15.80
   2   8  -1  231.88   16.00
  -2  -8   1  224.68   16.20
  -2  -8   1  234.88   15.90
  -2  -8   1  218.18   15.90
  -2  -8   1  222.98   15.90
   2   8   0  139.79   10.10
   2   8   0  135.59   10.10
   2   8   0  137.59   10.20
  -2  -8   0  134.29   10.20
  -2  -8   0  126.29   10.00
  -2  -8   0  137.39   10.00
  -2  -8   0  139.29   10.10
   2   8   1  626.34   43.00
   2   8   1  561.04   43.10
   2   8   1  580.14   42.70
  -2  -8  -1  619.74   42.70
  -2  -8  -1  644.74   43.20
  -2  -8  -1  642.24   42.80
  -2  -8  -1  629.54   43.00
   2   8   2   60.19    5.60
   2   8   2   62.19    5.20
  -2  -8  -2   61.09    5.60
  -2  -8  -2   55.89    5.20
   2   8   3   48.30    4.80
   2   8   3   44.60    4.50
   2   8   3   40.90    4.00
  -2  -8  -3   49.99    5.80
  -2  -8  -3   46.10    5.10
  -2  -8  -3   47.20    4.60
   2   8   4  394.06   28.60
   2   8   4  405.66   29.80
   2   8   4  390.46   30.50
  -2  -8  -4  422.36   29.50
  -2  -8  -4  414.36   29.90
  -2  -8  -4  439.26   34.20
  -2  -8  -4  407.26   29.50
   2   8   5  191.28   13.80
   2   8   5  182.18   14.40
   2   8   5  183.48   14.90
  -2  -8  -5  166.98   14.50
  -2  -8  -5  206.58   17.10
  -2  -8  -5  179.98   14.40
  -2  -8  -5  179.78   14.70
   2   8   6   13.10    3.30
   2   8   6   23.30    3.80
   2   8   6   12.60    3.00
   2   8   6   20.40    3.40
  -2  -8  -6   22.50    5.10
  -2  -8  -6   22.90    4.00
  -2  -8  -6   13.40    3.40
   2   8   7   56.99    7.20
   2   8   7   64.19    7.10
   2   8   7   65.29    7.70
  -2  -8  -7   65.69    7.90
  -2  -8  -7   57.09    9.30
  -2  -8  -7   71.09    8.00
   2   8   8    8.30    3.10
   2   8   8    4.70    2.60
   2   8   8    6.30    2.90
  -2  -8  -8    3.00    2.90
  -2  -8  -8   10.70    5.30
  -2  -8  -8    1.10    2.60
   2   8   9    6.10    3.00
   2   8   9    0.90    2.40
   2   8   9    3.50    2.80
  -2  -8  -9    1.00    2.70
  -2  -8  -9   -3.30    2.90
  -2  -8  -9    2.20    5.00
   2   8  10   44.20    7.30
   2   8  10   52.29    7.50
  -2  -8 -10   49.30    8.10
  -2  -8 -10   35.50    8.90
   2   8  11   17.20    4.90
   2   8  11   20.80    5.50
  -2  -8 -11   12.80    6.90
   2   8  12    2.80    3.60
   2   8  12    6.00    4.00
  -2  -8 -12    2.40    6.40
   1   7 -12   -2.10    5.40
   1   7 -12    1.40    5.40
  -1  -7  12    0.60    4.40
  -1  -7  12   -3.30    2.80
   1   7 -11    0.40    4.90
   1   7 -11    2.40    5.20
  -1  -7  11    0.70    4.20
  -1  -7  11   -2.10    2.90
   1   7 -10   -6.10    3.60
   1   7 -10    1.50    3.00
   1   7 -10   -2.00    4.00
  -1  -7  10    6.00    4.40
  -1  -7  10    2.80    2.90
   1   7  -9    5.10    3.90
   1   7  -9   -1.30    3.30
   1   7  -9   -2.60    1.90
   1   7  -9   -0.40    3.80
  -1  -7   9    0.70    2.40
  -1  -7   9    0.00    2.80
   1   7  -8   -0.30    2.10
   1   7  -8    1.30    3.30
   1   7  -8   -0.80    3.40
   1   7  -8    3.30    3.30
  -1  -7   8    2.50    2.40
  -1  -7   8    0.50    3.10
   1   7  -7    0.10    2.30
   1   7  -7    6.00    3.70
   1   7  -7    7.20    3.50
   1   7  -7    2.00    2.10
   1   7  -7    1.70    1.80
  -1  -7   7   -2.10    1.70
  -1  -7   7   -1.40    2.40
   1   7  -6   26.00    4.00
   1   7  -6   23.50    5.50
   1   7  -6   22.90    3.90
   1   7  -6   20.30    3.10
   1   7  -6   19.00    4.30
  -1  -7   6   23.80    4.00
  -1  -7   6   18.20    4.70
   1   7  -5   38.10    6.10
   1   7  -5   31.60    4.30
   1   7  -5   27.50    4.10
   1   7  -5   37.00    5.20
   1   7  -5   30.90    3.60
  -1  -7   5   33.80    5.40
  -1  -7   5   28.50    4.20
  -1  -7   5   29.60    3.50
   1   7  -4    1.00    1.90
   1   7  -4    2.00    1.50
   1   7  -4    5.20    2.80
   1   7  -4    5.00    1.50
   1   7  -4    2.90    1.70
  -1  -7   4    2.70    1.30
  -1  -7   4    3.50    1.70
  -1  -7   4    6.00    2.70
   1   7  -3    1.00    1.30
   1   7  -3    1.80    1.40
   1   7  -3    1.60    1.60
   1   7  -3   -1.70    1.00
   1   7  -3    0.50    2.00
   1   7  -3    2.90    1.50
  -1  -7   3    1.00    1.00
  -1  -7   3    2.70    1.40
  -1  -7   3   -0.70    1.50
   1   7  -2   39.50    4.00
   1   7  -2   38.80    4.10
   1   7  -2   36.70    3.70
  -1  -7   2   41.40    3.70
  -1  -7   2   46.20    4.10
   1   7  -1   12.10    1.90
   1   7  -1   18.00    1.90
   1   7  -1    9.50    1.70
  -1  -7   1   13.90    1.90
  -1  -7   1   16.90    2.00
  -1  -7   1   16.80    1.90
   1   7   0   -2.50    1.30
   1   7   0   -1.00    0.90
   1   7   0    0.00    1.00
   1   7   0    0.50    1.10
   1   7   0    0.20    1.10
  -1  -7   0   -0.60    0.90
  -1  -7   0   -0.80    1.00
  -1  -7   0    1.00    1.10
  -1  -7   0   -1.50    0.90
   1   7   1   38.50    3.70
   1   7   1   41.20    3.60
   1   7   1   41.50    3.60
   1   7   1   30.70    3.40
  -1  -7  -1   38.00    3.70
  -1  -7  -1   34.10    3.60
  -1  -7  -1   44.20    3.90
  -1  -7  -1   37.80    3.40
   1   7   2   39.40    3.70
   1   7   2   45.10    4.00
   1   7   2   42.00    3.40
   1   7   2   37.10    3.90
  -1  -7  -2   42.40    4.00
  -1  -7  -2   29.80    3.50
  -1  -7  -2   42.50    4.00
   1   7   3    8.50    1.90
   1   7   3    8.30    1.70
   1   7   3    8.70    2.00
  -1  -7  -3    7.50    2.00
  -1  -7  -3    8.90    1.90
   1   7   4    6.00    1.70
   1   7   4    7.50    2.10
   1   7   4    5.20    1.70
  -1  -7  -4    7.50    2.60
  -1  -7  -4    1.80    1.90
  -1  -7  -4    4.60    2.00
  -1  -7  -4    3.00    1.70
   1   7   5    2.40    1.70
   1   7   5   -1.40    1.20
   1   7   5    0.80    1.60
   1   7   5    0.50    1.30
  -1  -7  -5    1.10    1.50
  -1  -7  -5    2.00    1.80
  -1  -7  -5   -1.10    2.20
  -1  -7  -5   -0.80    1.90
   1   7   6    2.90    2.00
   1   7   6    0.00    1.90
   1   7   6    1.30    1.70
   1   7   6   -0.70    1.30
  -1  -7  -6    1.40    2.70
  -1  -7  -6    4.60    2.20
  -1  -7  -6   -1.70    2.50
  -1  -7  -6    0.80    2.00
   1   7   7    3.60    2.20
   1   7   7   -0.40    1.60
   1   7   7    2.10    2.20
   1   7   7    1.90    2.10
  -1  -7  -7    1.10    3.10
  -1  -7  -7    1.30    3.10
  -1  -7  -7    0.80    1.90
  -1  -7  -7   -0.50    1.80
   1   7   8   10.00    3.10
   1   7   8    2.40    2.90
   1   7   8    2.30    2.10
   1   7   8    4.90    2.70
  -1  -7  -8    0.90    2.50
  -1  -7  -8    2.60    2.50
  -1  -7  -8    3.70    4.30
   1   7   9    3.30    2.80
   1   7   9    1.70    2.90
  -1  -7  -9    2.60    2.80
  -1  -7  -9    3.90    4.80
  -1  -7  -9    4.60    3.30
   1   7  10    0.80    2.90
   1   7  10    2.10    3.30
  -1  -7 -10   -5.20    4.60
   1   7  11   -1.40    3.20
   1   7  11   -0.20    3.10
  -1  -7 -11   -6.20    4.90
   1   7  12   -1.30    3.90
   1   7  12    4.30    3.60
  -1  -7 -12   -2.40    5.90
   0   6 -12    4.70    5.60
   0   6 -12    5.50    6.80
   0  -6  12   -2.40    3.70
   0  -6  12    3.70    4.70
   0   6 -11   49.40   10.70
   0   6 -11   17.10    6.30
   0  -6  11   37.00    7.20
   0  -6  11   40.20    8.80
   0   6 -10  147.29   14.90
   0   6 -10  179.88   19.40
   0   6 -10  156.68   15.20
   0  -6  10  159.78   14.80
   0  -6  10  178.68   16.90
   0   6  -9  127.49   11.90
   0   6  -9  128.59   13.40
   0   6  -9  130.39   17.30
   0   6  -9  118.19   14.10
   0  -6   9  119.79   14.60
   0  -6   9  109.19   11.40
   0   6  -8  234.38   17.50
   0   6  -8  176.88   16.50
   0   6  -8  188.78   20.90
   0   6  -8  225.58   19.40
   0   6  -8  231.08   17.50
   0  -6   8  202.08   19.00
   0  -6   8  231.88   17.50
   0   6  -7  210.58   16.70
   0   6  -7  200.48   18.30
   0   6  -7  195.28   20.10
   0   6  -7  228.18   16.40
   0   6  -7  205.18   16.70
   0  -6   7  213.78   16.80
   0  -6   7  195.38   18.20
   0   6  -6  152.38   15.90
   0   6  -6  161.78   12.80
   0   6  -6  157.58   13.10
   0   6  -6  158.08   13.10
   0   6  -6  172.38   14.50
   0  -6   6  177.68   12.60
   0  -6   6  146.39   13.10
   0  -6   6  164.18   14.50
   0   6  -5   53.99    5.90
   0   6  -5   35.70    4.30
   0   6  -5   32.30    6.10
   0   6  -5   36.90    5.30
   0   6  -5   34.20    4.70
   0  -6   5   35.00    4.10
   0  -6   5   34.70    4.70
   0  -6   5   34.60    5.40
   0   6  -4   79.29    7.80
   0   6  -4   92.29    8.90
   0   6  -4   79.09    7.10
   0   6  -4   76.69    7.10
   0   6  -4   86.99    6.90
   0  -6   4   75.09    6.60
   0  -6   4   89.79    6.80
   0  -6   4   55.49    7.90
   0  -6   4   83.59    7.10
   0   6  -3  307.67   22.90
   0   6  -3  341.87   23.20
   0   6  -3  325.47   23.20
   0  -6   3  319.57   23.50
   0  -6   3  325.07   23.10
   0   6  -2 1363.06   96.09
   0   6  -2 1407.16   93.49
   0   6  -2 1399.76   94.59
   0   6  -2 1358.26   94.99
   0  -6   2 1402.56   96.09
   0  -6   2 1324.77   94.99
   0   6  -1  291.07   20.40
   0   6  -1  281.77   20.30
   0   6  -1  287.07   20.60
   0  -6   1  285.07   20.60
   0  -6   1  293.47   20.30
   0  -6   1  291.97   20.40
   0   6   0   -0.90    1.10
   0   6   0   -1.10    0.90
   0   6   0   -1.20    0.80
   0   6   0   -1.20    0.90
   0  -6   0   -0.80    0.80
   0  -6   0   -1.70    0.80
   0  -6   0   -1.70    0.90
   0   6   1  275.77   20.40
   0   6   1  279.57   20.60
   0   6   1  286.67   20.30
   0   6   1  305.77   20.40
   0   6   1  287.37   19.80
   0  -6  -1  297.07   20.50
   0  -6  -1  296.77   20.40
   0  -6  -1  279.17   20.40
   0  -6  -1  291.77   20.40
   0   6   2 1441.66  100.29
   0   6   2 1442.46   97.39
   0   6   2 1459.55   99.19
   0   6   2 1404.86   99.29
   0  -6  -2 1426.66   99.19
   0  -6  -2 1411.96   99.29
   0  -6  -2 1470.55   98.79
   0   6   3  309.47   22.60
   0   6   3  337.57   22.50
   0   6   3  315.17   22.90
   0   6   3  317.77   22.10
   0  -6  -3  318.47   22.60
   0  -6  -3  322.17   22.60
   0  -6  -3  294.77   22.40
   0  -6  -3  311.87   22.70
   0   6   4   76.69    6.30
   0   6   4   71.99    6.70
   0  -6  -4   75.49    6.80
   0  -6  -4   81.99    7.10
   0  -6  -4   75.39    6.60
   0   6   5   35.30    4.60
   0   6   5   39.20    4.50
   0   6   5   40.40    4.50
   0   6   5   40.80    5.50
   0  -6  -5   35.40    4.60
   0  -6  -5   37.30    4.60
   0  -6  -5   51.29    6.30
   0  -6  -5   34.60    5.10
   0   6   6  163.28   13.30
   0   6   6  171.38   13.20
   0   6   6  168.08   14.60
   0   6   6  158.88   12.70
   0  -6  -6  164.08   15.50
   0  -6  -6  169.18   13.10
   0  -6  -6  154.88   13.20
   0  -6  -6  162.68   13.60
   0   6   7  227.08   16.20
   0   6   7  209.18   18.20
   0   6   7  224.88   16.80
   0   6   7  194.38   16.60
   0  -6  -7  194.88   16.60
   0  -6  -7  191.78   16.90
   0  -6  -7  203.48   16.40
   0  -6  -7  224.48   19.90
   0   6   8  200.08   17.00
   0   6   8  202.28   18.70
   0   6   8  220.38   16.60
   0  -6  -8  228.68   20.70
   0  -6  -8  190.68   17.00
   0  -6  -8  219.88   16.90
   0  -6  -8  207.28   17.50
   0   6   9  113.59   10.90
   0   6   9  124.99   14.40
   0   6   9  112.39   10.50
   0  -6  -9  118.49   11.20
   0  -6  -9  120.39   15.50
   0  -6  -9   95.59   11.10
   0   6  10  177.68   15.70
   0   6  10  185.98   15.00
   0   6  10  159.38   17.10
   0  -6 -10  162.28   15.40
   0  -6 -10  181.28   19.60
   0   6  11   51.19    7.80
   0   6  11   33.50    6.50
   0  -6 -11   26.00    8.00
   0   6  12   -1.60    3.20
   0  -6 -12   -4.90    6.00
  -1   5 -12    1.10    5.90
  -1   5 -12   -0.20    5.70
   1  -5  12    1.00    3.30
  -1   5 -11    3.60    5.00
  -1   5 -11    4.70    5.00
   1  -5  11   -2.30    2.70
  -1   5 -10    1.50    5.00
  -1   5 -10   -1.10    4.50
  -1   5 -10    0.00    2.90
   1  -5  10    3.30    3.70
   1  -5  10   -1.10    2.40
  -1   5  -9    0.60    3.80
  -1   5  -9    3.30    4.60
  -1   5  -9    6.00    3.40
   1  -5   9    6.40    3.10
   1  -5   9    2.90    3.40
  -1   5  -8   10.00    3.80
  -1   5  -8    5.30    2.70
  -1   5  -8    6.10    3.10
  -1   5  -8   14.60    5.00
  -1   5  -8   13.30    5.50
   1  -5   8   11.60    3.40
   1  -5   8    8.00    3.90
  -1   5  -7    5.40    2.60
  -1   5  -7    4.70    2.30
  -1   5  -7    1.90    3.00
  -1   5  -7    1.50    2.70
  -1   5  -7    1.10    3.20
   1  -5   7    1.20    1.50
   1  -5   7    2.70    2.20
   1  -5   7    0.10    1.80
   1  -5   7    9.70    3.30
  -1   5  -6    1.50    2.50
  -1   5  -6    3.10    1.80
  -1   5  -6   -0.10    1.90
  -1   5  -6   -1.20    2.40
  -1   5  -6    0.40    1.80
   1  -5   6   -2.40    1.70
   1  -5   6   -0.60    1.50
   1  -5   6    1.30    2.00
   1  -5   6    1.80    1.40
  -1   5  -5    1.40    2.60
  -1   5  -5    2.30    1.80
  -1   5  -5    0.40    1.80
  -1   5  -5    6.00    2.20
  -1   5  -5    5.70    2.40
   1  -5   5    2.50    1.70
   1  -5   5    1.80    1.30
   1  -5   5    7.10    2.10
   1  -5   5    4.40    2.30
  -1   5  -4   -0.50    1.40
  -1   5  -4   -0.60    1.60
  -1   5  -4   -2.30    1.70
  -1   5  -4   -1.50    2.10
  -1   5  -4   -1.60    1.30
   1  -5   4   -0.70    1.40
   1  -5   4   -2.60    1.80
   1  -5   4   -1.90    1.30
  -1   5  -3    4.10    1.70
  -1   5  -3    2.30    2.30
  -1   5  -3    1.00    1.30
  -1   5  -3    4.20    1.80
   1  -5   3    8.10    1.70
   1  -5   3    4.20    1.50
   1  -5   3    2.00    1.50
  -1   5  -2    6.20    1.80
  -1   5  -2    6.00    1.90
  -1   5  -2    3.20    1.50
  -1   5  -2    4.70    1.70
   1  -5   2    5.20    1.70
   1  -5   2    6.30    1.50
   1  -5   2    1.70    1.30
  -1   5  -1    3.40    1.10
  -1   5  -1    5.00    1.20
  -1   5  -1    1.90    1.20
  -1   5  -1    1.20    1.10
   1  -5   1    3.50    1.20
   1  -5   1    0.30    0.90
   1  -5   1    1.10    0.90
  -1   5   0    2.60    1.00
  -1   5   0   -0.50    0.90
  -1   5   0    1.10    0.80
  -1   5   0   -0.90    0.90
   1  -5   0    1.20    0.80
   1  -5   0    1.00    0.80
   1  -5   0    1.70    1.00
  -1   5   1   -0.40    0.80
  -1   5   1    0.70    0.90
  -1   5   1    1.30    1.00
  -1   5   1    0.50    0.90
   1  -5  -1   -0.90    1.20
   1  -5  -1    2.00    0.90
   1  -5  -1   -0.50    0.90
  -1   5   2    2.80    1.40
  -1   5   2    2.40    1.40
  -1   5   2    2.30    1.30
  -1   5   2    3.20    1.20
   1  -5  -2    2.80    1.20
   1  -5  -2    2.40    1.20
   1  -5  -2    0.10    1.50
   1  -5  -2    2.30    1.50
  -1   5   3   31.60    3.50
  -1   5   3   30.80    2.90
  -1   5   3   24.80    3.10
  -1   5   3   31.60    3.00
   1  -5  -3   28.60    3.20
   1  -5  -3   27.70    3.40
   1  -5  -3   29.80    3.70
  -1   5   4    9.40    1.80
  -1   5   4   10.30    2.20
  -1   5   4   10.30    2.10
  -1   5   4    4.30    2.60
   1  -5  -4    6.30    1.90
   1  -5  -4   13.30    2.70
   1  -5  -4    5.60    2.00
  -1   5   5    0.20    1.40
  -1   5   5    2.50    2.10
  -1   5   5   -0.30    1.30
   1  -5  -5   -0.30    1.40
   1  -5  -5   -0.30    2.00
   1  -5  -5   -2.10    1.30
   1  -5  -5    2.30    2.00
  -1   5   6    3.90    2.00
  -1   5   6    1.90    2.40
  -1   5   6    1.80    1.70
  -1   5   6   -0.40    1.10
   1  -5  -6    3.10    2.40
   1  -5  -6    4.00    1.70
   1  -5  -6    1.70    1.70
   1  -5  -6    3.40    2.80
  -1   5   7    3.50    2.30
  -1   5   7    2.40    2.70
  -1   5   7    1.70    2.00
  -1   5   7    3.00    1.60
   1  -5  -7    2.80    3.30
   1  -5  -7    5.00    3.40
   1  -5  -7    3.00    2.00
  -1   5   8    4.30    2.70
  -1   5   8    6.40    2.90
  -1   5   8    6.10    3.80
   1  -5  -8    3.20    3.00
   1  -5  -8    8.80    4.50
   1  -5  -8    3.60    3.50
   1  -5  -8    1.50    2.10
  -1   5   9   -0.40    2.60
  -1   5   9   -3.00    3.30
  -1   5   9   -3.10    2.10
   1  -5  -9    3.10    4.60
   1  -5  -9    0.30    3.60
   1  -5  -9   -2.20    2.50
  -1   5  10    0.80    2.70
  -1   5  10   -0.40    4.10
   1  -5 -10    2.70    4.60
   1  -5 -10    1.90    3.00
   1  -5 -10   -0.30    5.60
  -1   5  11    0.50    2.90
  -1   5  11    3.40    4.90
   1  -5 -11   10.70    6.50
  -1   5  12    1.30    3.20
   1  -5 -12    5.40    6.40
   1  -5 -13   -2.30    6.70
  -2   4 -12   12.80    7.90
  -2   4 -12   28.70    8.10
   2  -4  12   26.50    6.50
  -2   4 -11   39.00    9.80
  -2   4 -11   37.60    8.70
   2  -4  11   31.50    6.70
  -2   4 -10   13.90    6.40
  -2   4 -10    2.00    5.30
   2  -4  10   13.00    4.20
  -2   4  -9   82.89    9.20
  -2   4  -9   54.19    7.90
  -2   4  -9   61.89   10.70
  -2   4  -9   93.49   11.60
   2  -4   9   56.59    8.10
  -2   4  -8   47.00    7.90
  -2   4  -8   34.60    8.00
  -2   4  -8   54.49    7.50
  -2   4  -8   74.49   10.00
  -2   4  -8   56.39    7.30
   2  -4   8   61.79    7.70
   2  -4   8   63.19    7.20
  -2   4  -7    1.90    2.60
  -2   4  -7    3.80    3.30
  -2   4  -7   -1.10    2.30
  -2   4  -7    2.80    3.40
  -2   4  -7   -1.80    1.90
   2  -4   7    0.20    2.20
   2  -4   7    2.00    2.00
   2  -4   7   -0.90    2.00
   2  -4   7   -1.10    1.40
  -2   4  -6  611.54   44.60
  -2   4  -6  604.94   44.30
  -2   4  -6  612.84   47.10
  -2   4  -6  680.23   44.50
  -2   4  -6  614.64   52.29
   2  -4   6  635.34   44.90
   2  -4   6  633.84   43.60
   2  -4   6  573.54   45.30
  -2   4  -5  225.18   17.90
  -2   4  -5  236.88   18.10
  -2   4  -5  242.68   18.30
  -2   4  -5  232.68   19.00
  -2   4  -5  250.67   21.80
   2  -4   5  230.48   18.00
   2  -4   5  241.88   18.40
   2  -4   5  245.98   17.60
  -2   4  -4   39.60    4.60
  -2   4  -4   31.80    4.00
  -2   4  -4   38.40    5.00
  -2   4  -4   39.20    5.70
   2  -4   4   44.60    4.50
   2  -4   4   19.60    3.50
   2  -4   4   33.30    4.00
  -2   4  -3   50.29    6.50
  -2   4  -3   58.29    5.90
  -2   4  -3   50.09    5.50
  -2   4  -3   54.39    5.00
   2  -4   3   54.49    4.90
   2  -4   3   48.00    4.70
  -2   4  -2 2148.49  153.98
  -2   4  -2 2201.48  152.88
  -2   4  -2 2226.78  151.58
  -2   4  -2 2234.38  150.38
   2  -4   2 2267.17  150.18
   2  -4   2 2201.78  152.88
  -2   4  -1  754.62   52.59
  -2   4  -1  765.22   51.89
  -2   4  -1  687.43   52.69
  -2   4  -1  750.02   51.69
   2  -4   1  777.92   51.59
   2  -4   1  777.02   52.59
   2  -4   1  766.42   51.89
  -2   4   0  142.39   10.50
  -2   4   0  127.29   10.30
  -2   4   0  142.09   10.70
   2  -4   0  163.28   10.60
   2  -4   0  142.89   10.70
   2  -4   0  136.19   10.30
  -2   4   1  385.26   27.80
  -2   4   1  387.86   28.10
  -2   4   1  409.06   27.60
  -2   4   1  390.66   27.40
   2  -4  -1  403.26   27.50
   2  -4  -1  390.06   27.60
   2  -4  -1  409.86   27.80
  -2   4   2 1112.59   74.99
  -2   4   2 1096.69   74.29
  -2   4   2 1054.99   76.29
  -2   4   2 1109.69   75.29
   2  -4  -2 1083.39   75.09
   2  -4  -2 1099.29   75.29
   2  -4  -2 1073.79   74.49
  -2   4   3   93.19    6.60
  -2   4   3   84.19    7.20
  -2   4   3   84.59    6.90
  -2   4   3   87.29    8.30
   2  -4  -3   86.89    6.70
   2  -4  -3   85.49    7.20
   2  -4  -3   85.39    6.70
   2  -4  -3   95.69    7.30
  -2   4   4   15.50    2.70
  -2   4   4   17.00    2.00
  -2   4   4   14.90    3.60
  -2   4   4   14.10    2.50
   2  -4  -4   15.90    3.00
   2  -4  -4   13.50    2.60
   2  -4  -4   15.90    2.00
   2  -4  -4   14.00    2.20
  -2   4   5  540.15   40.30
  -2   4   5  581.74   39.10
  -2   4   5  563.94   39.30
  -2   4   5  543.95   42.90
   2  -4  -5  565.24   39.60
   2  -4  -5  570.14   39.80
   2  -4  -5  571.64   39.40
   2  -4  -5  485.55   39.10
   2  -4  -5  642.34   46.30
  -2   4   6  175.98   16.30
  -2   4   6  190.48   14.90
  -2   4   6  184.08   14.20
   2  -4  -6  179.18   14.70
   2  -4  -6  182.88   14.00
   2  -4  -6  195.38   17.30
   2  -4  -6  192.08   14.80
  -2   4   7  114.89   11.30
  -2   4   7  122.49    9.50
  -2   4   7  115.59   10.00
   2  -4  -7   87.89    8.80
   2  -4  -7  106.39   11.80
   2  -4  -7  116.09   10.30
   2  -4  -7  110.69    9.90
  -2   4   8   17.90    5.20
  -2   4   8   16.20    3.80
  -2   4   8   14.90    4.10
   2  -4  -8   17.50    4.20
   2  -4  -8   27.00    6.60
   2  -4  -8   34.20    6.30
  -2   4   9    2.60    2.70
  -2   4   9    4.00    3.60
   2  -4  -9    1.10    2.50
   2  -4  -9    7.60    4.00
   2  -4  -9    4.30    4.50
  -2   4  10    1.70    3.00
  -2   4  10    2.80    4.90
   2  -4 -10    5.70    4.30
   2  -4 -10    0.10    2.60
   2  -4 -10    5.80    5.40
  -2   4  11    0.30    3.00
  -2   4  11   -5.40    5.00
   2  -4 -11    7.10    5.40
   2  -4 -11   -3.40    4.60
  -2   4  12   24.10    8.20
  -2   4  12   20.00    5.40
   2  -4 -12   25.50    8.90
   2  -4 -12   14.80    6.20
   2  -4 -13   83.89   16.50
  -3   3 -12    7.20    7.20
   3  -3  12    2.20    4.20
  -3   3 -11   -3.10    7.20
  -3   3 -11   -1.80    5.70
   3  -3  11    1.50    3.20
  -3   3 -10    0.40    4.20
  -3   3 -10    9.10    5.30
  -3   3 -10   -0.40    4.10
   3  -3  10    5.90    3.40
  -3   3  -9   -3.50    4.10
  -3   3  -9   -1.70    4.40
  -3   3  -9   -1.10    3.40
  -3   3  -9   -0.50    2.60
   3  -3   9    2.40    2.90
  -3   3  -8   -3.90    2.90
  -3   3  -8   -1.10    2.70
  -3   3  -8    1.90    4.10
  -3   3  -8   -1.50    2.20
   3  -3   8    0.80    2.20
   3  -3   8   -0.40    2.00
   3  -3   8    1.90    2.20
  -3   3  -7    2.80    3.60
  -3   3  -7   -1.20    1.80
  -3   3  -7    1.10    3.30
  -3   3  -7   -2.70    2.40
   3  -3   7    1.40    2.70
   3  -3   7    2.10    2.30
   3  -3   7   -0.40    1.90
   3  -3   7   -1.90    1.60
  -3   3  -6   -0.40    2.70
  -3   3  -6    0.10    2.70
  -3   3  -6   -0.60    2.10
  -3   3  -6    2.60    2.30
  -3   3  -6    3.40    2.00
   3  -3   6    2.90    1.70
   3  -3   6    3.30    1.90
   3  -3   6    0.40    2.10
   3  -3   6    2.20    1.90
  -3   3  -5    3.80    2.60
  -3   3  -5    6.10    3.20
  -3   3  -5    5.20    1.90
  -3   3  -5    7.30    2.60
  -3   3  -5    9.20    2.50
   3  -3   5    7.90    2.60
   3  -3   5    5.10    1.90
   3  -3   5    7.10    2.30
   3  -3   5    2.80    1.70
  -3   3  -4   30.00    3.70
  -3   3  -4   26.40    4.70
  -3   3  -4   19.50    3.50
  -3   3  -4   30.10    4.60
   3  -3   4   28.20    3.70
   3  -3   4   16.60    3.20
   3  -3   4   26.20    3.50
  -3   3  -3   16.00    2.40
  -3   3  -3   17.10    3.10
  -3   3  -3   11.20    3.10
  -3   3  -3    9.20    2.60
   3  -3   3   14.60    2.60
   3  -3   3   13.20    2.50
  -3   3  -2    6.00    2.00
  -3   3  -2    1.30    1.70
  -3   3  -2    3.00    1.80
  -3   3  -2    4.10    1.30
   3  -3   2    4.80    1.20
   3  -3   2    3.60    1.70
   3  -3   2    3.40    1.70
   3  -3   2    0.20    0.60
   3  -3   2    3.30    1.20
  -3   3  -1   78.69    6.20
  -3   3  -1   88.69    7.00
  -3   3  -1   84.79    6.80
   3  -3   1   72.79    6.80
   3  -3   1   88.59    6.40
   3  -3   1   76.99    6.20
   3  -3   1   84.69    6.60
  -3   3   0  236.58   17.90
   3  -3   0  244.68   17.90
   3  -3   0  241.38   17.50
   3  -3   0  255.37   17.10
  -3   3   1   68.89    5.40
  -3   3   1   71.99    5.50
  -3   3   1   65.69    5.50
   3  -3  -1   62.19    5.60
  -3   3   2   32.00    3.60
  -3   3   2   37.90    3.40
  -3   3   2   39.50    3.60
  -3   3   2   32.30    3.20
   3  -3  -2   32.30    3.30
   3  -3  -2   37.80    3.50
   3  -3  -2   49.30    4.50
  -3   3   3   18.20    3.80
  -3   3   3   16.00    2.60
  -3   3   3   15.90    1.90
  -3   3   3   24.60    2.90
   3  -3  -3   19.80    2.20
   3  -3  -3   21.90    3.30
   3  -3  -3   22.00    2.80
  -3   3   4   30.30    3.70
  -3   3   4   30.40    5.00
  -3   3   4   24.40    2.70
  -3   3   4   29.90    3.70
   3  -3  -4   31.30    4.20
   3  -3  -4   34.30    4.10
   3  -3  -4   34.20    2.90
   3  -3  -4   32.90    5.10
   3  -3  -4   29.40    2.90
  -3   3   5    3.10    2.30
  -3   3   5    2.70    1.70
  -3   3   5    3.10    1.90
   3  -3  -5   -1.70    2.00
   3  -3  -5    2.70    1.20
   3  -3  -5    0.30    1.40
   3  -3  -5    1.50    1.80
   3  -3  -5    4.70    1.20
  -3   3   6    6.90    3.10
  -3   3   6   12.10    2.90
  -3   3   6   11.70    2.80
   3  -3  -6    6.30    2.40
   3  -3  -6   13.80    2.10
   3  -3  -6   11.70    3.20
   3  -3  -6    6.30    1.50
   3  -3  -6    5.90    3.40
  -3   3   7   -2.70    1.70
  -3   3   7    3.80    2.80
  -3   3   7    1.90    2.20
   3  -3  -7    0.40    2.20
   3  -3  -7   -0.80    2.50
   3  -3  -7    1.90    2.00
  -3   3   8    7.50    3.10
  -3   3   8    4.50    4.00
   3  -3  -8   -0.60    3.00
   3  -3  -8    8.30    3.10
   3  -3  -8    8.30    4.80
  -3   3   9    2.20    3.60
  -3   3   9   -0.50    2.50
   3  -3  -9    0.40    2.50
   3  -3  -9   -4.20    3.00
   3  -3  -9   -0.10    4.00
  -3   3  10    5.30    3.50
  -3   3  10    8.50    4.50
   3  -3 -10    4.90    3.30
   3  -3 -10    2.70    5.10
   3  -3 -10    6.30    4.40
  -3   3  11    2.90    5.30
  -3   3  11   -1.20    2.80
   3  -3 -11    5.50    5.60
   3  -3 -11    6.30    4.70
  -3   3  12   -3.10    5.40
  -3   3  12    4.50    3.60
   3  -3 -12    1.60    6.50
   3  -3 -12   -1.00    4.60
   3  -3 -13   -0.20    6.90
   3  -3 -13    8.30    5.90
  -4   2 -12    6.30    7.70
   4  -2  12    7.50    4.60
  -4   2 -11   12.40    6.90
   4  -2  11   51.09    7.80
  -4   2 -10  -11.30    4.00
   4  -2  10    4.10    3.60
  -4   2  -9   67.59    9.90
  -4   2  -9   78.39    9.30
  -4   2  -9   56.19   11.40
   4  -2   9   98.69   10.10
   4  -2   9   79.39    9.30
   4  -2   9   61.09    8.60
  -4   2  -8    7.50    4.60
  -4   2  -8    3.60    3.90
  -4   2  -8   -0.10    4.00
  -4   2  -8    8.40    3.20
   4  -2   8    3.00    2.70
   4  -2   8    5.60    2.90
   4  -2   8    2.60    2.30
  -4   2  -7   99.89   13.60
  -4   2  -7  113.59   11.10
  -4   2  -7  125.19   10.50
  -4   2  -7  127.99   11.80
   4  -2   7  116.29   10.20
   4  -2   7   87.29   10.10
   4  -2   7  126.49   10.30
  -4   2  -6   84.89   11.50
  -4   2  -6   79.69    8.00
  -4   2  -6   88.79   10.60
  -4   2  -6   96.99   10.00
   4  -2   6   81.69    7.80
   4  -2   6   89.09    8.30
   4  -2   6   86.29    7.90
  -4   2  -5  257.57   19.50
  -4   2  -5  251.67   18.70
  -4   2  -5  249.88   19.20
  -4   2  -5  223.48   22.30
   4  -2   5  243.88   18.30
   4  -2   5  252.67   19.60
  -4   2  -4   25.30    4.30
  -4   2  -4   22.40    4.10
  -4   2  -4   19.40    4.40
  -4   2  -4   25.60    3.50
   4  -2   4   37.40    3.90
   4  -2   4   28.50    4.30
   4  -2   4   28.10    3.90
  -4   2  -3   22.90    4.40
  -4   2  -3   25.90    3.90
  -4   2  -3   23.90    3.00
  -4   2  -3   26.00    4.20
   4  -2   3   23.30    3.30
   4  -2   3   20.30    3.40
   4  -2   3   26.10    3.10
  -4   2  -2   88.09    6.60
  -4   2  -2   79.09    8.40
  -4   2  -2   82.59    7.40
  -4   2  -2   84.79    7.50
   4  -2   2   74.69    7.30
   4  -2   2   82.49    6.70
   4  -2   2   84.59    6.70
   4  -2   2   80.39    6.90
  -4   2  -1 1335.67  105.99
  -4   2  -1 1397.26   92.39
  -4   2  -1 1371.76   90.79
   4  -2   1 1127.19   94.89
   4  -2   1 1344.17   90.49
   4  -2   1 1383.96   88.29
  -4   2   0  166.68   12.60
  -4   2   0  161.48   12.80
   4  -2   0  175.48   12.50
   4  -2   0  152.58   12.70
   4  -2   0  169.38   12.40
   4  -2   0  189.88   13.40
  -4   2   1    0.70    1.10
  -4   2   1   -0.30    1.20
   4  -2  -1    0.00    1.30
   4  -2  -1    1.00    0.80
  -4   2   2   23.50    2.60
  -4   2   2   23.10    3.00
  -4   2   2   18.50    2.60
  -4   2   2   24.40    4.00
   4  -2  -2   22.50    3.20
   4  -2  -2   22.30    2.60
  -4   2   3  297.97   22.00
  -4   2   3  302.97   21.30
  -4   2   3  305.77   21.60
  -4   2   3  280.07   24.10
   4  -2  -3  303.47   21.80
   4  -2  -3  295.17   25.70
   4  -2  -3  302.87   21.60
   4  -2  -3  323.57   21.50
  -4   2   4  111.79    9.30
  -4   2   4  115.79    8.20
  -4   2   4  116.99   11.10
  -4   2   4  105.49    9.10
   4  -2  -4  120.89   11.30
   4  -2  -4  107.99    9.40
   4  -2  -4  113.09    9.10
   4  -2  -4  115.99    8.30
   4  -2  -4  111.69    8.40
  -4   2   5   81.09   10.30
  -4   2   5   93.29    7.80
  -4   2   5   87.39    8.00
   4  -2  -5  103.89   10.10
   4  -2  -5   85.89    7.90
   4  -2  -5   94.09    8.10
  -4   2   6    2.40    2.80
  -4   2   6    2.20    1.90
  -4   2   6    1.20    1.70
   4  -2  -6    3.80    2.80
   4  -2  -6    1.90    2.50
   4  -2  -6   -0.70    1.70
  -4   2   7    2.30    2.70
  -4   2   7   13.90    3.40
   4  -2  -7    6.20    3.00
   4  -2  -7    6.80    4.30
   4  -2  -7    9.60    2.90
  -4   2   8   19.50    6.10
  -4   2   8   25.90    5.30
   4  -2  -8   30.00    7.40
   4  -2  -8   37.50    5.60
   4  -2  -8   29.60    5.20
  -4   2   9    8.10    3.70
  -4   2   9   11.20    5.00
   4  -2  -9    8.30    3.40
   4  -2  -9   16.40    5.90
   4  -2  -9    4.60    3.60
  -4   2  10    0.50    4.30
  -4   2  10    5.00    3.20
   4  -2 -10    1.50    3.10
   4  -2 -10   10.90    6.20
   4  -2 -10    4.00    4.10
  -4   2  11    2.60    3.20
  -4   2  11   -0.50    4.30
   4  -2 -11    3.60    5.90
   4  -2 -11   -0.40    4.20
  -4   2  12   27.80    9.40
  -4   2  12   17.10    5.30
   4  -2 -12    4.80    5.10
   4  -2 -12   21.50    9.10
  -5   1 -11   -5.00    5.40
  -5   1 -10   -1.40    5.60
   5  -1  10    1.60    3.70
   5  -1  10    5.40    3.60
  -5   1  -9    5.90    3.80
  -5   1  -9    7.10    5.50
   5  -1   9    2.40    3.50
   5  -1   9    3.30    2.70
   5  -1   9    4.50    3.50
  -5   1  -8    2.30    2.60
  -5   1  -8    1.60    3.60
  -5   1  -8    9.80    5.40
   5  -1   8    3.80    3.10
   5  -1   8    3.20    3.00
   5  -1   8    3.50    2.50
  -5   1  -7   10.50    4.70
  -5   1  -7    3.40    2.60
  -5   1  -7   14.00    4.70
   5  -1   7   11.50    3.60
   5  -1   7    8.00    2.90
   5  -1   7    2.50    1.90
  -5   1  -6    4.60    2.40
  -5   1  -6    1.40    2.70
  -5   1  -6    5.90    3.70
  -5   1  -6    0.60    2.80
   5  -1   6    2.00    2.10
   5  -1   6   -0.20    2.00
   5  -1   6    2.80    1.90
  -5   1  -5    2.30    2.50
  -5   1  -5    3.80    3.20
  -5   1  -5   10.40    3.40
  -5   1  -5    0.10    1.50
   5  -1   5    5.20    2.20
   5  -1   5    4.50    1.90
   5  -1   5   -0.60    1.60
  -5   1  -4    1.30    1.80
  -5   1  -4    4.60    2.50
  -5   1  -4   -0.20    1.30
  -5   1  -4   -0.50    2.20
   5  -1   4   -3.00    0.90
   5  -1   4    0.80    1.60
   5  -1   4   -0.20    1.20
  -5   1  -3    0.80    2.10
  -5   1  -3    2.10    2.00
  -5   1  -3    2.90    1.40
  -5   1  -3    3.50    2.40
   5  -1   3    2.40    1.70
   5  -1   3    2.40    1.70
   5  -1   3    1.40    1.50
  -5   1  -2   12.30    2.90
  -5   1  -2   12.00    3.20
  -5   1  -2   16.40    3.30
   5  -1   2   10.30    2.40
   5  -1   2    7.10    2.10
   5  -1   2    9.50    2.50
  -5   1  -1   48.60    5.70
  -5   1  -1   63.29    6.20
  -5   1  -1   50.39    6.50
   5  -1   1   53.59    5.40
   5  -1   1   45.20    5.30
   5  -1   1   53.69    6.00
  -5   1   0    1.70    1.60
  -5   1   0    0.70    1.60
  -5   1   0    6.90    2.40
   5  -1   0    4.10    1.60
   5  -1   0    3.90    1.80
   5  -1   0    1.50    1.50
   5  -1   0    3.70    2.40
  -5   1   1   10.20    2.30
  -5   1   1   14.20    3.20
  -5   1   1   16.20    2.60
  -5   1   1   10.40    2.30
  -5   1   1   16.20    3.20
   5  -1  -1   10.20    2.00
   5  -1  -1   15.80    2.70
   5  -1  -1   14.90    2.60
   5  -1  -1   12.40    3.50
  -5   1   2   -1.10    1.70
  -5   1   2    0.20    1.30
  -5   1   2    0.10    1.20
  -5   1   2    2.10    2.00
   5  -1  -2    0.20    2.10
   5  -1  -2    0.60    1.10
   5  -1  -2   -0.70    1.40
  -5   1   3    6.90    2.00
  -5   1   3    4.50    1.20
  -5   1   3    5.70    2.70
  -5   1   3    5.30    1.50
   5  -1  -3    2.80    2.30
   5  -1  -3    4.40    1.40
   5  -1  -3    6.20    2.10
  -5   1   4   17.70    4.20
  -5   1   4   16.20    2.80
  -5   1   4   17.40    3.10
   5  -1  -4   20.70    3.00
   5  -1  -4   16.40    3.20
   5  -1  -4   31.10    5.40
  -5   1   5    5.50    3.10
  -5   1   5    5.00    2.10
   5  -1  -5   -0.50    1.90
   5  -1  -5   -0.40    1.30
   5  -1  -5    2.50    2.80
  -5   1   6    7.50    3.70
  -5   1   6    2.90    1.90
   5  -1  -6    4.20    2.50
   5  -1  -6    3.60    1.90
   5  -1  -6    1.90    2.90
  -5   1   7   12.30    3.30
  -5   1   7   14.10    4.90
   5  -1  -7   16.90    3.50
   5  -1  -7    8.80    3.40
   5  -1  -7    8.90    4.50
  -5   1   8    3.40    4.30
  -5   1   8   15.60    3.90
   5  -1  -8   18.80    4.10
   5  -1  -8   18.60    5.50
   5  -1  -8    6.90    3.70
  -5   1   9   11.60    4.10
  -5   1   9   10.10    5.40
   5  -1  -9    6.70    3.30
   5  -1  -9    9.20    5.50
   5  -1  -9   14.10    4.50
  -5   1  10   -2.80    3.20
  -5   1  10    3.70    3.40
   5  -1 -10    1.60    4.10
   5  -1 -10    9.70    6.10
   5  -1 -10    1.00    3.20
  -5   1  11   -1.40    4.60
  -5   1  11   -2.90    2.50
   5  -1 -11    5.50    4.40
   5  -1 -11    6.30    5.50
  -5   1  12    1.80    6.10
  -5   1  12    1.90    3.60
   5  -1 -12   17.10    7.90
   5  -1 -12    9.90    5.30
  -6   0 -11    2.10    6.00
   6   0  11   -3.90    3.80
  -6   0 -10   57.59   12.80
   6   0  10   70.49    9.30
   6   0  10   84.99   10.90
  -6   0  -9    1.70    4.80
  -6   0  -9    1.00    3.10
   6   0   9   -3.80    2.80
   6   0   9    0.20    3.00
  -6   0  -8    6.40    3.20
  -6   0  -8    6.30    5.90
   6   0   8    9.10    3.60
   6   0   8    8.60    3.40
  -6   0  -7   -3.30    3.20
  -6   0  -7    3.60    2.60
  -6   0  -7    0.90    3.30
   6   0   7    1.40    2.40
   6   0   7    2.90    2.60
  -6   0  -6   -3.30    2.70
  -6   0  -6    2.90    2.20
  -6   0  -6    0.80    3.10
   6   0   6   -0.70    2.00
   6   0   6    2.80    2.40
  -6   0  -5   -1.60    2.50
  -6   0  -5   -0.70    1.60
  -6   0  -5    0.10    2.10
   6   0   5   -0.90    1.70
   6   0   5    3.30    2.30
  -6   0  -4  393.86   30.20
  -6   0  -4  396.16   34.90
  -6   0  -4  427.06   29.00
   6   0   4  403.66   28.50
   6   0   4  395.26   28.90
   6   0   4  388.16   30.90
  -6   0  -3   -1.80    1.80
  -6   0  -3    0.90    1.90
  -6   0  -3    0.30    2.20
   6   0   3    1.80    1.90
   6   0   3   -2.30    1.20
   6   0   3   -0.50    1.60
  -6   0  -2  324.37   24.30
  -6   0  -2  298.07   23.80
  -6   0  -2  320.67   28.20
   6   0   2  342.57   23.40
   6   0   2  344.87   25.10
   6   0   2  313.27   23.20
  -6   0  -1   -1.00    1.60
  -6   0  -1    0.00    1.60
  -6   0  -1   -0.70    1.80
   6   0   1    3.70    1.80
   6   0   1   -1.90    2.20
   6   0   1    0.10    1.30
   6   0   1    1.70    1.60
  -6   0   0  504.65   36.90
  -6   0   0  512.75   43.50
  -6   0   0  523.95   37.60
   6   0   0  522.85   38.80
   6   0   0  592.54   44.50
   6   0   0  548.35   36.50
   6   0   0  486.95   36.60
  -6   0   1    2.10    1.70
  -6   0   1    1.80    2.00
  -6   0   1    0.90    1.70
  -6   0   1    4.30    2.10
  -6   0   1   -1.00    1.20
   6   0  -1   -0.30    1.30
   6   0  -1   -0.40    1.20
   6   0  -1   -0.80    1.20
   6   0  -1   -1.20    2.20
  -6   0   2  631.24   47.40
  -6   0   2  685.93   55.99
  -6   0   2  757.02   51.79
  -6   0   2  726.83   48.00
   6   0  -2  571.84   47.90
   6   0  -2  763.02   56.59
   6   0  -2  685.23   47.40
  -6   0   3    0.80    1.20
  -6   0   3   -1.10    1.20
  -6   0   3    0.20    2.50
   6   0  -3    0.60    1.60
   6   0  -3    1.00    1.10
   6   0  -3   -1.50    2.00
   6   0  -3   -0.40    1.50
  -6   0   4  129.19   12.60
  -6   0   4  135.49   10.40
   6   0  -4  123.69   10.40
   6   0  -4  127.49   13.40
  -6   0   5    1.50    1.70
  -6   0   5    0.00    2.50
   6   0  -5   -1.40    1.20
   6   0  -5    2.30    2.50
   6   0  -5   -0.90    1.70
  -6   0   6   77.09   10.90
  -6   0   6   84.99    7.80
   6   0  -6   79.59    7.40
   6   0  -6   62.39    7.80
   6   0  -6   93.69   11.90
  -6   0   7   -1.20    2.90
  -6   0   7   -1.70    2.10
   6   0  -7    1.80    3.60
   6   0  -7    0.20    2.20
   6   0  -7   -1.30    2.40
  -6   0   8  133.39   12.20
   6   0  -8  146.19   12.60
   6   0  -8  128.19   12.00
   6   0  -8  136.09   15.30
  -6   0   9   -4.00    3.20
  -6   0   9    1.30    2.60
   6   0  -9    4.20    5.20
   6   0  -9    0.30    2.70
   6   0  -9   -0.20    3.40
  -6   0  10    7.60    3.70
  -6   0  10    6.50    5.20
   6   0 -10    7.40    4.20
   6   0 -10    6.60    3.70
   6   0 -10    6.80    6.00
  -6   0  11   -2.20    4.90
  -6   0  11    0.10    3.00
   6   0 -11    2.40    6.20
   6   0 -11   -0.60    4.30
  -6   0  12   -2.00    6.20
  -6   0  12    1.90    3.30
   6   0 -12   -1.30    5.30
   6   0 -12    2.50    7.40
  -7  -1 -10   -3.80    5.50
   7   1  10   21.80    5.40
   7   1  10    5.50    4.60
  -7  -1  -9   20.70    7.90
   7   1   9   31.90    5.90
   7   1   9   26.10    6.20
  -7  -1  -8    1.20    4.30
   7   1   8    9.30    3.50
   7   1   8   20.70    5.20
  -7  -1  -7    9.90    4.80
   7   1   7    9.90    3.40
   7   1   7   11.70    3.90
  -7  -1  -6    2.70    3.10
  -7  -1  -6    2.30    3.70
   7   1   6   -3.40    2.40
   7   1   6    7.20    2.80
   7   1   6    2.50    2.70
  -7  -1  -5    8.50    4.10
  -7  -1  -5   12.60    4.20
   7   1   5    9.00    3.00
   7   1   5   18.60    4.10
   7   1   5   16.10    3.70
  -7  -1  -4   -2.70    2.00
  -7  -1  -4    3.10    3.20
   7   1   4    7.20    2.70
   7   1   4    7.20    3.00
   7   1   4    5.80    2.60
  -7  -1  -3    8.00    3.00
  -7  -1  -3    4.20    3.00
   7   1   3    5.80    2.70
   7   1   3    9.00    2.70
   7   1   3    3.90    2.20
  -7  -1  -2    0.70    2.20
  -7  -1  -2    3.50    2.40
   7   1   2    0.00    1.50
   7   1   2    1.20    1.90
   7   1   2   -0.10    1.90
  -7  -1  -1   47.60    7.00
  -7  -1  -1   42.50    5.50
   7   1   1   28.00    6.60
   7   1   1   37.50    5.30
   7   1   1   38.00    5.30
   7   1   1   44.00    4.90
  -7  -1   0    6.70    2.50
  -7  -1   0    5.40    2.70
  -7  -1   0    5.20    2.30
   7   1   0    7.10    2.50
   7   1   0    3.70    1.80
   7   1   0    4.90    3.50
   7   1   0    5.20    2.40
  -7  -1   1   32.30    4.90
  -7  -1   1   27.30    5.40
  -7  -1   1   30.60    4.10
   7   1  -1   26.00    4.00
   7   1  -1   21.00    3.50
   7   1  -1   29.20    4.70
   7   1  -1   21.60    5.50
  -7  -1   2    1.90    2.10
  -7  -1   2    1.60    1.60
  -7  -1   2    0.70    2.10
   7   1  -2    1.90    2.90
   7   1  -2    0.90    1.40
   7   1  -2    3.80    1.80
  -7  -1   3   21.70    4.70
  -7  -1   3   22.80    3.00
  -7  -1   3   22.90    4.90
   7   1  -3   36.20    6.40
   7   1  -3   22.50    3.60
   7   1  -3   20.70    3.40
  -7  -1   4   31.20    5.90
  -7  -1   4   28.70    3.80
   7   1  -4   26.20    4.10
   7   1  -4   37.40    7.20
  -7  -1   5    9.00    3.90
  -7  -1   5   10.60    2.60
   7   1  -5    8.60    2.70
   7   1  -5    8.00    4.50
  -7  -1   6    1.10    2.20
  -7  -1   6    3.20    3.50
   7   1  -6    2.30    2.50
   7   1  -6   -1.30    3.00
  -7  -1   7   10.80    3.20
  -7  -1   7   14.60    5.10
   7   1  -7   16.60    3.80
   7   1  -7    9.90    5.10
  -7  -1   8   -2.10    3.30
  -7  -1   8   10.60    3.50
   7   1  -8    6.90    5.20
   7   1  -8   10.00    4.00
  -7  -1   9   11.90    3.90
  -7  -1   9   15.40    6.30
   7   1  -9    8.80    4.20
   7   1  -9    3.70    5.10
  -7  -1  10   -2.80    2.60
  -7  -1  10    7.80    5.00
   7   1 -10    0.30    5.60
   7   1 -10   -4.80    3.80
  -7  -1  11    4.80    5.60
  -7  -1  11    0.70    3.20
   7   1 -11   -4.60    4.50
   7   1 -11   -4.30    4.90
  -8  -2  -9   11.10    7.10
   8   2   9   10.90    4.30
   8   2   9    8.50    4.10
  -8  -2  -8   18.30    7.60
   8   2   8   27.30    6.20
   8   2   8   31.90    5.80
  -8  -2  -7    6.90    4.60
   8   2   7    7.50    3.70
   8   2   7    6.50    3.10
  -8  -2  -6    1.90    3.90
   8   2   6    2.20    2.90
   8   2   6    0.20    2.50
   8   2   6   -1.80    2.60
  -8  -2  -5  162.18   18.20
  -8  -2  -5  178.78   15.90
   8   2   5  178.18   15.90
   8   2   5  182.88   14.90
   8   2   5  175.98   14.10
  -8  -2  -4    6.50    3.80
  -8  -2  -4    5.70    3.30
   8   2   4    6.60    3.10
   8   2   4    3.50    2.70
   8   2   4    3.80    2.40
  -8  -2  -3    2.50    2.50
  -8  -2  -3    0.60    2.40
   8   2   3   -1.00    2.00
   8   2   3   -1.20    1.90
   8   2   3    0.90    1.80
  -8  -2  -2   93.09   10.10
  -8  -2  -2   93.49   12.30
   8   2   2   88.49    7.80
   8   2   2   89.79    9.10
   8   2   2   84.79    9.30
  -8  -2  -1  156.38   13.00
  -8  -2  -1  147.89   15.10
   8   2   1  146.89   11.80
   8   2   1  169.18   12.90
   8   2   1  139.39   16.00
   8   2   1  144.69   13.20
  -8  -2   0   14.40    3.50
  -8  -2   0   16.80    4.40
   8   2   0   17.00    3.10
   8   2   0   15.30    3.60
   8   2   0   10.80    3.10
   8   2   0    9.10    4.40
  -8  -2   1   14.30    3.20
  -8  -2   1   14.70    4.20
  -8  -2   1   13.40    3.50
   8   2  -1   14.00    3.30
   8   2  -1    9.50    2.50
   8   2  -1   17.00    5.40
   8   2  -1    8.80    3.10
  -8  -2   2    3.30    2.10
  -8  -2   2   -0.30    2.60
  -8  -2   2    4.90    2.60
   8   2  -2    2.50    1.70
   8   2  -2    0.20    1.60
   8   2  -2    4.10    3.60
  -8  -2   3  106.39   12.20
  -8  -2   3  108.19   10.30
   8   2  -3   87.69    8.00
   8   2  -3   82.29    8.40
   8   2  -3  112.99   13.30
  -8  -2   4  147.09   14.40
   8   2  -4  142.29   11.60
   8   2  -4  151.98   15.90
  -8  -2   5   44.00    7.80
   8   2  -5   31.60    4.80
   8   2  -5   54.89    9.10
  -8  -2   6   10.10    4.30
   8   2  -6    8.40    3.00
   8   2  -6   11.30    5.30
  -8  -2   7   86.69    8.10
  -8  -2   7   85.59   12.50
   8   2  -7   64.69    7.90
   8   2  -7   71.39   11.70
  -8  -2   8   33.70    8.10
  -8  -2   8   33.70    5.60
   8   2  -8   17.50    4.90
   8   2  -8   29.00    8.00
  -8  -2   9    3.40    4.30
  -8  -2   9    7.00    3.20
   8   2  -9    2.60    3.70
   8   2  -9   -1.70    4.80
  -8  -2  10   -4.10    4.70
  -8  -2  10    5.50    3.80
   8   2 -10   -3.40    3.80
   8   2 -10   -6.70    5.20
  -8  -2  11    2.00    3.50
  -8  -2  11  -10.50    4.60
   8   2 -11    1.90    5.10
   8   2 -11   -1.20    6.20
  -9  -3  -9   -3.10    5.30
   9   3   9   -4.00    3.40
   9   3   9   -1.50    3.20
  -9  -3  -8    2.60    5.60
   9   3   8   -0.50    2.80
   9   3   8    1.60    3.70
  -9  -3  -7    2.20    4.70
   9   3   7    3.00    3.50
   9   3   7    4.50    3.20
  -9  -3  -6    3.60    4.60
   9   3   6   12.00    3.70
   9   3   6   14.60    4.50
   9   3   6    3.50    3.10
  -9  -3  -5    0.50    3.40
   9   3   5   12.90    4.30
   9   3   5    7.40    3.30
   9   3   5    8.70    3.80
  -9  -3  -4   26.60    6.80
  -9  -3  -4   17.30    5.10
   9   3   4   30.70    4.50
   9   3   4   27.90    5.70
   9   3   4   15.40    4.40
  -9  -3  -3    8.70    3.90
  -9  -3  -3   15.60    5.00
   9   3   3    7.70    3.40
   9   3   3    8.50    3.40
   9   3   3    9.50    2.90
  -9  -3  -2   38.60    6.10
  -9  -3  -2   19.70    6.10
   9   3   2   24.80    4.90
   9   3   2   31.60    4.60
   9   3   2   32.60    5.90
  -9  -3  -1   19.80    5.20
  -9  -3  -1   21.20    4.50
   9   3   1   20.20    4.30
   9   3   1    3.20    4.80
   9   3   1   13.20    2.90
   9   3   1   19.40    4.40
  -9  -3   0   60.29    8.80
  -9  -3   0   55.99    7.20
   9   3   0   53.49    9.80
   9   3   0   56.79    6.10
   9   3   0   51.89    7.40
   9   3   0   51.39    7.10
  -9  -3   1    4.60    2.50
  -9  -3   1    1.40    2.70
   9   3  -1    1.20    1.90
   9   3  -1    3.80    2.40
   9   3  -1    2.30    2.40
   9   3  -1    0.20    4.00
  -9  -3   2   33.20    5.80
  -9  -3   2   36.50    7.00
   9   3  -2   33.20    8.10
   9   3  -2   30.20    4.40
   9   3  -2   28.00    5.00
  -9  -3   3   15.80    5.00
  -9  -3   3   21.40    5.30
   9   3  -3   22.90    3.60
   9   3  -3   29.80    7.10
  -9  -3   4   10.90    3.90
  -9  -3   4    4.60    3.70
   9   3  -4    3.90    2.10
   9   3  -4   11.40    4.70
  -9  -3   5    6.80    4.40
   9   3  -5    3.00    2.10
   9   3  -5   -3.80    3.90
  -9  -3   6   31.00    7.50
   9   3  -6   29.00    8.00
   9   3  -6   19.80    3.90
  -9  -3   7    5.40    4.80
   9   3  -7   17.60    7.00
   9   3  -7    7.80    3.30
  -9  -3   8   11.70    6.10
   9   3  -8   10.20    6.30
   9   3  -8   18.70    4.20
  -9  -3   9   -7.00    4.40
   9   3  -9   -2.20    5.80
   9   3  -9    3.80    3.90
  -9  -3  10    1.00    5.10
   9   3 -10   -2.10    5.90
   9   3 -10    2.30    4.30
 -10  -4  -8   11.00    6.60
  10   4   8   26.10    6.80
  10   4   8   28.20    5.50
 -10  -4  -7    4.10    5.20
  10   4   7   -0.30    3.80
  10   4   7    2.20    3.20
 -10  -4  -6    7.50    4.90
  10   4   6   14.60    4.70
  10   4   6   20.60    5.40
  10   4   6   11.80    3.80
 -10  -4  -5   22.00    6.90
  10   4   5   48.50    6.10
  10   4   5   37.70    6.70
  10   4   5   41.30    7.10
 -10  -4  -4    9.30    5.10
  10   4   4    5.20    3.70
  10   4   4   10.40    3.00
  10   4   4   14.30    4.90
 -10  -4  -3    0.80    3.20
 -10  -4  -3   -0.20    3.20
  10   4   3   -2.00    2.60
  10   4   3    1.00    3.10
  10   4   3    0.20    2.00
 -10  -4  -2   32.10    6.30
 -10  -4  -2   21.50    6.20
  10   4   2   32.80    4.70
  10   4   2   30.10    5.60
  10   4   2   20.20    4.90
 -10  -4  -1    5.60    3.50
 -10  -4  -1    6.20    3.40
  10   4   1   -0.30    1.90
  10   4   1    7.30    3.40
  10   4   1   -6.00    3.50
  10   4   1   -1.30    2.70
 -10  -4   0    3.30    3.00
 -10  -4   0    6.20    4.10
  10   4   0    5.90    3.10
  10   4   0    5.10    4.70
  10   4   0    5.70    3.10
 -10  -4   1    1.70    3.30
  10   4  -1   -0.80    2.30
  10   4  -1    2.50    4.40
  10   4  -1    0.90    2.30
 -10  -4   2   -0.90    2.90
  10   4  -2   -0.40    4.40
  10   4  -2    0.70    2.10
 -10  -4   3   36.70    7.70
 -10  -4   3   50.09    8.00
  10   4  -3   43.10    9.40
 -10  -4   4   10.80    4.70
 -10  -4   4    8.70    4.70
  10   4  -4   17.80    6.20
 -10  -4   5    4.10    4.10
 -10  -4   5   15.80    5.40
  10   4  -5    6.50    5.40
 -10  -4   6   18.70    6.20
  10   4  -6    8.00    5.60
 -10  -4   7    7.40    5.20
  10   4  -7    2.40    5.90
 -10  -4   8    8.30    6.00
  10   4  -8   10.30    7.60
 -10  -4   9    2.80    4.50
  10   4  -9   -3.70    5.70
  10   4 -10    8.00    7.70
 -11  -5  -7    5.70    5.60
 -11  -5  -6   13.10    6.00
  11   5   6    5.80    4.70
  11   5   6    7.00    4.40
  11   5   6    8.20    3.50
 -11  -5  -5    9.10    5.10
  11   5   5   25.40    6.10
  11   5   5   11.30    3.70
  11   5   5   19.70    5.20
 -11  -5  -4    8.90    5.30
  11   5   4   13.40    5.00
  11   5   4   17.00    3.70
  11   5   4    5.10    4.00
 -11  -5  -3   14.40    5.60
  11   5   3   15.70    3.50
  11   5   3   25.20    5.90
  11   5   3   13.00    4.40
 -11  -5  -2    0.20    3.60
  11   5   2    1.00    3.50
  11   5   2   -0.10    3.60
  11   5   2    2.00    2.00
 -11  -5  -1   33.70    6.70
 -11  -5  -1   44.60    8.60
  11   5   1   47.10    7.80
  11   5   1   47.90    7.60
 -11  -5   0    5.10    4.30
  11   5   0    5.80    3.80
  11   5   0    8.80    4.10
  11   5   0    6.30    5.40
 -11  -5   1   10.00    4.80
  11   5  -1   10.40    5.90
  11   5  -1   14.70    4.70
 -11  -5   2    4.40    3.90
  11   5  -2   -4.70    4.40
 -11  -5   3    3.60    4.10
  11   5  -3    7.10    6.30
 -11  -5   4   -4.40    3.20
  11   5  -4    2.00    5.20
 -11  -5   5    4.10    4.20
 -11  -5   5    2.50    3.80
  11   5  -5    3.80    5.00
 -11  -5   6    5.30    4.80
 -11  -5   6    5.20    5.10
  11   5  -6    8.70    5.70
 -11  -5   7    5.80    5.30
 -11  -5   7    2.60    4.60
  11   5  -7    2.40    5.70
 -11  -5   8    3.50    4.80
  11   5  -8    7.80    7.00
  11   5  -9    0.40    6.10
 -12  -6  -5   32.10    9.10
  12   6   5   43.50    8.90
  12   6   5   48.40    9.00
  12   6   5   52.19    6.60
 -12  -6  -4   48.50   10.10
  12   6   4   46.00    8.20
  12   6   4   60.59    9.60
 -12  -6  -3    5.00    4.70
  12   6   3    4.00    4.30
  12   6   3    3.30    4.40
 -12  -6  -2    0.40    4.30
  12   6   2    4.80    3.90
  12   6   2   -1.00    3.20
 -12  -6  -1    6.30    4.90
  12   6   1    2.10    3.70
  12   6   1    5.70    3.80
 -12  -6   0   19.30    6.10
  12   6   0   24.40    5.40
  12   6   0    6.60    6.30
  12   6   0   21.10    5.40
 -12  -6   1   -1.40    3.30
  12   6  -1   -3.50    5.60
  12   6  -1    2.10    3.00
 -12  -6   2   12.10    5.80
  12   6  -2   15.10    7.40
 -12  -6   3   -1.60    3.50
  12   6  -3   -0.80    4.90
 -12  -6   4   -0.10    3.80
  12   6  -4   -2.00    5.70
 -12  -6   5   -6.40    3.10
  12   6  -5   -1.90    5.10
 -12  -6   6    4.20    5.00
 -12  -6   6    2.50    4.10
  12   6  -6    1.10    6.50
 -12  -6   7   23.40    8.20
 -12  -6   7   21.50    7.30
  12   6  -7   17.30    8.40
 -13  -7  -3    1.50    4.40
  13   7   3    2.00    3.80
  13   7   3    1.10    4.70
 -13  -7  -2    1.10    4.60
  13   7   2    6.40    5.10
  13   7   2    5.40    4.60
 -13  -7  -1    6.10    4.90
  13   7   1   12.10    5.40
  13   7   1   22.20    6.60
 -13  -7   0    3.80    4.70
  13   7   0    1.60    4.00
  13   7   0    9.80    4.70
  13   7   0    7.20    7.80
 -13  -7   1    1.00    4.40
  13   7  -1    6.70    6.50
 -13  -7   2    3.10    4.80
  13   7  -2   14.20    8.30
 -13  -7   3   12.40    6.10
  13   7  -3   12.40    8.40
 -13  -7   4   24.30    7.30
  13   7  -4   34.90   10.70
 -13  -7   5   -0.50    4.40
  13   7  -5    0.20    6.80
  12  20  -4   -0.40    5.80
 -12 -20   4    3.00    5.10
  12  20  -3    4.80    6.30
 -12 -20   3    7.10    5.30
  12  20  -2    8.50    4.60
  12  20  -2    1.50    6.30
 -12 -20   2    0.90    5.00
  12  20  -1    6.20    3.80
  12  20  -1    7.70    5.80
 -12 -20   1    5.80    5.60
  12  20   0   -4.20    4.60
  12  20   0   -2.30    3.30
 -12 -20   0    6.50    5.60
  12  20   1   50.09    8.90
  12  20   1   33.70   11.30
  12  20   1   51.29    8.70
 -12 -20  -1   75.39   13.00
  12  20   2   16.40    5.80
  12  20   2   21.80    6.90
 -12 -20  -2   40.80   10.60
  11  19  -6   -1.20    5.80
 -11 -19   6    6.40    4.90
  11  19  -5    9.00    6.30
 -11 -19   5   14.40    5.90
  11  19  -4   15.10    7.30
 -11 -19   4   12.60    6.10
  11  19  -3   11.20    4.60
  11  19  -3    9.50    6.00
 -11 -19   3   15.50    6.20
  11  19  -2   10.40    7.20
  11  19  -2   10.40    4.70
 -11 -19   2    8.20    6.30
  11  19  -1   -3.50    3.20
  11  19  -1    3.30    5.50
 -11 -19   1    8.50    5.50
  11  19   0    3.60    5.70
  11  19   0    6.70    3.70
  11  19   0    9.70    4.50
 -11 -19   0    3.40    4.50
  11  19   1   -1.30    4.30
  11  19   1    1.50    4.00
  11  19   1    4.10    3.60
 -11 -19  -1   -4.70    4.30
  11  19   2    1.20    4.20
  11  19   2    3.00    4.10
 -11 -19  -2    5.10    5.20
  11  19   3    8.20    5.30
  11  19   3    3.10    3.50
 -11 -19  -3    2.40    5.50
  11  19   4    1.80    3.90
  11  19   4    5.90    4.90
 -11 -19  -4    8.30    5.90
  10  18  -8    6.20    5.30
 -10 -18   8    1.60    5.10
  10  18  -7   12.10    7.00
 -10 -18   7   30.30    8.80
  10  18  -6    9.90    6.00
 -10 -18   6   12.80    5.80
  10  18  -5   33.80    8.60
 -10 -18   5   38.80    8.50
  10  18  -4    6.50    5.30
 -10 -18   4    2.50    4.00
  10  18  -3   -1.00    2.90
  10  18  -3   -3.20    4.30
 -10 -18   3    2.70    3.70
  10  18  -2   13.30    6.20
  10  18  -2   23.20    5.30
 -10 -18   2   35.80    7.80
  10  18  -1  104.69   11.90
  10  18  -1   89.29   11.80
  10  18  -1  122.89   18.20
 -10 -18   1  138.79   16.50
  10  18   0   23.00    5.30
  10  18   0    9.90    4.50
  10  18   0   19.60    7.10
 -10 -18   0   24.70    7.00
  10  18   1    7.50    3.90
  10  18   1    4.70    3.80
  10  18   1   -1.60    4.20
 -10 -18  -1   -0.70    4.00
  10  18   2    3.80    3.00
  10  18   2   12.60    7.40
  10  18   2    0.60    3.70
 -10 -18  -2    1.90    4.30
  10  18   3   79.19   10.80
  10  18   3   68.69   10.10
 -10 -18  -3   87.39   13.50
  10  18   4   11.60    4.70
  10  18   4   16.80    5.50
 -10 -18  -4   17.30    6.40
  10  18   5    1.80    3.80
  10  18   5    1.80    4.00
 -10 -18  -5    4.00    4.90
  10  18   6    9.60    4.60
  10  18   6   20.10    6.00
 -10 -18  -6   11.00    6.60
   9  17  -9   -4.50    5.20
  -9 -17   9   14.20    6.10
   9  17  -8    1.00    4.60
  -9 -17   8   12.50    6.10
   9  17  -7    1.80    5.00
  -9 -17   7    8.70    5.30
   9  17  -6    2.30    4.70
  -9 -17   6   -1.20    3.30
   9  17  -5    4.30    4.60
  -9 -17   5   -1.20    3.40
   9  17  -4   18.40    7.10
  -9 -17   4   25.40    6.50
  -9 -17   4   17.00    5.70
   9  17  -3    2.90    3.10
   9  17  -3    3.10    4.40
  -9 -17   3    5.40    3.70
   9  17  -2   17.20    4.60
   9  17  -2    0.60    4.30
  -9 -17   2    6.40    4.40
   9  17  -1    1.30    2.70
   9  17  -1    0.80    4.70
   9  17  -1    0.40    2.50
  -9 -17   1    2.70    3.80
   9  17   0    6.70    3.50
   9  17   0    7.10    4.50
   9  17   0    6.10    3.30
  -9 -17   0   12.30    5.50
   9  17   1    5.60    4.30
   9  17   1   -2.20    2.90
   9  17   1    0.90    2.40
  -9 -17  -1    1.30    3.50
  -9 -17  -1    0.30    2.30
   9  17   2   12.40    4.50
   9  17   2    2.40    5.10
   9  17   2   23.30    5.20
  -9 -17  -2   22.40    6.50
  -9 -17  -2   18.00    4.20
   9  17   3    9.00    4.00
   9  17   3    5.00    3.40
  -9 -17  -3    0.90    4.50
   9  17   4    1.50    3.30
   9  17   4    0.60    2.70
  -9 -17  -4    4.70    4.60
   9  17   5    0.40    3.00
   9  17   5   -1.90    2.80
  -9 -17  -5   -2.80    3.80
   9  17   6    1.90    4.00
  -9 -17  -6    1.40    5.10
   9  17   7   22.60    6.60
  -9 -17  -7   14.70    6.60
   8  16 -10    1.40    5.90
  -8 -16  10    5.00    5.90
   8  16  -9   -4.80    4.10
  -8 -16   9    3.30    5.00
   8  16  -8   64.29   12.40
  -8 -16   8  113.19   14.70
   8  16  -7    7.20    5.50
  -8 -16   7    6.80    4.30
   8  16  -6   -5.40    3.20
  -8 -16   6    6.40    4.20
   8  16  -5    8.70    5.60
  -8 -16   5    6.70    4.00
   8  16  -4  153.68   18.40
  -8 -16   4  183.98   16.50
   8  16  -3   12.80    3.90
   8  16  -3   12.40    4.90
  -8 -16   3   17.40    4.70
  -8 -16   3   14.10    5.10
   8  16  -2   26.60    5.20
   8  16  -2   27.40    4.60
   8  16  -2   15.40    5.60
  -8 -16   2   31.00    7.00
   8  16  -1    0.70    2.20
   8  16  -1   -2.20    2.80
   8  16  -1    0.60    2.20
  -8 -16   1   -0.80    1.90
  -8 -16   1   -0.50    3.10
   8  16   0    7.20    4.40
   8  16   0    3.70    2.70
   8  16   0    8.90    3.30
  -8 -16   0    8.10    4.00
  -8 -16   0    5.60    2.80
   8  16   1    4.80    3.00
   8  16   1    8.00    4.50
   8  16   1    1.20    2.40
  -8 -16  -1    8.70    3.20
  -8 -16  -1    4.90    3.60
   8  16   2   51.99    7.20
   8  16   2   29.50    8.30
   8  16   2   55.89    7.80
  -8 -16  -2   52.59    7.20
  -8 -16  -2   62.69    9.40
   8  16   3   29.50    5.50
   8  16   3   43.30    6.70
  -8 -16  -3   20.20    5.20
  -8 -16  -3   26.40    6.80
   8  16   4   17.70    5.10
  -8 -16  -4   18.00    5.90
   8  16   5   32.30    6.50
  -8 -16  -5   32.40    7.50
   8  16   6   27.80    6.20
  -8 -16  -6   22.10    7.10
   8  16   7   34.90    6.80
  -8 -16  -7   23.80    7.10
   8  16   8    4.10    4.10
  -8 -16  -8    6.00    6.10
   7  15 -11    9.30    6.20
  -7 -15  11    7.20    4.60
  -7 -15  11   -1.60    5.00
   7  15 -10    0.90    5.50
  -7 -15  10    8.30    5.90
  -7 -15  10    1.40    3.60
   7  15  -9    0.60    4.50
  -7 -15   9   -0.30    4.60
  -7 -15   9    1.90    3.30
   7  15  -8   -1.20    4.60
  -7 -15   8    3.90    3.00
  -7 -15   8   11.80    5.00
   7  15  -7    7.90    5.30
  -7 -15   7    8.80    4.80
  -7 -15   7   13.30    3.80
   7  15  -6   11.00    4.50
   7  15  -6   -0.90    3.40
  -7 -15   6    1.90    2.60
  -7 -15   6    8.70    3.90
   7  15  -5   29.80    7.70
   7  15  -5   59.29    9.20
  -7 -15   5   55.09    8.70
  -7 -15   5   46.50    6.00
   7  15  -4   -1.10    3.40
   7  15  -4    0.70    3.70
  -7 -15   4    3.30    3.30
   7  15  -3    2.20    2.30
   7  15  -3    4.10    3.70
   7  15  -3    4.20    3.30
  -7 -15   3    2.00    2.80
   7  15  -2   12.00    3.20
   7  15  -2   14.70    3.20
   7  15  -2    7.60    3.50
   7  15  -2    9.50    4.50
  -7 -15   2    8.80    2.50
  -7 -15   2    9.60    3.90
  -7 -15   2   19.80    4.90
   7  15  -1  107.69   10.40
   7  15  -1   84.79    8.40
   7  15  -1   60.09   10.50
  -7 -15   1   97.59   10.70
  -7 -15   1   91.39    8.20
   7  15   0   50.59    6.80
   7  15   0   46.40    9.10
   7  15   0   51.49    6.70
  -7 -15   0   63.19    9.20
  -7 -15   0   49.30    6.20
   7  15   1    5.90    2.80
   7  15   1   -0.60    3.20
   7  15   1    0.90    2.10
  -7 -15  -1   -0.20    2.70
  -7 -15  -1   -0.40    2.00
   7  15   2    1.50    3.90
   7  15   2    0.90    2.40
   7  15   2    8.20    3.20
  -7 -15  -2    3.70    2.50
  -7 -15  -2    3.50    3.50
   7  15   3   32.10    5.80
  -7 -15  -3   32.80    6.90
  -7 -15  -3   30.50    5.50
   7  15   4   11.50    3.80
  -7 -15  -4    3.20    3.10
  -7 -15  -4   10.40    4.80
   7  15   5    9.70    3.60
  -7 -15  -5    9.30    5.00
  -7 -15  -5    9.20    4.10
   7  15   6    2.80    3.30
  -7 -15  -6   -1.60    3.60
   7  15   7    7.80    4.10
  -7 -15  -7    7.60    5.20
   7  15   8   -1.30    2.20
   7  15   8    1.40    3.40
  -7 -15  -8   -2.00    4.30
   7  15   9   -2.00    2.30
   7  15   9    1.10    4.20
  -7 -15  -9   -4.10    5.50
   6  14 -11   25.80    9.70
  -6 -14  11   19.40    7.00
  -6 -14  11   44.00    7.90
   6  14 -10    2.20    6.20
  -6 -14  10   -1.20    4.10
  -6 -14  10    9.00    4.60
   6  14  -9    5.10    5.30
  -6 -14   9    6.50    3.70
  -6 -14   9    5.20    4.10
   6  14  -8   12.00    5.40
   6  14  -8    6.50    3.80
  -6 -14   8   14.00    5.40
  -6 -14   8    9.00    3.60
   6  14  -7   11.30    3.40
   6  14  -7    3.80    4.50
   6  14  -7   13.90    5.00
  -6 -14   7   26.50    5.00
  -6 -14   7    8.40    4.40
   6  14  -6   88.69   11.80
   6  14  -6   84.69    9.00
   6  14  -6   72.79   12.00
  -6 -14   6   99.29   12.40
  -6 -14   6   93.09    8.80
   6  14  -5   28.00    6.00
   6  14  -5   22.90    6.30
   6  14  -5   17.50    3.60
  -6 -14   5   30.80    6.30
  -6 -14   5   25.20    4.30
   6  14  -4   -0.10    2.80
   6  14  -4    5.80    3.10
   6  14  -4    0.50    1.70
  -6 -14   4   -0.20    1.70
  -6 -14   4    3.80    2.80
   6  14  -3   65.89    7.40
   6  14  -3   66.19    8.50
   6  14  -3   42.60    8.30
   6  14  -3   57.29    5.80
  -6 -14   3   59.19    5.50
  -6 -14   3   66.99    8.40
  -6 -14   3   67.59    5.90
   6  14  -2  259.37   21.00
   6  14  -2  299.37   21.80
   6  14  -2  315.07   26.30
  -6 -14   2  269.37   20.80
  -6 -14   2  301.77   23.20
  -6 -14   2  270.97   20.80
   6  14  -1   54.79    7.00
   6  14  -1   60.09    6.60
   6  14  -1   45.60    8.20
   6  14  -1   57.49    6.80
  -6 -14   1   55.89    6.20
  -6 -14   1   53.99    8.10
  -6 -14   1   59.19    7.10
   6  14   0  296.37   22.10
   6  14   0  319.87   27.30
   6  14   0  285.67   23.80
   6  14   0  305.47   23.20
  -6 -14   0  299.97   26.40
  -6 -14   0  285.27   22.30
   6  14   1   61.59    7.10
   6  14   1   48.50    6.60
  -6 -14  -1   56.69    8.10
  -6 -14  -1   51.29    6.40
   6  14   2   14.70    3.60
   6  14   2   14.40    5.00
  -6 -14  -2    8.70    2.30
  -6 -14  -2   10.00    3.80
  -6 -14  -2   16.10    3.40
   6  14   3  323.07   24.90
  -6 -14  -3  321.87   27.80
  -6 -14  -3  308.67   24.10
  -6 -14  -3  296.47   22.70
   6  14   4  347.07   26.70
  -6 -14  -4  316.97   25.80
  -6 -14  -4  332.57   24.60
  -6 -14  -4  334.97   29.70
   6  14   5  110.59   11.10
  -6 -14  -5  113.59   14.20
  -6 -14  -5  109.89   12.10
  -6 -14  -5  106.39    9.90
   6  14   6   12.20    4.20
  -6 -14  -6   10.60    4.20
  -6 -14  -6   12.10    5.20
  -6 -14  -6    4.30    2.60
   6  14   7   94.09    8.40
   6  14   7  129.49   11.50
  -6 -14  -7   73.49   11.90
  -6 -14  -7   85.19   10.10
   6  14   8    7.20    3.90
   6  14   8    3.80    2.40
  -6 -14  -8    6.20    4.80
   6  14   9   17.20    4.10
   6  14   9   14.00    5.10
  -6 -14  -9   15.60    7.70
   6  14  10   15.20    4.60
   6  14  10    6.80    4.70
  -6 -14 -10    6.60    7.90
   5  13 -12    8.90    7.30
  -5 -13  12    7.30    6.40
   5  13 -11    6.80    6.20
  -5 -13  11   -8.10    4.20
  -5 -13  11    3.30    3.10
   5  13 -10   30.50    8.80
  -5 -13  10   17.40    6.80
  -5 -13  10   27.30    6.40
   5  13  -9    9.60    4.10
   5  13  -9    6.20    5.10
  -5 -13   9   15.00    5.80
  -5 -13   9    9.10    3.80
   5  13  -8   35.60    6.10
   5  13  -8   51.19   10.20
   5  13  -8   45.60    8.80
  -5 -13   8   44.50    6.70
  -5 -13   8   44.80    8.50
   5  13  -7   -0.10    3.40
   5  13  -7   -0.30    3.20
   5  13  -7    2.30    2.30
  -5 -13   7   -2.50    3.40
  -5 -13   7    4.30    2.80
   5  13  -6   14.40    3.50
   5  13  -6   11.30    4.30
   5  13  -6   28.30    6.60
  -5 -13   6   17.40    5.20
  -5 -13   6   12.60    3.40
   5  13  -5    0.50    3.30
   5  13  -5    1.60    2.90
   5  13  -5    7.00    2.30
  -5 -13   5    3.50    2.30
  -5 -13   5    1.90    2.70
   5  13  -4   13.60    3.90
   5  13  -4   19.70    5.20
   5  13  -4   14.20    2.90
  -5 -13   4   16.10    4.10
  -5 -13   4   28.10    3.80
   5  13  -3    3.20    3.00
   5  13  -3    4.10    2.40
   5  13  -3    2.60    2.00
   5  13  -3    3.30    1.70
   5  13  -3    3.40    1.70
  -5 -13   3    3.00    1.30
  -5 -13   3    4.00    2.50
  -5 -13   3    1.90    1.50
  -5 -13   3    3.90    1.30
   5  13  -2    2.20    1.40
   5  13  -2   -0.40    1.20
   5  13  -2   -0.20    1.70
   5  13  -2    1.30    2.40
   5  13  -2   -0.10    1.30
   5  13  -2    0.40    1.70
  -5 -13   2    0.10    1.00
  -5 -13   2    1.50    2.00
  -5 -13   2    3.40    1.50
  -5 -13   2    0.20    1.30
   5  13  -1   -0.30    1.30
   5  13  -1    4.60    1.40
   5  13  -1    1.90    1.60
   5  13  -1    1.90    1.70
   5  13  -1    4.00    2.80
   5  13  -1   -0.30    1.50
  -5 -13   1    1.90    1.40
  -5 -13   1    2.20    1.60
  -5 -13   1    1.50    1.90
  -5 -13   1   -0.70    2.20
   5  13   0   27.30    4.10
   5  13   0   20.50    5.30
   5  13   0   19.50    3.50
  -5 -13   0   27.10    3.10
  -5 -13   0   24.70    3.70
  -5 -13   0   26.60    5.20
   5  13   1    1.70    2.80
   5  13   1    0.80    1.50
  -5 -13  -1    0.70    1.70
  -5 -13  -1    2.20    1.20
  -5 -13  -1    2.90    2.30
   5  13   2   14.80    4.50
   5  13   2   10.80    2.90
  -5 -13  -2    6.90    3.00
  -5 -13  -2    6.90    2.60
  -5 -13  -2   11.30    2.30
   5  13   3    1.40    1.90
   5  13   3    2.90    1.70
  -5 -13  -3    4.70    2.20
  -5 -13  -3    7.10    1.90
  -5 -13  -3    5.30    2.80
   5  13   4   10.40    2.50
   5  13   4   12.50    3.20
  -5 -13  -4   16.30    4.30
  -5 -13  -4   11.40    3.30
  -5 -13  -4   10.50    2.60
   5  13   5   64.29    7.80
   5  13   5   44.30    6.10
  -5 -13  -5   65.99    8.20
  -5 -13  -5   60.09    8.80
  -5 -13  -5   52.69    6.40
   5  13   6   17.90    4.30
   5  13   6   11.70    3.00
   5  13   6    8.80    2.60
  -5 -13  -6    8.90    4.50
  -5 -13  -6   10.40    2.90
  -5 -13  -6   12.10    4.10
   5  13   7    0.10    1.90
   5  13   7    2.90    2.90
   5  13   7   -0.90    1.90
  -5 -13  -7   -0.90    3.50
  -5 -13  -7   -1.70    2.30
  -5 -13  -7    2.90    3.80
   5  13   8    6.40    3.00
   5  13   8   17.80    4.70
  -5 -13  -8    8.20    3.30
  -5 -13  -8    3.80    5.40
   5  13   9   10.10    4.10
   5  13   9    5.10    3.30
  -5 -13  -9    3.80    5.40
   5  13  10    8.30    4.80
   5  13  10    3.30    3.30
  -5 -13 -10   12.60    6.60
   5  13  11   -6.50    3.70
   5  13  11   -3.90    3.30
  -5 -13 -11   -5.40    6.70
   4  12 -12   -0.20    6.10
   4  12 -12    5.90    4.60
  -4 -12  12    4.60    4.70
  -4 -12  12   -2.10    3.30
   4  12 -11   14.60    4.70
   4  12 -11    6.10    6.50
  -4 -12  11   18.20    5.70
  -4 -12  11    4.70    5.30
   4  12 -10   -0.90    3.30
   4  12 -10   -0.60    4.40
  -4 -12  10    2.90    4.50
  -4 -12  10   -0.30    2.90
   4  12  -9    0.90    4.40
   4  12  -9    4.20    4.10
   4  12  -9    4.60    3.30
   4  12  -9    3.60    3.10
  -4 -12   9   13.90    5.10
  -4 -12   9    1.80    2.70
   4  12  -8   -0.90    2.40
   4  12  -8   -0.50    4.20
   4  12  -8   -0.10    3.40
  -4 -12   8   -1.20    2.80
  -4 -12   8    0.90    2.50
   4  12  -7   39.70    8.10
   4  12  -7   32.40    5.40
   4  12  -7   58.29    8.90
  -4 -12   7   43.20    6.20
  -4 -12   7   46.50    7.60
   4  12  -6    9.60    4.30
   4  12  -6   14.40    4.60
   4  12  -6   18.50    3.60
  -4 -12   6   21.00    4.70
  -4 -12   6   16.20    3.70
   4  12  -5   77.89   11.70
   4  12  -5  107.79   11.00
   4  12  -5  108.19    9.40
  -4 -12   5  116.79   11.20
  -4 -12   5  119.69    9.60
   4  12  -4    0.90    1.90
   4  12  -4    1.50    0.90
   4  12  -4   -0.50    1.40
   4  12  -4   -1.00    2.20
  -4 -12   4    0.10    1.00
  -4 -12   4   -0.40    0.80
  -4 -12   4    1.20    2.40
  -4 -12   4    1.20    1.50
   4  12  -3  111.09    9.10
   4  12  -3  110.99   10.50
   4  12  -3   95.99   11.50
   4  12  -3  118.19    8.50
   4  12  -3  113.49    9.20
   4  12  -3  108.59    9.20
  -4 -12   3  117.99    8.70
  -4 -12   3  118.09   10.80
  -4 -12   3  110.19    8.50
  -4 -12   3  110.89    9.20
   4  12  -2    3.00    2.20
   4  12  -2    3.40    1.80
   4  12  -2    1.30    1.10
   4  12  -2    2.70    1.30
   4  12  -2    1.90    1.40
   4  12  -2    3.80    2.50
  -4 -12   2    2.60    1.30
  -4 -12   2    2.20    1.20
  -4 -12   2    2.40    2.00
  -4 -12   2    1.80    1.30
   4  12  -1  286.47   20.50
   4  12  -1  265.37   19.60
   4  12  -1  264.67   19.70
   4  12  -1  249.18   19.40
   4  12  -1  271.37   23.90
  -4 -12   1  301.97   21.60
  -4 -12   1  271.47   19.70
  -4 -12   1  271.87   19.40
  -4 -12   1  257.87   19.60
   4  12   0 2054.79  140.89
   4  12   0 2041.20  161.18
   4  12   0 2105.19  144.09
  -4 -12   0 1994.40  160.88
  -4 -12   0 1954.80  138.59
  -4 -12   0 1973.60  139.89
   4  12   1    5.80    1.60
   4  12   1    5.50    2.80
   4  12   1    6.30    1.90
  -4 -12  -1    1.90    1.20
  -4 -12  -1    4.80    1.80
  -4 -12  -1    3.00    2.20
   4  12   2  268.17   19.20
   4  12   2  276.07   23.30
   4  12   2  263.27   20.40
  -4 -12  -2  253.37   19.70
  -4 -12  -2  248.18   22.60
  -4 -12  -2  255.37   19.00
   4  12   3  261.57   19.00
   4  12   3  260.87   20.20
  -4 -12  -3  262.07   22.50
  -4 -12  -3  257.07   19.60
  -4 -12  -3  235.98   18.80
   4  12   4    2.70    2.00
   4  12   4    2.10    1.70
  -4 -12  -4    0.20    2.10
  -4 -12  -4    0.40    1.40
  -4 -12  -4    6.10    3.00
   4  12   5   14.30    3.40
   4  12   5   11.80    2.40
  -4 -12  -5   10.10    3.30
  -4 -12  -5   14.60    3.10
  -4 -12  -5   12.70    4.10
   4  12   6  177.48   14.60
   4  12   6  176.58   15.50
   4  12   6  171.28   13.60
  -4 -12  -6  202.18   15.70
  -4 -12  -6  168.88   17.40
  -4 -12  -6  181.18   14.70
   4  12   7   60.59    6.90
   4  12   7   56.09    7.90
   4  12   7   74.59    8.20
  -4 -12  -7   65.49    8.00
  -4 -12  -7   74.79    9.20
  -4 -12  -7   65.19    9.80
   4  12   8   16.90    3.70
   4  12   8    9.40    3.60
   4  12   8   10.00    3.90
  -4 -12  -8    5.10    3.20
  -4 -12  -8    4.90    3.70
  -4 -12  -8   17.00    6.00
   4  12   9    8.00    4.00
   4  12   9    5.60    3.60
   4  12   9    5.30    3.20
  -4 -12  -9    4.40    5.30
  -4 -12  -9    2.80    3.50
   4  12  10    4.90    3.80
   4  12  10    2.40    3.40
   4  12  10   -0.60    2.60
  -4 -12 -10    4.60    6.30
   4  12  11   17.00    5.30
   4  12  11   18.40    5.20
  -4 -12 -11    2.60    7.00
   3  11 -12    9.10    6.80
   3  11 -12    5.30    5.40
  -3 -11  12    9.20    6.00
  -3 -11  12    2.00    4.10
   3  11 -11    1.70    4.00
   3  11 -11    1.50    5.60
  -3 -11  11    4.50    4.60
  -3 -11  11    1.50    3.60
   3  11 -10    8.90    5.50
   3  11 -10    1.80    3.50
   3  11 -10    6.00    3.70
  -3 -11  10    5.50    3.50
  -3 -11  10   10.40    5.10
   3  11  -9    6.30    3.50
   3  11  -9   11.90    5.50
   3  11  -9    7.50    4.70
   3  11  -9    6.60    3.30
  -3 -11   9    0.80    3.60
  -3 -11   9    2.90    2.70
   3  11  -8    3.60    2.80
   3  11  -8   -2.00    2.60
   3  11  -8    0.00    3.60
   3  11  -8    2.60    3.40
  -3 -11   8    0.50    3.00
  -3 -11   8   -1.50    2.30
   3  11  -7   10.70    4.70
   3  11  -7    8.50    2.90
   3  11  -7    8.20    3.80
   3  11  -7   10.80    3.40
  -3 -11   7    2.70    2.70
  -3 -11   7    7.20    3.80
   3  11  -6    3.90    3.20
   3  11  -6   -0.30    1.70
   3  11  -6    1.80    2.70
  -3 -11   6   -1.60    1.90
  -3 -11   6   -0.70    1.90
   3  11  -5   -0.90    2.60
   3  11  -5    1.50    2.10
   3  11  -5    2.90    1.80
   3  11  -5    8.20    1.30
  -3 -11   5   -1.90    2.00
  -3 -11   5    1.40    1.80
  -3 -11   5    0.30    1.20
   3  11  -4   80.19    9.20
   3  11  -4   65.79    7.00
   3  11  -4   77.59    6.10
   3  11  -4   90.39    8.50
  -3 -11   4   75.89    6.30
  -3 -11   4   85.69    7.20
  -3 -11   4   83.09    6.20
  -3 -11   4   82.29    9.50
   3  11  -3   39.70    4.70
   3  11  -3   47.60    4.00
   3  11  -3   42.10    6.50
   3  11  -3   48.20    6.30
   3  11  -3   40.00    4.90
   3  11  -3   46.20    4.90
  -3 -11   3   52.79    5.30
  -3 -11   3   43.00    6.20
  -3 -11   3   47.00    4.00
  -3 -11   3   46.80    4.00
   3  11  -2   -0.30    1.90
   3  11  -2    1.60    1.40
   3  11  -2   -0.10    1.30
   3  11  -2    2.20    1.10
   3  11  -2    0.20    1.20
   3  11  -2    2.30    1.40
  -3 -11   2    1.30    0.90
  -3 -11   2    1.70    1.80
  -3 -11   2    2.40    1.20
  -3 -11   2    1.10    1.00
   3  11  -1    0.60    0.70
   3  11  -1    1.10    1.10
   3  11  -1    0.80    1.40
   3  11  -1    0.50    0.70
   3  11  -1    0.90    1.80
   3  11  -1   -0.80    1.30
  -3 -11   1    0.10    0.90
  -3 -11   1    0.70    0.90
  -3 -11   1    0.60    1.00
  -3 -11   1    0.20    1.00
   3  11   0   89.09    8.50
   3  11   0  103.79    8.40
   3  11   0  103.79    8.10
   3  11   0  106.29    8.10
   3  11   0   99.89   10.10
  -3 -11   0  113.39    9.90
  -3 -11   0  112.29    8.20
  -3 -11   0  100.49    8.30
   3  11   1    0.50    2.20
   3  11   1    4.70    1.60
   3  11   1    1.10    1.10
  -3 -11  -1    2.40    1.60
  -3 -11  -1    3.80    2.00
  -3 -11  -1    0.50    1.10
   3  11   2    7.10    1.70
   3  11   2    8.20    2.20
   3  11   2    8.70    2.90
  -3 -11  -2    7.80    2.30
  -3 -11  -2   10.10    2.60
  -3 -11  -2    8.30    1.80
   3  11   3   11.80    2.70
  -3 -11  -3   12.10    2.40
  -3 -11  -3   22.20    3.80
  -3 -11  -3   10.60    2.70
   3  11   4    0.00    1.40
   3  11   4   -0.80    1.10
   3  11   4   -1.60    1.90
   3  11   4    1.00    1.70
  -3 -11  -4    2.80    1.50
  -3 -11  -4    0.80    1.80
  -3 -11  -4   -1.00    2.00
   3  11   5    2.40    2.00
   3  11   5    4.20    1.80
   3  11   5    3.10    2.00
  -3 -11  -5    5.60    2.20
  -3 -11  -5    2.80    2.20
  -3 -11  -5    6.20    3.10
   3  11   6    3.50    2.30
   3  11   6    2.60    1.80
   3  11   6    5.10    2.40
  -3 -11  -6   -4.00    2.00
  -3 -11  -6    0.70    2.80
  -3 -11  -6   -0.70    1.90
   3  11   7   11.10    3.10
   3  11   7   11.00    3.10
   3  11   7    5.20    2.80
  -3 -11  -7    9.00    3.00
  -3 -11  -7   10.80    3.90
  -3 -11  -7   14.60    5.10
   3  11   8    7.70    3.40
   3  11   8   20.20    4.10
   3  11   8   24.20    4.90
  -3 -11  -8   13.70    4.10
  -3 -11  -8   10.60    5.40
  -3 -11  -8   24.40    5.60
   3  11   9    6.80    3.50
   3  11   9    0.20    2.90
   3  11   9    4.80    3.20
  -3 -11  -9    8.10    4.00
  -3 -11  -9   -0.30    4.90
  -3 -11  -9    3.70    3.30
   3  11  10    2.70    3.10
   3  11  10    1.30    3.00
   3  11  10   -2.40    2.60
  -3 -11 -10    2.80    5.00
   3  11  11   -1.80    3.20
   3  11  11    2.40    3.70
  -3 -11 -11    5.10    6.60
   3  11  12    3.30    4.20
   3  11  12    0.00    3.80
   2  10 -12   -1.90    5.30
   2  10 -12    8.00    5.50
  -2 -10  12    8.40    4.60
  -2 -10  12    1.10    4.90
   2  10 -11   25.60    6.30
   2  10 -11   28.60    8.70
  -2 -10  11   38.70    8.30
  -2 -10  11   33.40    6.90
   2  10 -10   93.19   11.50
   2  10 -10  108.59   11.40
   2  10 -10   85.19   14.30
  -2 -10  10  115.09   15.00
  -2 -10  10  121.39   11.40
   2  10  -9    8.20    3.50
   2  10  -9    6.80    4.90
   2  10  -9   11.10    5.30
   2  10  -9    7.60    3.70
  -2 -10   9   10.90    5.00
  -2 -10   9    5.50    3.70
   2  10  -8  162.58   14.20
   2  10  -8  147.19   17.00
   2  10  -8  162.68   16.10
   2  10  -8  168.68   13.70
  -2 -10   8  171.08   14.40
  -2 -10   8  166.88   16.40
   2  10  -7    4.00    2.40
   2  10  -7    1.80    3.40
   2  10  -7    3.70    2.50
   2  10  -7    6.50    3.00
  -2 -10   7    0.90    2.30
  -2 -10   7    0.00    2.40
   2  10  -6   28.50    4.50
   2  10  -6   35.00    6.60
   2  10  -6   23.00    3.10
   2  10  -6   27.90    5.20
   2  10  -6   33.30    4.20
  -2 -10   6   18.20    3.80
  -2 -10   6   19.60    5.00
   2  10  -5  615.14   41.40
   2  10  -5  614.44   45.50
   2  10  -5  547.15   49.30
   2  10  -5  612.64   42.10
  -2 -10   5  603.94   41.40
  -2 -10   5  518.25   45.40
  -2 -10   5  598.34   42.70
   2  10  -4  988.70   66.39
   2  10  -4  975.30   66.69
   2  10  -4  939.11   71.69
   2  10  -4  974.20   77.99
  -2 -10   4  917.31   67.69
  -2 -10   4  949.11   66.49
  -2 -10   4  953.90   71.89
   2  10  -3   -0.30    1.10
   2  10  -3    1.30    1.40
   2  10  -3   -0.50    1.30
   2  10  -3    0.60    2.10
   2  10  -3    1.00    1.80
  -2 -10   3   -0.90    0.90
  -2 -10   3    0.90    1.40
  -2 -10   3    1.00    2.00
   2  10  -2   11.50    3.20
   2  10  -2   13.20    2.30
   2  10  -2   22.90    3.30
   2  10  -2   13.90    2.40
   2  10  -2   15.70    2.50
   2  10  -2   17.90    2.20
  -2 -10   2   19.30    2.30
  -2 -10   2   20.70    2.30
  -2 -10   2   15.10    2.50
  -2 -10   2   16.70    3.40
   2  10  -1   35.20    3.40
   2  10  -1   32.80    3.20
   2  10  -1   30.10    3.40
   2  10  -1   33.60    3.50
  -2 -10   1   33.20    3.20
  -2 -10   1   31.70    3.10
  -2 -10   1   29.40    3.30
  -2 -10   1   29.70    3.30
   2  10   0  124.19   11.40
   2  10   0  158.78   11.50
   2  10   0  162.68   11.70
   2  10   0  170.08   11.50
  -2 -10   0  154.08   11.50
  -2 -10   0  151.08   11.40
  -2 -10   0  158.88   11.60
   2  10   1  147.09   11.50
   2  10   1  144.69   11.50
   2  10   1  170.08   12.20
  -2 -10  -1  151.08   11.50
  -2 -10  -1  158.88   11.80
   2  10   2   24.70    3.10
   2  10   2   21.50    3.30
  -2 -10  -2   23.90    3.40
  -2 -10  -2   21.80    3.10
   2  10   3   -0.80    1.50
   2  10   3    0.20    1.20
   2  10   3    2.00    1.40
   2  10   3    1.20    1.10
  -2 -10  -3    1.00    1.40
  -2 -10  -3    3.40    1.70
  -2 -10  -3   -0.50    1.80
   2  10   4  509.15   35.50
   2  10   4  479.25   34.10
   2  10   4  455.75   36.30
  -2 -10  -4  478.25   35.00
  -2 -10  -4  487.85   35.50
  -2 -10  -4  540.35   40.60
   2  10   5   23.60    3.20
   2  10   5   16.00    3.30
   2  10   5   18.80    3.50
  -2 -10  -5   19.90    3.60
  -2 -10  -5   19.90    4.20
  -2 -10  -5   23.30    4.10
   2  10   6   43.00    5.90
   2  10   6   55.89    6.40
   2  10   6   44.20    5.30
   2  10   6   43.80    6.60
  -2 -10  -6   48.40    6.20
  -2 -10  -6   40.60    6.00
  -2 -10  -6   57.19    7.90
   2  10   7    5.00    2.50
   2  10   7   16.30    3.70
   2  10   7    5.70    2.60
  -2 -10  -7   13.40    3.90
  -2 -10  -7    7.90    2.70
  -2 -10  -7    5.20    4.20
   2  10   8  619.54   46.40
   2  10   8  625.04   45.60
   2  10   8  617.14   43.90
  -2 -10  -8  621.14   45.30
  -2 -10  -8  620.34   52.89
  -2 -10  -8  610.04   45.40
   2  10   9   -0.80    2.50
   2  10   9    0.90    2.50
   2  10   9    0.60    2.30
  -2 -10  -9    0.80    4.90
  -2 -10  -9   -0.80    2.80
  -2 -10  -9    1.40    2.70
   2  10  10  188.08   15.20
   2  10  10  188.38   16.10
  -2 -10 -10  152.08   16.00
   2  10  11    5.70    3.90
   2  10  11    2.80    3.50
  -2 -10 -11    7.10    6.40
   2  10  12    1.10    4.20
   2  10  12   -0.30    3.90
   1   9 -12    3.70    5.20
   1   9 -12    2.00    5.70
  -1  -9  12    6.30    4.70
  -1  -9  12    0.10    5.30
   1   9 -11   -1.40    4.60
   1   9 -11   -1.60    4.60
  -1  -9  11   -2.90    2.60
  -1  -9  11    3.50    4.70
   1   9 -10    2.00    4.30
   1   9 -10    7.30    4.00
   1   9 -10    0.70    4.40
  -1  -9  10    2.20    3.10
  -1  -9  10    3.10    3.70
   1   9  -9   -0.60    3.60
   1   9  -9    0.50    2.60
   1   9  -9   -0.30    3.60
   1   9  -9   -1.30    3.30
  -1  -9   9   -0.50    3.20
  -1  -9   9    1.00    2.80
   1   9  -8    1.90    2.50
   1   9  -8    3.30    3.30
   1   9  -8    5.70    4.10
   1   9  -8    3.60    3.00
  -1  -9   8    5.40    2.90
  -1  -9   8    4.10    3.40
   1   9  -7   -0.50    2.20
   1   9  -7    1.60    3.10
   1   9  -7    3.00    2.10
   1   9  -7   -1.40    2.30
   1   9  -7    0.40    1.80
  -1  -9   7    2.40    2.50
  -1  -9   7    1.90    2.10
   1   9  -6    1.70    2.60
   1   9  -6    5.80    2.60
   1   9  -6   -0.50    1.60
   1   9  -6    3.00    1.90
   1   9  -6    1.40    2.00
  -1  -9   6    1.50    1.90
  -1  -9   6    1.30    2.20
   1   9  -5    4.20    2.10
   1   9  -5    3.50    2.40
   1   9  -5    4.30    2.10
   1   9  -5    2.60    1.80
   1   9  -5    3.70    2.90
  -1  -9   5    3.40    1.70
  -1  -9   5    2.50    1.90
  -1  -9   5    5.20    2.70
   1   9  -4    2.00    1.20
   1   9  -4    3.80    1.60
   1   9  -4    5.10    2.30
   1   9  -4    9.40    2.00
   1   9  -4    2.30    1.70
   1   9  -4    9.90    3.40
  -1  -9   4    7.10    1.90
  -1  -9   4    3.70    1.50
  -1  -9   4    4.20    2.60
   1   9  -3   12.60    2.90
   1   9  -3   16.70    3.70
   1   9  -3   13.40    2.40
   1   9  -3   20.40    2.40
   1   9  -3   23.40    3.20
  -1  -9   3   19.30    3.70
  -1  -9   3   13.70    2.10
  -1  -9   3   19.70    2.80
   1   9  -2   30.10    3.10
   1   9  -2   29.60    3.50
   1   9  -2   25.00    3.30
  -1  -9   2   30.70    3.00
  -1  -9   2   29.70    3.40
   1   9  -1  125.49   10.00
   1   9  -1  138.59   10.00
   1   9  -1  127.09    9.70
  -1  -9   1  134.29    9.80
   1   9   0  198.58   13.60
   1   9   0  158.78   13.70
   1   9   0  185.68   13.60
   1   9   0  191.08   13.80
  -1  -9   0  178.68   13.70
  -1  -9   0  191.78   13.70
  -1  -9   0  186.68   13.60
  -1  -9   0  211.28   13.70
   1   9   1   16.00    2.20
   1   9   1   13.60    2.00
   1   9   1   12.30    2.10
  -1  -9  -1   14.90    2.20
  -1  -9  -1   14.40    2.10
  -1  -9  -1   14.80    2.20
   1   9   2    1.70    1.30
   1   9   2   -0.10    1.20
   1   9   2    0.50    1.10
  -1  -9  -2    2.80    1.50
  -1  -9  -2    0.80    1.20
   1   9   3    8.00    2.00
   1   9   3    5.80    2.00
   1   9   3    6.80    1.60
  -1  -9  -3    9.80    2.20
  -1  -9  -3    8.20    2.10
   1   9   4    3.50    1.80
   1   9   4    3.80    1.50
   1   9   4    4.40    1.70
  -1  -9  -4    8.20    2.20
  -1  -9  -4    4.10    2.00
  -1  -9  -4    4.30    2.20
  -1  -9  -4    3.30    1.70
   1   9   5   -0.60    1.30
   1   9   5   -0.20    1.60
   1   9   5   -0.30    1.40
   1   9   5    0.40    1.60
  -1  -9  -5    0.50    1.50
  -1  -9  -5   -0.80    2.20
  -1  -9  -5   -2.20    1.30
  -1  -9  -5    2.10    2.40
   1   9   6   -1.00    1.30
   1   9   6   -2.40    1.40
   1   9   6    4.20    2.00
   1   9   6    1.40    2.00
  -1  -9  -6    1.40    1.60
  -1  -9  -6   -1.10    2.70
  -1  -9  -6    1.60    2.10
  -1  -9  -6    1.80    2.80
   1   9   7   -0.20    2.00
   1   9   7    2.40    2.00
   1   9   7   -1.20    2.30
   1   9   7    1.10    1.80
  -1  -9  -7    2.60    2.50
  -1  -9  -7    8.20    3.80
  -1  -9  -7    7.20    2.50
   1   9   8    4.60    2.80
   1   9   8   -2.70    2.10
   1   9   8    0.60    2.00
  -1  -9  -8    3.50    2.70
  -1  -9  -8    3.00    2.40
  -1  -9  -8    1.80    4.40
   1   9   9    1.00    2.60
   1   9   9   -3.50    2.20
  -1  -9  -9    0.30    2.60
  -1  -9  -9    0.00    2.50
  -1  -9  -9    7.70    5.20
   1   9  10    0.30    2.60
   1   9  10    2.10    3.00
  -1  -9 -10    6.80    6.60
   1   9  11    3.40    3.30
   1   9  11   -1.10    3.00
  -1  -9 -11   -2.20    4.90
   1   9  12    0.70    3.10
   1   9  12   -1.40    3.80
   0   8 -12    4.10    5.80
   0   8 -12   -2.70    4.90
   0  -8  12    1.60    4.10
   0  -8  12    0.70    4.70
   0   8 -11   33.50    9.70
   0   8 -11   23.50    7.10
   0  -8  11   39.20    8.60
   0  -8  11   26.60    6.30
   0   8 -10   46.30    7.80
   0   8 -10   40.80    9.80
   0   8 -10   31.60    6.70
   0  -8  10   48.40    7.60
   0  -8  10   39.50    8.20
   0   8  -9  141.99   18.10
   0   8  -9  141.59   13.60
   0   8  -9  154.18   13.70
   0   8  -9  141.19   15.30
   0  -8   9  156.18   17.60
   0  -8   9  150.28   13.50
   0   8  -8  170.18   14.10
   0   8  -8  175.68   15.90
   0   8  -8  146.39   13.30
   0   8  -8  177.48   14.30
   0   8  -8  155.88   17.50
   0  -8   8  149.39   15.40
   0  -8   8  166.18   14.10
   0   8  -7  136.19   16.20
   0   8  -7  155.78   13.40
   0   8  -7  171.38   13.00
   0   8  -7  147.59   13.20
   0   8  -7  168.18   14.90
   0  -8   7  166.98   13.50
   0  -8   7  156.78   14.90
   0   8  -6   23.60    5.80
   0   8  -6   20.10    4.50
   0   8  -6   25.00    4.40
   0   8  -6   26.40    4.40
   0   8  -6   27.20    3.90
   0  -8   6   29.60    5.60
   0  -8   6   25.10    4.30
   0   8  -5  193.38   16.90
   0   8  -5  221.18   18.90
   0   8  -5  212.58   15.30
   0   8  -5  207.08   15.60
   0   8  -5  207.08   15.40
   0  -8   5  190.68   17.00
   0  -8   5  193.78   15.60
   0  -8   5  186.58   14.80
   0   8  -4  590.84   46.90
   0   8  -4  584.04   39.50
   0   8  -4  585.84   39.90
   0   8  -4  615.74   42.80
   0   8  -4  558.74   39.90
   0  -8   4  463.05   42.70
   0  -8   4  548.35   40.40
   0   8  -3 1130.29   80.49
   0   8  -3 1207.38   93.29
   0   8  -3 1122.89   79.19
   0   8  -3 1167.58   80.29
   0   8  -3 1117.19   85.49
   0   8  -3 1177.68   81.59
   0  -8   3 1204.08   80.59
   0   8  -2  179.08   13.20
   0   8  -2  173.38   12.90
   0   8  -2  175.68   13.00
   0  -8   2  170.78   12.90
   0  -8   2  172.78   13.10
   0   8  -1    3.90    1.50
   0   8  -1    2.50    1.30
   0   8  -1   -0.90    1.30
   0  -8   1    5.40    1.40
   0  -8   1    2.40    1.10
   0   8   0  105.89    8.10
   0   8   0   91.19    8.10
   0   8   0  112.09    8.30
   0  -8   0  119.79    8.20
   0  -8   0  112.29    8.20
   0  -8   0  104.29    8.10
   0   8   1    1.40    1.30
   0   8   1    2.50    1.30
   0   8   1    2.60    1.20
   0  -8  -1    3.70    1.20
   0  -8  -1    2.10    1.40
   0  -8  -1    0.40    1.10
   0  -8  -1    0.50    1.00
   0   8   2  172.18   12.20
   0   8   2  166.68   12.70
   0   8   2  161.28   12.60
   0   8   2  173.18   12.90
   0  -8  -2  172.98   12.70
   0  -8  -2  177.38   12.80
   0  -8  -2  172.08   12.80
   0   8   3 1093.79   77.89
   0   8   3 1157.98   78.89
   0   8   3 1094.79   76.49
   0  -8  -3 1082.59   78.09
   0  -8  -3 1189.08   77.79
   0   8   4  533.75   36.90
   0   8   4  552.84   38.30
   0   8   4  522.35   40.30
   0   8   4  461.85   38.80
   0  -8  -4  559.44   37.60
   0  -8  -4  557.04   37.90
   0  -8  -4  542.65   37.80
   0   8   5  202.38   15.80
   0   8   5  209.38   15.60
   0   8   5  169.48   16.50
   0   8   5  193.68   14.80
   0  -8  -5  201.98   15.60
   0  -8  -5  201.08   15.50
   0  -8  -5  207.58   15.40
   0  -8  -5  218.88   18.00
   0   8   6   23.80    3.70
   0   8   6   28.60    4.80
   0   8   6   17.50    3.10
   0   8   6   21.20    3.90
   0  -8  -6   12.30    3.00
   0  -8  -6   25.80    4.10
   0  -8  -6   18.00    4.30
   0  -8  -6   26.90    4.70
   0   8   7  156.18   12.60
   0   8   7  166.38   13.40
   0   8   7  176.08   13.60
   0   8   7  145.99   14.20
   0  -8  -7  160.38   13.00
   0  -8  -7  158.08   15.60
   0  -8  -7  152.38   13.30
   0  -8  -7  152.28   13.70
   0   8   8  176.98   16.00
   0   8   8  154.18   14.30
   0   8   8  172.38   14.00
   0   8   8  193.08   14.90
   0  -8  -8  174.88   17.60
   0  -8  -8  171.38   14.40
   0  -8  -8  175.58   14.90
   0   8   9  137.29   12.70
   0   8   9   95.09   13.70
   0   8   9  142.89   12.10
   0  -8  -9  148.09   12.50
   0  -8  -9  142.29   15.70
   0  -8  -9  146.89   13.00
   0   8  10   41.10    7.00
   0   8  10   42.60    6.70
   0  -8 -10   45.90    7.80
   0  -8 -10   31.90    8.50
   0   8  11   33.40    6.60
   0   8  11   33.90    6.90
   0  -8 -11   27.90    9.20
   0   8  12    4.80    4.50
   0   8  12   -1.10    3.40
  -1   7 -12   -0.50    5.70
  -1   7 -12    2.30    5.70
   1  -7  12    2.60    4.00
  -1   7 -11    2.30    5.30
  -1   7 -11    2.30    5.50
   1  -7  11    2.00    3.30
  -1   7 -10    5.40    4.60
  -1   7 -10    7.50    5.60
   1  -7  10    7.10    3.70
   1  -7  10    0.70    3.10
  -1   7  -9    2.10    3.70
  -1   7  -9    2.00    2.60
  -1   7  -9    4.60    4.10
  -1   7  -9    0.80    3.80
   1  -7   9    0.40    3.10
   1  -7   9    1.60    2.40
  -1   7  -8   -0.40    2.80
  -1   7  -8    0.90    3.60
  -1   7  -8    4.60    2.80
  -1   7  -8    8.10    3.70
  -1   7  -8    1.90    3.90
   1  -7   8   -3.20    2.60
   1  -7   8    1.70    2.80
  -1   7  -7   -0.70    2.40
  -1   7  -7   -4.00    2.70
  -1   7  -7    1.70    2.30
  -1   7  -7    1.00    1.90
  -1   7  -7   -0.50    2.80
   1  -7   7    0.90    2.10
   1  -7   7    0.60    2.80
  -1   7  -6    2.40    2.20
  -1   7  -6    2.30    2.20
  -1   7  -6    1.20    2.70
  -1   7  -6    2.30    2.00
  -1   7  -6    2.90    2.50
   1  -7   6    2.80    1.40
   1  -7   6    0.60    1.80
   1  -7   6    0.70    1.90
   1  -7   6    0.00    2.10
  -1   7  -5    0.70    2.10
  -1   7  -5    1.60    1.80
  -1   7  -5    0.70    1.50
  -1   7  -5    0.30    1.60
  -1   7  -5    1.40    1.90
   1  -7   5    0.60    1.20
   1  -7   5   -2.50    1.40
   1  -7   5    0.80    1.90
   1  -7   5    1.80    1.60
  -1   7  -4    4.30    1.90
  -1   7  -4    4.20    2.70
  -1   7  -4    4.90    2.20
  -1   7  -4    5.90    2.10
  -1   7  -4    4.10    1.80
   1  -7   4    4.10    1.70
   1  -7   4    7.00    2.70
   1  -7   4    4.40    1.80
  -1   7  -3    8.60    2.90
  -1   7  -3    5.90    2.10
  -1   7  -3    6.60    1.90
  -1   7  -3   17.50    2.70
  -1   7  -3    8.60    2.20
   1  -7   3    6.40    1.90
  -1   7  -2   46.20    4.20
  -1   7  -2   44.40    4.30
  -1   7  -2   43.80    4.20
   1  -7   2   43.20    4.20
   1  -7   2   42.00    4.30
  -1   7  -1   31.60    3.40
  -1   7  -1   38.50    3.40
  -1   7  -1   39.80    3.50
  -1   7  -1   32.30    3.60
   1  -7   1   42.40    3.70
   1  -7   1   28.50    3.30
  -1   7   0   -0.60    1.20
  -1   7   0   -2.10    0.90
  -1   7   0    0.60    1.30
  -1   7   0   -0.80    1.10
  -1   7   0   -0.60    1.30
   1  -7   0   -1.90    1.00
   1  -7   0   -0.80    1.10
   1  -7   0   -0.20    1.10
  -1   7   1   17.40    2.10
  -1   7   1   17.50    2.30
  -1   7   1   16.50    2.20
  -1   7   1   19.30    2.30
   1  -7  -1   13.70    2.30
   1  -7  -1   20.70    2.40
   1  -7  -1   13.80    2.10
  -1   7   2   41.40    4.00
  -1   7   2   41.80    4.20
  -1   7   2   41.30    3.90
   1  -7  -2   38.80    4.00
   1  -7  -2   45.50    4.00
   1  -7  -2   41.50    4.30
  -1   7   3    0.60    1.10
  -1   7   3    1.00    1.20
  -1   7   3   -0.50    0.90
  -1   7   3    0.30    1.20
   1  -7  -3   -2.60    1.40
   1  -7  -3   -0.20    1.30
   1  -7  -3    1.70    1.20
   1  -7  -3    0.30    1.10
  -1   7   4    2.90    1.40
  -1   7   4    3.70    1.30
  -1   7   4    3.70    2.20
  -1   7   4    2.10    1.60
   1  -7  -4    2.00    1.90
   1  -7  -4    3.40    1.60
   1  -7  -4    5.40    1.60
  -1   7   5   31.90    4.30
  -1   7   5   36.30    4.20
  -1   7   5   23.50    4.50
  -1   7   5   36.30    4.20
   1  -7  -5   28.00    4.30
   1  -7  -5   31.10    4.00
   1  -7  -5   48.80    5.90
   1  -7  -5   28.60    4.30
  -1   7   6   20.40    3.50
  -1   7   6   14.30    3.30
  -1   7   6   24.40    4.60
  -1   7   6   19.20    3.20
   1  -7  -6   29.30    4.00
   1  -7  -6   22.90    4.60
   1  -7  -6   24.40    4.30
   1  -7  -6   17.00    3.40
  -1   7   7    3.80    2.70
  -1   7   7    1.80    1.70
  -1   7   7    2.00    2.00
  -1   7   7    3.20    2.40
   1  -7  -7    4.60    2.00
   1  -7  -7    4.60    3.10
   1  -7  -7    0.80    2.00
   1  -7  -7    4.50    3.30
  -1   7   8   -2.70    2.50
  -1   7   8    0.60    2.20
  -1   7   8   -0.90    2.10
   1  -7  -8   -1.00    2.10
   1  -7  -8    0.20    1.80
   1  -7  -8    1.00    3.80
   1  -7  -8   -1.90    2.90
  -1   7   9    2.00    2.60
  -1   7   9    3.80    3.90
  -1   7   9    2.00    2.60
   1  -7  -9    0.10    3.70
   1  -7  -9   -1.70    2.50
   1  -7  -9   -5.00    4.00
  -1   7  10    1.80    4.60
  -1   7  10    2.90    3.00
  -1   7  10   -4.90    3.10
   1  -7 -10    0.60    5.50
   1  -7 -10   -2.30    2.60
  -1   7  11    0.40    4.70
  -1   7  11   -0.10    2.80
   1  -7 -11   -2.00    5.30
  -1   7  12   -1.40    3.40
  -2   6 -12    6.50    6.60
  -2   6 -12   -1.70    5.80
   2  -6  12    3.80    3.90
  -2   6 -11    6.20    6.30
  -2   6 -11   11.20    6.70
   2  -6  11   10.90    4.40
  -2   6 -10    2.10    5.10
  -2   6 -10    1.20    5.50
   2  -6  10    2.30    3.00
  -2   6  -9   44.00    8.00
  -2   6  -9   25.60    5.50
  -2   6  -9   28.70    6.40
  -2   6  -9   21.70    6.50
  -2   6  -9   22.30    5.30
   2  -6   9   23.60    5.90
   2  -6   9   23.10    5.10
  -2   6  -8   -1.90    2.70
  -2   6  -8   -1.20    2.90
  -2   6  -8    0.20    3.30
  -2   6  -8   -1.80    2.40
  -2   6  -8    4.00    3.60
   2  -6   8    2.10    2.60
   2  -6   8    0.60    2.90
  -2   6  -7   12.80    3.90
  -2   6  -7   23.70    5.00
  -2   6  -7   12.80    4.50
  -2   6  -7   16.70    3.80
  -2   6  -7   20.60    4.20
   2  -6   7   15.10    3.10
   2  -6   7   13.60    4.00
   2  -6   7   20.00    4.00
   2  -6   7   13.40    3.50
  -2   6  -6   55.69    7.30
  -2   6  -6   56.29    6.90
  -2   6  -6   53.99    8.70
  -2   6  -6   63.09    7.20
  -2   6  -6   64.19    7.80
   2  -6   6   60.79    6.50
   2  -6   6   56.09    5.90
   2  -6   6   52.69    7.40
   2  -6   6   70.59    7.20
  -2   6  -5   15.30    3.00
  -2   6  -5   13.10    3.20
  -2   6  -5   20.60    3.70
  -2   6  -5   16.10    4.40
  -2   6  -5   23.70    3.80
   2  -6   5   20.80    3.50
   2  -6   5   16.00    3.10
   2  -6   5   13.80    2.80
   2  -6   5   19.80    3.90
  -2   6  -4  468.45   32.50
  -2   6  -4  483.25   37.90
  -2   6  -4  437.56   34.00
  -2   6  -4  420.16   31.90
  -2   6  -4  449.56   32.10
   2  -6   4  442.76   31.50
   2  -6   4  442.76   32.30
  -2   6  -3   81.99    9.30
  -2   6  -3   93.79    7.70
  -2   6  -3   98.79    7.80
  -2   6  -3   90.99    8.00
  -2   6  -3   93.19    7.90
   2  -6   3   96.09    7.60
   2  -6   3  100.59    7.70
   2  -6   3   91.79    8.10
  -2   6  -2  105.39    8.10
  -2   6  -2  107.79    8.50
  -2   6  -2  106.59    8.10
  -2   6  -2  105.89    8.30
   2  -6   2   81.59    7.80
   2  -6   2  115.19    8.10
  -2   6  -1  713.93   51.19
  -2   6  -1  764.62   50.69
  -2   6  -1  783.02   51.39
  -2   6  -1  746.93   50.39
   2  -6   1  751.22   51.29
   2  -6   1  687.93   50.19
   2  -6   1  678.33   50.59
  -2   6   0 9312.77  650.03
  -2   6   0 9725.03  661.03
  -2   6   0 9574.84  656.63
  -2   6   0 9615.24  667.63
   2  -6   0 9488.75  656.63
   2  -6   0 9578.04  656.53
   2  -6   0 9827.72  650.13
   2  -6   0 9872.41  661.13
  -2   6   1 1805.12  122.19
  -2   6   1 1720.23  123.29
  -2   6   1 1782.92  121.29
  -2   6   1 1789.72  120.09
   2  -6  -1 1804.52  120.29
   2  -6  -1 1708.23  121.39
   2  -6  -1 1783.12  122.19
  -2   6   2  673.13   43.90
  -2   6   2  626.24   45.10
  -2   6   2  651.73   44.50
   2  -6  -2  669.73   44.20
   2  -6  -2  667.03   44.50
   2  -6  -2  554.74   44.50
  -2   6   3  223.88   15.90
  -2   6   3  230.18   16.50
  -2   6   3  169.98   17.60
  -2   6   3  218.48   15.80
   2  -6  -3  228.78   15.90
   2  -6  -3  235.98   16.20
   2  -6  -3  222.68   15.90
   2  -6  -3  228.68   16.30
  -2   6   4    0.70    1.30
  -2   6   4    1.20    1.90
  -2   6   4   -0.20    1.30
  -2   6   4   -0.50    0.90
   2  -6  -4    1.10    1.80
   2  -6  -4    1.40    1.10
   2  -6  -4    2.30    1.60
   2  -6  -4    1.60    1.20
  -2   6   5  137.89   11.80
  -2   6   5  141.99   11.30
  -2   6   5  144.69   13.20
   2  -6  -5  155.58   11.80
   2  -6  -5  148.69   11.90
   2  -6  -5  151.58   13.50
  -2   6   6  105.59   10.90
  -2   6   6  121.89    9.30
  -2   6   6  102.39    9.00
  -2   6   6  106.79    9.60
   2  -6  -6  111.89    9.00
   2  -6  -6  105.99    9.50
   2  -6  -6  103.39    9.70
   2  -6  -6  106.79    8.80
   2  -6  -6  120.49   11.30
  -2   6   7   51.59    5.90
  -2   6   7   45.90    7.30
  -2   6   7   44.70    6.00
   2  -6  -7   24.10    4.60
   2  -6  -7   28.00    5.30
   2  -6  -7   30.80    4.30
   2  -6  -7   56.19    7.90
  -2   6   8  120.69   11.00
  -2   6   8  113.49   13.60
  -2   6   8  116.69   10.40
   2  -6  -8  123.49   13.20
   2  -6  -8   96.69   11.60
   2  -6  -8  120.39   11.00
  -2   6   9   -1.00    2.70
  -2   6   9    2.10    3.80
  -2   6   9    3.30    2.60
   2  -6  -9    2.40    4.10
   2  -6  -9   -0.90    4.50
   2  -6  -9    2.70    3.00
  -2   6  10    3.50    4.50
  -2   6  10    4.50    3.50
   2  -6 -10    8.50    5.40
   2  -6 -10    4.50    4.60
   2  -6 -10    6.60    3.80
  -2   6  11   -2.70    4.30
  -2   6  11   -3.80    2.80
   2  -6 -11   -2.50    4.70
   2  -6 -11    2.90    5.20
  -2   6  12   -3.40    5.10
  -2   6  12    1.20    3.50
  -3   5 -12    1.20    6.20
  -3   5 -12    1.80    6.20
   3  -5  12   -0.90    3.60
  -3   5 -11   -2.40    6.80
  -3   5 -11   -2.90    5.00
   3  -5  11   -1.80    3.20
  -3   5 -10   -5.30    4.10
  -3   5 -10   -0.30    5.00
  -3   5 -10    1.40    4.30
   3  -5  10    1.20    3.00
  -3   5  -9   -3.90    4.20
  -3   5  -9   -4.00    3.50
  -3   5  -9    1.40    2.80
  -3   5  -9   -0.70    3.50
   3  -5   9    2.10    2.60
  -3   5  -8    6.20    3.80
  -3   5  -8    2.90    3.70
  -3   5  -8    4.50    3.00
  -3   5  -8   -0.70    3.60
   3  -5   8    4.50    3.10
   3  -5   8    5.20    2.60
   3  -5   8    2.70    2.20
  -3   5  -7    4.10    3.00
  -3   5  -7    0.10    3.10
  -3   5  -7    0.50    2.10
  -3   5  -7    1.10    3.80
  -3   5  -7   -2.00    2.40
   3  -5   7   -2.10    2.00
   3  -5   7    0.60    2.10
   3  -5   7   -1.70    2.10
   3  -5   7   -0.70    1.50
  -3   5  -6    5.20    2.70
  -3   5  -6    7.90    2.70
  -3   5  -6    6.20    3.00
  -3   5  -6    3.30    3.20
  -3   5  -6    8.30    3.80
   3  -5   6    9.70    2.70
   3  -5   6   10.70    2.90
   3  -5   6    6.50    2.80
   3  -5   6   12.50    2.70
  -3   5  -5   28.80    5.60
  -3   5  -5   31.90    4.40
  -3   5  -5   33.00    5.20
  -3   5  -5   26.50    4.40
  -3   5  -5   28.90    4.30
   3  -5   5   27.20    4.20
   3  -5   5   31.40    4.90
   3  -5   5   38.00    4.80
   3  -5   5   37.80    4.60
  -3   5  -4   34.90    4.80
  -3   5  -4   42.80    4.50
  -3   5  -4   46.50    6.40
  -3   5  -4   32.90    4.70
   3  -5   4   29.00    4.10
   3  -5   4   36.10    4.30
   3  -5   4   23.90    3.90
  -3   5  -3    2.30    1.90
  -3   5  -3   -0.40    1.80
  -3   5  -3    1.20    1.80
   3  -5   3    1.20    1.50
   3  -5   3    3.80    1.40
   3  -5   3    0.80    1.40
  -3   5  -2   23.50    3.50
  -3   5  -2   21.50    2.80
  -3   5  -2   26.50    4.20
  -3   5  -2   24.00    3.40
  -3   5  -2   26.30    3.00
   3  -5   2   25.30    3.30
   3  -5   2   26.70    3.60
  -3   5  -1   63.89    5.70
  -3   5  -1   66.79    5.90
  -3   5  -1   67.99    5.30
  -3   5  -1   70.79    5.20
   3  -5   1   73.99    5.40
   3  -5   1   65.39    5.20
   3  -5   1   46.20    5.00
   3  -5   1   62.99    5.50
  -3   5   0   12.20    1.70
  -3   5   0    9.20    1.50
  -3   5   0   11.60    2.20
  -3   5   0   12.00    2.20
   3  -5   0    9.90    2.10
   3  -5   0   14.30    2.40
   3  -5   0    8.40    1.50
   3  -5   0   11.30    1.60
  -3   5   1    4.60    1.70
  -3   5   1    4.40    1.50
  -3   5   1    3.00    1.60
  -3   5   1    4.90    1.30
  -3   5   1    4.90    1.20
   3  -5  -1    9.50    2.10
   3  -5  -1    4.50    1.30
   3  -5  -1    5.80    1.40
   3  -5  -1    4.10    1.50
  -3   5   2    3.50    1.50
  -3   5   2    3.20    1.50
  -3   5   2    3.60    2.20
  -3   5   2    3.30    1.30
  -3   5   2    2.30    1.10
   3  -5  -2    0.80    1.20
   3  -5  -2    2.20    1.20
   3  -5  -2    2.10    1.60
  -3   5   3    9.30    2.00
  -3   5   3    5.20    2.30
  -3   5   3   11.00    1.60
  -3   5   3   13.80    2.30
   3  -5  -3   10.10    2.40
   3  -5  -3    9.80    1.90
   3  -5  -3    9.20    1.70
  -3   5   4   -0.40    1.80
  -3   5   4   -0.70    1.40
  -3   5   4   -0.10    1.50
  -3   5   4   -0.60    0.90
   3  -5  -4   -2.30    0.90
   3  -5  -4    0.10    1.10
   3  -5  -4   -2.60    1.70
   3  -5  -4   -0.80    1.40
  -3   5   5   -0.30    1.50
  -3   5   5    1.60    1.10
  -3   5   5   -1.20    2.00
  -3   5   5    1.00    1.50
   3  -5  -5    1.70    1.00
   3  -5  -5    2.20    2.50
   3  -5  -5   -0.70    1.10
   3  -5  -5    0.10    1.80
   3  -5  -5    3.20    1.80
  -3   5   6    0.00    1.60
  -3   5   6   -5.60    1.90
  -3   5   6   -2.10    1.50
   3  -5  -6    0.70    1.20
   3  -5  -6    1.40    1.20
   3  -5  -6    1.80    2.80
   3  -5  -6   -0.20    2.00
   3  -5  -6   -1.10    1.60
  -3   5   7    0.60    1.80
  -3   5   7    4.70    2.30
  -3   5   7   -3.60    2.00
   3  -5  -7    2.40    1.60
   3  -5  -7    1.20    3.10
   3  -5  -7    0.00    1.90
   3  -5  -7    5.40    3.20
  -3   5   8    3.00    2.60
  -3   5   8   -0.10    2.30
  -3   5   8    0.30    3.50
   3  -5  -8    0.50    3.70
   3  -5  -8    5.60    2.80
   3  -5  -8    1.50    3.20
  -3   5   9    2.20    3.90
  -3   5   9    0.60    2.60
   3  -5  -9    1.70    2.90
   3  -5  -9    3.50    4.50
   3  -5  -9    5.90    4.10
  -3   5  10   -0.90    2.60
  -3   5  10   -4.90    3.30
   3  -5 -10    0.60    5.30
   3  -5 -10   -5.60    3.80
   3  -5 -10    0.00    2.90
  -3   5  11    5.00    3.40
  -3   5  11    2.40    4.80
   3  -5 -11    5.40    6.50
   3  -5 -11    3.00    5.00
  -3   5  12   -4.00    2.70
  -3   5  12   -1.20    5.40
   3  -5 -12   -2.70    5.00
  -4   4 -12    8.90    7.40
   4  -4  12   -1.30    3.70
  -4   4 -11   -0.80    5.10
   4  -4  11    4.40    3.80
  -4   4 -10   41.10    9.90
   4  -4  10   82.09    9.70
  -4   4  -9  203.58   18.20
  -4   4  -9  209.08   17.90
  -4   4  -9  192.88   16.90
   4  -4   9  194.98   16.80
   4  -4   9  184.38   16.70
  -4   4  -8  124.19   16.90
  -4   4  -8  159.48   14.00
  -4   4  -8  149.09   13.10
  -4   4  -8  145.89   14.30
   4  -4   8  142.19   13.00
   4  -4   8  143.69   12.70
   4  -4   8  143.29   12.50
  -4   4  -7   97.49    9.10
  -4   4  -7  122.09   11.70
  -4   4  -7   73.29   10.20
  -4   4  -7   61.09   11.10
   4  -4   7  102.49    9.00
   4  -4   7   93.89    9.00
   4  -4   7   95.79    8.90
  -4   4  -6   34.60    5.50
  -4   4  -6   30.90    6.00
  -4   4  -6   32.50    4.80
  -4   4  -6   23.80    6.10
   4  -4   6   34.80    5.30
   4  -4   6   26.90    4.50
   4  -4   6   37.40    4.90
  -4   4  -5    2.70    2.80
  -4   4  -5   -0.10    2.20
  -4   4  -5   -0.20    1.50
  -4   4  -5    2.70    1.70
  -4   4  -5    3.90    3.30
   4  -4   5    3.00    2.10
   4  -4   5    2.20    2.00
   4  -4   5    2.60    1.80
   4  -4   5    5.40    2.10
  -4   4  -4   64.99    7.10
  -4   4  -4   59.29    5.70
  -4   4  -4   75.99    7.70
  -4   4  -4   55.69    7.50
   4  -4   4   58.79    5.70
   4  -4   4   61.69    6.80
   4  -4   4   47.70    5.20
  -4   4  -3  196.18   16.50
  -4   4  -3  176.88   14.00
  -4   4  -3  165.48   14.10
  -4   4  -3  174.18   13.40
   4  -4   3  181.08   13.00
   4  -4   3  184.28   14.50
   4  -4   3  181.58   13.40
   4  -4   3  170.68   13.50
  -4   4  -2    0.90    1.10
  -4   4  -2    0.80    1.90
  -4   4  -2    2.40    1.80
  -4   4  -2   -0.90    1.70
   4  -4   2    0.10    1.40
   4  -4   2    1.00    1.60
   4  -4   2   -0.10    1.10
   4  -4   2    0.60    1.00
  -4   4  -1   24.70    3.60
  -4   4  -1   28.40    3.80
  -4   4  -1   25.70    4.40
   4  -4   1   22.10    3.50
   4  -4   1   30.20    3.70
   4  -4   1   27.20    3.40
  -4   4   0  251.77   17.40
  -4   4   0  232.68   17.10
   4  -4   0  225.38   17.90
   4  -4   0  228.88   17.00
  -4   4   1  589.24   40.40
  -4   4   1  602.64   40.90
  -4   4   1  578.74   40.40
   4  -4  -1  584.64   40.50
   4  -4  -1  554.44   40.90
  -4   4   2   47.40    5.90
  -4   4   2   46.90    4.30
  -4   4   2   40.30    4.60
  -4   4   2   40.40    4.20
   4  -4  -2   56.99    5.50
   4  -4  -2   51.49    4.40
  -4   4   3    9.10    2.20
  -4   4   3    9.00    2.90
  -4   4   3    9.20    1.60
  -4   4   3    8.80    2.00
   4  -4  -3    9.30    1.90
   4  -4  -3   15.30    3.30
   4  -4  -3   15.40    2.90
   4  -4  -3   11.00    1.90
  -4   4   4  768.62   57.79
  -4   4   4  817.02   56.59
  -4   4   4  788.52   56.39
  -4   4   4  767.82   61.59
   4  -4  -4  911.01   66.49
   4  -4  -4  809.52   56.69
   4  -4  -4  807.42   56.69
   4  -4  -4  829.52   56.99
   4  -4  -4  848.32   56.69
  -4   4   5   63.69    6.30
  -4   4   5   68.89    6.30
  -4   4   5   58.59    8.50
  -4   4   5   67.79    5.20
   4  -4  -5   74.99    6.80
   4  -4  -5   73.89    6.40
   4  -4  -5   67.69    8.60
   4  -4  -5   68.49    5.40
   4  -4  -5   55.89    5.30
  -4   4   6  113.09   12.10
  -4   4   6  117.69   10.00
  -4   4   6  124.19   10.40
   4  -4  -6  129.29   10.40
   4  -4  -6  147.29   12.90
   4  -4  -6  109.69    9.10
   4  -4  -6  119.89   10.60
  -4   4   7   45.90    6.10
  -4   4   7   66.49    7.30
  -4   4   7   28.60    6.70
   4  -4  -7   58.29    7.00
   4  -4  -7   56.49    8.50
   4  -4  -7   46.10    6.40
  -4   4   8  469.85   39.70
  -4   4   8  488.55   36.50
   4  -4  -8  472.05   42.40
   4  -4  -8  477.75   35.90
   4  -4  -8  527.75   36.30
  -4   4   9   74.39   12.30
  -4   4   9   81.19   10.20
   4  -4  -9   99.69   11.00
   4  -4  -9   94.79   10.70
   4  -4  -9  100.39   14.50
  -4   4  10  206.68   21.00
  -4   4  10  210.78   18.20
   4  -4 -10  213.58   18.20
   4  -4 -10  213.98   22.60
  -4   4  11   23.80    5.40
  -4   4  11   19.70    7.10
   4  -4 -11   17.30    8.10
   4  -4 -11    9.60    4.90
  -4   4  12   -2.10    5.10
  -4   4  12    1.30    3.60
   4  -4 -12    2.90    5.00
  -5   3 -11   -1.60    5.70
  -5   3 -10    3.20    5.40
   5  -3  10    1.50    3.30
  -5   3  -9   -3.20    4.20
  -5   3  -9    0.60    3.00
   5  -3   9    4.50    3.50
   5  -3   9    2.60    2.90
   5  -3   9    0.30    2.50
  -5   3  -8    2.20    2.90
  -5   3  -8    2.00    3.60
  -5   3  -8    6.80    4.90
   5  -3   8    3.90    3.00
   5  -3   8    5.40    2.80
   5  -3   8    4.90    3.40
  -5   3  -7    4.60    4.30
  -5   3  -7    8.30    4.10
  -5   3  -7    5.80    2.80
  -5   3  -7    5.50    4.20
   5  -3   7   12.40    3.60
   5  -3   7   11.30    3.10
   5  -3   7    7.60    2.90
  -5   3  -6   -1.80    2.40
  -5   3  -6    2.50    3.20
  -5   3  -6    7.00    2.60
  -5   3  -6    4.80    3.20
   5  -3   6    2.40    1.80
   5  -3   6    3.90    2.30
   5  -3   6    4.70    2.60
  -5   3  -5    0.00    1.60
  -5   3  -5   -2.10    2.20
  -5   3  -5   -1.20    2.30
  -5   3  -5   -2.90    2.50
   5  -3   5    0.90    2.00
   5  -3   5    0.10    1.50
   5  -3   5    2.10    1.70
  -5   3  -4    8.30    2.10
  -5   3  -4    6.50    3.00
  -5   3  -4    8.50    2.80
  -5   3  -4    3.90    2.90
   5  -3   4    6.30    2.30
   5  -3   4    1.90    1.80
   5  -3   4    9.10    2.20
   5  -3   4    5.80    1.80
  -5   3  -3    4.60    2.50
  -5   3  -3    8.90    2.00
  -5   3  -3    6.10    2.80
  -5   3  -3    6.70    2.60
   5  -3   3    8.00    2.40
   5  -3   3    9.90    2.20
   5  -3   3    8.50    2.40
  -5   3  -2    7.80    2.60
  -5   3  -2    5.50    2.40
  -5   3  -2    9.20    2.70
   5  -3   2    5.60    1.90
   5  -3   2    7.40    2.10
   5  -3   2    5.30    2.10
  -5   3  -1    4.70    2.30
  -5   3  -1    8.30    2.50
  -5   3  -1   12.80    2.70
   5  -3   1   10.10    2.20
   5  -3   1    5.10    2.00
   5  -3   1    6.80    2.20
  -5   3   0   31.00    5.40
  -5   3   0   48.80    5.30
  -5   3   0   47.10    5.20
   5  -3   0   42.50    6.50
   5  -3   0   48.30    5.10
   5  -3   0   52.79    5.50
   5  -3   0   58.69    5.50
  -5   3   1    1.00    1.60
  -5   3   1    1.90    1.70
  -5   3   1    0.80    1.90
  -5   3   1   -1.00    1.30
  -5   3   1    1.90    1.60
   5  -3  -1    1.40    1.60
   5  -3  -1   -0.40    2.20
   5  -3  -1   -0.70    1.40
  -5   3   2   37.90    4.10
  -5   3   2   38.50    5.60
  -5   3   2   43.00    5.60
  -5   3   2   48.00    4.80
   5  -3  -2   44.40    5.00
   5  -3  -2   37.90    5.60
   5  -3  -2   36.80    4.20
   5  -3  -2   36.70    4.50
  -5   3   3   37.50    3.80
  -5   3   3   45.20    6.00
  -5   3   3   38.70    4.70
  -5   3   3   41.00    4.40
   5  -3  -3   39.30    6.20
   5  -3  -3   43.40    4.00
   5  -3  -3   42.10    5.10
   5  -3  -3   40.90    4.00
  -5   3   4   40.50    4.80
  -5   3   4   37.90    3.50
  -5   3   4   49.70    5.00
  -5   3   4   44.80    6.50
   5  -3  -4   37.50    3.80
   5  -3  -4   44.00    5.20
   5  -3  -4   47.70    6.70
   5  -3  -4   40.50    4.50
  -5   3   5    5.60    2.30
  -5   3   5    2.40    1.00
  -5   3   5    3.80    1.90
  -5   3   5    1.80    3.00
   5  -3  -5   -1.40    2.30
   5  -3  -5    3.80    2.30
   5  -3  -5    0.70    1.30
  -5   3   6   18.90    5.20
  -5   3   6   16.70    3.30
   5  -3  -6   21.10    4.90
   5  -3  -6   10.30    2.90
   5  -3  -6   15.80    3.70
  -5   3   7    8.40    4.30
  -5   3   7   13.70    3.40
   5  -3  -7   10.50    3.00
   5  -3  -7    8.80    3.50
   5  -3  -7   15.10    5.10
  -5   3   8    8.40    3.00
  -5   3   8    5.50    4.10
   5  -3  -8    7.30    2.70
   5  -3  -8   16.20    5.90
   5  -3  -8    6.70    3.70
  -5   3   9   -3.60    3.70
  -5   3   9   -1.50    2.30
   5  -3  -9    1.90    3.60
   5  -3  -9    2.80    2.70
   5  -3  -9    9.50    5.20
  -5   3  10   10.90    3.80
  -5   3  10    4.70    5.60
   5  -3 -10    5.70    4.00
   5  -3 -10    8.90    4.60
   5  -3 -10    2.20    5.30
  -5   3  11    1.50    2.90
  -5   3  11   -1.80    4.10
   5  -3 -11   -0.20    4.50
   5  -3 -11   -2.90    4.70
  -5   3  12    3.10    4.00
  -5   3  12   -1.60    5.00
   5  -3 -12    4.70    5.00
  -6   2 -11   11.70    7.70
   6  -2  11    4.10    4.30
  -6   2 -10   11.40    7.20
   6  -2  10   29.30    6.50
   6  -2  10   18.70    5.50
  -6   2  -9   82.09   14.50
  -6   2  -9  118.49   12.40
   6  -2   9  129.29   11.50
   6  -2   9  104.69   12.40
  -6   2  -8   75.89   13.80
  -6   2  -8  116.39   11.50
   6  -2   8   96.89   11.40
   6  -2   8  102.59   10.80
  -6   2  -7   60.89    9.60
  -6   2  -7   74.89   11.70
  -6   2  -7   92.49    9.30
   6  -2   7   95.69    8.80
   6  -2   7   72.89    9.20
  -6   2  -6   17.50    5.40
  -6   2  -6   19.80    3.70
  -6   2  -6    8.90    4.20
   6  -2   6   13.80    3.70
   6  -2   6   23.30    4.30
  -6   2  -5   -2.00    2.50
  -6   2  -5   -2.10    2.30
  -6   2  -5    0.10    1.80
   6  -2   5    0.30    2.00
   6  -2   5   -0.60    1.60
   6  -2   5    0.20    2.20
  -6   2  -4    4.10    2.90
  -6   2  -4    2.40    1.60
  -6   2  -4    3.90    2.80
  -6   2  -4   -1.80    2.00
   6  -2   4    3.20    2.00
   6  -2   4    1.90    2.00
   6  -2   4    4.50    2.30
  -6   2  -3  318.97   23.20
  -6   2  -3  316.27   23.60
  -6   2  -3  299.27   27.10
   6  -2   3  311.97   22.10
   6  -2   3  297.77   22.30
   6  -2   3  295.87   23.90
  -6   2  -2   99.59    9.30
  -6   2  -2  104.79   10.70
  -6   2  -2   97.39    9.20
   6  -2   2   97.49    8.50
   6  -2   2  102.99    9.30
   6  -2   2  103.89    8.60
  -6   2  -1  298.17   22.10
  -6   2  -1  286.57   21.70
  -6   2  -1  285.57   25.40
   6  -2   1  301.27   21.20
   6  -2   1  300.47   22.80
   6  -2   1  283.77   21.20
  -6   2   0   45.60    5.50
  -6   2   0   47.90    6.90
  -6   2   0   46.80    5.60
  -6   2   0   55.19    6.20
   6  -2   0   37.90    4.90
   6  -2   0   39.30    5.50
   6  -2   0   45.60    7.30
   6  -2   0   50.69    5.60
  -6   2   1  696.83   47.80
  -6   2   1  596.04   43.90
  -6   2   1  613.14   44.50
  -6   2   1  584.74   51.49
   6  -2  -1  633.24   52.29
   6  -2  -1  629.44   43.90
   6  -2  -1  654.73   46.20
  -6   2   2    1.80    1.30
  -6   2   2    0.70    2.00
  -6   2   2   -1.60    1.50
  -6   2   2    0.00    1.70
   6  -2  -2    0.20    1.60
   6  -2  -2    1.30    1.50
   6  -2  -2   -2.10    2.00
  -6   2   3   79.29    7.20
  -6   2   3   82.09    8.60
  -6   2   3   83.69    6.70
  -6   2   3   79.69    6.80
   6  -2  -3   89.89   10.70
   6  -2  -3   85.99    7.40
   6  -2  -3   70.79    6.60
   6  -2  -3   89.09    7.40
  -6   2   4   87.99    7.80
  -6   2   4   94.39    7.10
  -6   2   4   97.19   10.00
   6  -2  -4   83.69    7.90
   6  -2  -4  105.09   10.70
   6  -2  -4   92.89    8.20
  -6   2   5  126.49   10.00
  -6   2   5  104.49   12.80
   6  -2  -5  116.79   12.50
   6  -2  -5  115.49   10.20
   6  -2  -5  114.99    9.60
  -6   2   6   25.90    6.10
  -6   2   6   24.60    4.00
   6  -2  -6   17.00    3.20
   6  -2  -6   11.60    3.50
   6  -2  -6   26.70    5.90
  -6   2   7   31.90    7.00
  -6   2   7   39.90    5.60
   6  -2  -7   26.80    4.70
   6  -2  -7   30.00    5.20
   6  -2  -7   28.80    6.60
  -6   2   8   12.60    5.30
  -6   2   8   16.20    4.00
   6  -2  -8   16.00    3.90
   6  -2  -8   18.30    6.10
   6  -2  -8   12.10    4.10
  -6   2   9   25.00    5.40
  -6   2   9   28.20    7.30
   6  -2  -9   27.60    5.80
   6  -2  -9   38.40    6.10
   6  -2  -9   22.20    7.60
  -6   2  10   44.60    9.50
  -6   2  10   44.70    7.20
   6  -2 -10   24.00    8.10
   6  -2 -10   24.50    5.70
   6  -2 -10   36.80    7.00
  -6   2  11   13.50    4.60
  -6   2  11    2.60    4.80
   6  -2 -11    8.60    4.90
   6  -2 -11   -4.20    5.40
  -6   2  12    8.40    4.90
  -6   2  12    2.00    5.10
   6  -2 -12   10.90    5.70
  -7   1 -10   20.30    8.10
   7  -1  10    9.90    4.70
   7  -1  10    9.90    4.40
  -7   1  -9   15.40    6.80
   7  -1   9   28.50    5.80
   7  -1   9   27.80    6.00
  -7   1  -8    6.70    5.30
   7  -1   8   14.20    4.10
   7  -1   8    8.30    3.90
  -7   1  -7    7.60    4.50
   7  -1   7    3.10    3.10
   7  -1   7    5.10    3.40
  -7   1  -6    3.10    3.50
  -7   1  -6    1.80    3.30
   7  -1   6    1.00    2.40
   7  -1   6    2.70    2.70
   7  -1   6    1.60    2.30
  -7   1  -5   12.60    4.10
  -7   1  -5    8.60    3.70
   7  -1   5   12.90    3.40
   7  -1   5   22.20    4.60
   7  -1   5   10.30    3.10
  -7   1  -4   -0.10    2.50
  -7   1  -4    1.80    2.90
   7  -1   4    3.00    2.20
   7  -1   4    1.10    2.00
   7  -1   4    3.70    2.70
  -7   1  -3   13.00    3.50
  -7   1  -3    0.60    2.50
   7  -1   3    6.10    2.50
   7  -1   3    3.30    2.30
   7  -1   3   15.10    3.20
  -7   1  -2   -1.50    1.80
  -7   1  -2   -1.90    1.80
   7  -1   2    3.50    1.90
   7  -1   2    1.90    1.90
   7  -1   2    0.60    2.00
  -7   1  -1   42.30    6.60
  -7   1  -1   32.90    5.30
   7  -1   1   40.60    5.80
   7  -1   1   43.20    5.50
   7  -1   1   49.20    5.40
  -7   1   0    5.90    2.70
  -7   1   0    4.50    2.50
  -7   1   0    4.40    2.20
   7  -1   0    5.00    3.60
   7  -1   0    2.20    1.90
   7  -1   0    8.30    2.30
   7  -1   0    3.40    2.20
  -7   1   1   23.00    5.00
  -7   1   1   27.70    4.60
  -7   1   1   26.10    4.00
   7  -1  -1   30.00    4.10
   7  -1  -1   22.80    4.00
   7  -1  -1   29.60    6.10
  -7   1   2    3.10    2.80
  -7   1   2    4.10    1.80
  -7   1   2    1.10    2.00
   7  -1  -2    3.90    2.90
   7  -1  -2    3.10    1.90
   7  -1  -2    1.80    1.90
  -7   1   3   36.50    5.70
  -7   1   3   25.00    3.30
  -7   1   3   26.90    5.10
   7  -1  -3   24.10    3.90
   7  -1  -3   17.10    3.60
   7  -1  -3   32.80    6.30
  -7   1   4   20.70    4.80
  -7   1   4   22.40    3.30
   7  -1  -4   20.00    3.60
   7  -1  -4   29.30    6.10
   7  -1  -4   24.50    3.80
  -7   1   5    7.30    3.80
  -7   1   5   10.00    2.60
   7  -1  -5    5.60    2.60
   7  -1  -5   13.80    4.90
  -7   1   6    5.20    4.30
  -7   1   6    5.20    2.30
   7  -1  -6    6.70    4.10
   7  -1  -6   11.40    3.40
  -7   1   7   19.10    3.90
  -7   1   7   13.70    5.90
   7  -1  -7   11.10    5.00
   7  -1  -7    6.40    3.60
  -7   1   8    6.90    3.20
  -7   1   8    5.90    5.10
   7  -1  -8   10.70    4.20
   7  -1  -8    7.10    5.30
  -7   1   9   11.10    4.10
  -7   1   9    1.00    4.10
   7  -1  -9   12.00    4.50
   7  -1  -9    9.60    5.80
  -7   1  10    4.70    3.70
  -7   1  10    4.00    4.80
   7  -1 -10   12.00    6.80
   7  -1 -10    6.10    4.40
  -7   1  11   12.90    5.80
  -7   1  11    2.20    3.50
   7  -1 -11   -1.60    5.70
   7  -1 -11    0.30    4.50
  -8   0  -9   -3.10    4.80
   8   0   9   -4.00    3.00
   8   0   9   -0.50    3.60
  -8   0  -8    0.50    4.60
   8   0   8    3.60    3.10
   8   0   8    2.30    3.60
  -8   0  -7    1.30    3.60
   8   0   7    1.40    3.00
   8   0   7    5.30    3.10
  -8   0  -6   70.89   11.90
   8   0   6   95.49    9.60
   8   0   6   81.49   10.50
   8   0   6   86.39    9.60
  -8   0  -5    3.90    4.00
  -8   0  -5    0.70    3.40
   8   0   5   -1.40    2.20
   8   0   5    4.30    2.60
   8   0   5    2.80    2.70
  -8   0  -4    0.90    2.90
  -8   0  -4   -0.60    2.80
   8   0   4   -1.70    1.90
   8   0   4    2.00    2.20
   8   0   4    0.00    2.00
  -8   0  -3   -4.60    2.20
  -8   0  -3   -0.70    2.30
   8   0   3    1.10    2.00
   8   0   3   -3.80    1.90
   8   0   3   -1.30    1.70
  -8   0  -2   43.70    6.50
  -8   0  -2   41.10    7.40
   8   0   2   44.80    6.50
   8   0   2   46.90    6.30
   8   0   2   46.10    5.60
  -8   0  -1   -1.90    2.00
  -8   0  -1   -0.70    2.30
   8   0   1    0.30    2.10
   8   0   1    1.30    1.90
   8   0   1   -0.20    1.60
  -8   0   0  801.22   56.29
  -8   0   0  766.82   65.09
   8   0   0  758.32   54.39
   8   0   0  777.92   54.89
   8   0   0  801.02   58.09
   8   0   0  828.72   66.19
  -8   0   1   -2.10    1.90
  -8   0   1    3.50    2.60
  -8   0   1   -2.20    1.70
   8   0  -1    2.00    3.30
   8   0  -1   -0.90    1.50
   8   0  -1   -0.40    1.70
  -8   0   2    9.80    3.40
  -8   0   2    8.80    2.50
  -8   0   2    8.90    3.60
   8   0  -2    7.90    2.60
   8   0  -2    6.50    2.60
   8   0  -2   12.60    5.00
  -8   0   3    7.10    3.40
  -8   0   3    2.10    2.50
   8   0  -3    3.10    3.30
   8   0  -3   -0.40    1.70
   8   0  -3    1.00    1.70
  -8   0   4   27.80    5.70
  -8   0   4   32.60    6.00
   8   0  -4   42.40    7.70
   8   0  -4   21.50    3.90
  -8   0   5    0.10    2.80
   8   0  -5   -2.40    2.80
   8   0  -5   -1.50    2.00
  -8   0   6   47.30    8.60
   8   0  -6   41.60    8.40
   8   0  -6   29.30    5.00
  -8   0   7    2.20    3.60
  -8   0   7    0.50    2.30
   8   0  -7   -0.80    3.90
   8   0  -7    3.10    2.90
  -8   0   8   13.90    3.80
  -8   0   8   10.70    5.60
   8   0  -8    9.80    5.70
   8   0  -8    5.40    3.70
  -8   0   9    7.60    3.70
  -8   0   9   -3.10    3.70
   8   0  -9   -3.80    5.10
   8   0  -9    1.10    3.90
  -8   0  10   24.10    5.60
  -8   0  10   18.80    6.80
   8   0 -10   24.40    6.00
   8   0 -10   13.50    7.60
  -8   0  11    4.60    3.90
  -8   0  11    2.90    5.00
   8   0 -11   -5.80    5.90
   8   0 -11    6.50    5.40
  -9  -1  -9    9.80    7.40
   9   1   9   -3.30    3.20
   9   1   9    6.70    4.50
  -9  -1  -8    1.90    5.20
   9   1   8    5.60    3.60
   9   1   8    2.50    3.60
  -9  -1  -7   10.90    5.20
   9   1   7   13.60    4.80
   9   1   7   27.40    5.30
  -9  -1  -6   16.10    5.70
   9   1   6   15.80    4.80
   9   1   6   18.50    4.40
   9   1   6   16.40    4.80
  -9  -1  -5   43.70    9.10
   9   1   5   55.89    8.40
   9   1   5   56.79    7.50
   9   1   5   63.89    7.40
  -9  -1  -4    6.90    4.00
  -9  -1  -4    4.50    3.70
   9   1   4   14.10    3.60
   9   1   4   13.40    3.90
   9   1   4    4.20    2.90
  -9  -1  -3   38.30    6.90
  -9  -1  -3   39.40    7.30
   9   1   3   35.90    6.20
   9   1   3   39.50    6.40
   9   1   3   36.40    5.40
  -9  -1  -2   26.20    6.30
  -9  -1  -2   40.80    6.50
   9   1   2   33.90    5.80
   9   1   2   44.50    5.50
   9   1   2   45.20    6.40
  -9  -1  -1   52.49    8.60
  -9  -1  -1   48.40    6.70
   9   1   1   46.50    6.70
   9   1   1   39.20    5.30
   9   1   1   51.29    7.20
  -9  -1   0    1.70    2.90
  -9  -1   0    9.10    3.20
   9   1   0    8.60    2.70
   9   1   0    8.90    3.20
   9   1   0   -1.80    3.90
   9   1   0    7.40    2.70
  -9  -1   1   47.60    8.30
  -9  -1   1   56.09    6.80
   9   1  -1   51.79    9.60
   9   1  -1   54.79    7.20
   9   1  -1   54.69    6.30
  -9  -1   2   13.90    4.90
  -9  -1   2   37.10    6.00
   9   1  -2   26.90    6.90
   9   1  -2   20.70    3.80
   9   1  -2   30.60    5.10
  -9  -1   3   17.60    5.20
  -9  -1   3   30.80    6.10
   9   1  -3   17.30    3.70
   9   1  -3   27.50    6.80
   9   1  -3   25.20    4.10
  -9  -1   4   -3.40    2.20
  -9  -1   4    1.20    3.50
   9   1  -4    2.00    1.90
   9   1  -4    2.80    3.90
  -9  -1   5    6.60    4.20
  -9  -1   5    5.00    3.80
   9   1  -5    3.10    2.40
   9   1  -5    2.80    4.10
  -9  -1   6    6.00    4.10
   9   1  -6   10.70    5.60
   9   1  -6    5.50    2.90
  -9  -1   7   18.50    5.80
   9   1  -7   10.10    6.10
   9   1  -7    7.80    3.30
  -9  -1   8    8.40    4.90
   9   1  -8   17.20    4.70
   9   1  -8    4.90    5.50
  -9  -1   9   14.50    6.20
   9   1  -9   11.60    4.60
   9   1  -9   -2.40    5.70
  -9  -1  10    5.90    5.00
   9   1 -10   -2.30    5.90
   9   1 -10   -0.90    4.30
 -10  -2  -8    0.90    4.90
  10   2   8    1.30    4.00
  10   2   8    4.80    4.00
 -10  -2  -7   14.30    6.40
  10   2   7   18.80    5.60
  10   2   7   38.70    6.20
 -10  -2  -6    2.90    4.50
  10   2   6    5.30    3.70
  10   2   6    4.80    3.20
  10   2   6   -2.10    3.80
 -10  -2  -5    2.90    4.40
  10   2   5    2.00    3.60
  10   2   5    4.30    2.80
  10   2   5    0.50    3.40
 -10  -2  -4   24.60    7.10
  10   2   4   36.40    5.40
  10   2   4   30.50    6.10
  10   2   4   26.90    5.90
 -10  -2  -3   98.49   11.70
 -10  -2  -3   92.89   13.70
  10   2   3   87.29    8.90
  10   2   3  108.49   11.80
  10   2   3   99.99   11.20
 -10  -2  -2    8.70    4.30
 -10  -2  -2   11.70    4.40
  10   2   2   15.60    3.50
  10   2   2    7.80    3.50
  10   2   2    5.90    3.40
 -10  -2  -1    7.10    3.50
 -10  -2  -1    4.40    3.60
  10   2   1    1.60    2.90
  10   2   1    6.40    3.30
  10   2   1    8.70    2.80
 -10  -2   0   -1.70    2.50
 -10  -2   0   -2.20    2.80
  10   2   0    0.00    2.70
  10   2   0    0.30    1.70
  10   2   0   -3.50    4.10
  10   2   0   -1.80    2.30
 -10  -2   1  108.89   13.00
  10   2  -1  105.69   11.00
  10   2  -1   96.29   14.30
  10   2  -1   79.99    8.10
 -10  -2   2   29.20    6.70
  10   2  -2   22.60    4.10
  10   2  -2   28.60    5.30
  10   2  -2   23.10    7.50
 -10  -2   3   69.19    9.50
 -10  -2   3   54.29    9.40
  10   2  -3   59.79    6.80
  10   2  -3   62.79   11.60
 -10  -2   4    7.40    4.50
 -10  -2   4    3.00    3.80
  10   2  -4    0.90    2.10
  10   2  -4    4.50    5.10
 -10  -2   5   41.50    7.60
 -10  -2   5   21.30    6.30
  10   2  -5   21.60    4.20
  10   2  -5   30.80    7.40
 -10  -2   6    5.20    4.30
 -10  -2   6   -5.00    3.30
  10   2  -6   -1.60    2.00
  10   2  -6    2.20    4.60
 -10  -2   7    2.90    4.50
  10   2  -7    1.70    2.70
  10   2  -7    3.90    5.70
 -10  -2   8   42.80    9.20
  10   2  -8   41.80    6.20
  10   2  -8   65.59   12.80
 -10  -2   9    3.80    4.60
  10   2  -9    0.10    6.00
  10   2  -9    3.60    3.70
 -10  -2  10   -3.10    4.60
  10   2 -10   -1.80    3.50
  10   2 -10    8.30    7.50
 -11  -3  -7   -1.70    4.30
  11   3   7    4.60    3.60
  11   3   7   -1.40    3.90
 -11  -3  -6   15.80    6.70
  11   3   6   16.70    4.30
  11   3   6   12.70    4.60
 -11  -3  -5   11.20    5.50
  11   3   5   17.00    5.10
  11   3   5   11.20    3.60
  11   3   5   20.20    5.70
 -11  -3  -4    6.70    4.70
  11   3   4   15.60    3.70
  11   3   4   10.10    4.30
  11   3   4    7.60    4.30
 -11  -3  -3   -0.10    3.60
  11   3   3    0.20    2.40
  11   3   3   -1.60    3.20
  11   3   3    4.30    3.70
 -11  -3  -2    5.90    4.90
  11   3   2   11.80    4.40
  11   3   2    7.10    3.60
  11   3   2    1.90    2.40
 -11  -3  -1   17.70    5.00
 -11  -3  -1   15.40    5.60
  11   3   1   15.90    4.80
  11   3   1   24.30    4.20
  11   3   1   27.10    5.50
 -11  -3   0   14.10    5.30
  11   3   0   14.80    6.20
  11   3   0    9.60    3.90
  11   3   0   13.50    3.20
  11   3   0   12.90    4.50
 -11  -3   1    7.10    4.40
  11   3  -1    4.30    2.10
  11   3  -1   -0.10    5.10
  11   3  -1    0.60    2.90
 -11  -3   2   13.20    5.00
  11   3  -2   13.60    3.70
  11   3  -2    4.80    5.40
 -11  -3   3    9.10    4.70
  11   3  -3   11.00    6.20
 -11  -3   4   -4.90    3.30
 -11  -3   4    2.60    4.10
  11   3  -4    3.80    5.30
 -11  -3   5   -1.10    4.40
 -11  -3   5    0.40    3.40
  11   3  -5   11.30    6.90
 -11  -3   6   17.30    6.50
 -11  -3   6    8.30    5.50
  11   3  -6    9.20    5.90
 -11  -3   7    0.40    4.00
 -11  -3   7    0.00    3.80
  11   3  -7    2.70    6.00
 -11  -3   8    7.00    5.40
  11   3  -8    3.60    6.40
 -11  -3   9    1.20    5.20
  11   3  -9   11.50    8.00
 -12  -4  -5   14.80    6.40
  12   4   5   21.10    4.50
  12   4   5   12.90    5.60
  12   4   5   22.00    6.00
 -12  -4  -4   -0.30    3.90
  12   4   4   -0.50    3.60
  12   4   4    3.00    4.00
  12   4   4    2.00    2.70
 -12  -4  -3    7.10    5.30
  12   4   3   16.60    5.60
  12   4   3   13.10    5.00
  12   4   3    5.90    2.90
 -12  -4  -2   14.20    6.00
  12   4   2   28.60    6.70
  12   4   2   30.00    4.60
  12   4   2   24.70    6.40
 -12  -4  -1    5.40    4.00
  12   4   1   10.10    4.70
  12   4   1    5.00    4.10
 -12  -4   0    9.00    5.00
  12   4   0   11.90    7.40
  12   4   0   20.20    5.50
 -12  -4   1   16.40    5.90
  12   4  -1   24.90    8.10
  12   4  -1   27.30    6.10
 -12  -4   2   21.70    6.50
  12   4  -2   17.30    8.20
 -12  -4   3    0.00    3.90
  12   4  -3   -2.00    4.90
 -12  -4   4   10.60    5.40
  12   4  -4   24.20    8.70
 -12  -4   5    2.20    4.40
  12   4  -5    5.60    6.30
 -12  -4   6   -1.40    3.60
 -12  -4   6   -2.00    4.40
  12   4  -6    0.60    6.40
 -12  -4   7   -3.20    5.20
 -12  -4   7   -1.60    4.50
  12   4  -7    1.20    6.10
 -13  -5  -3    8.00    5.50
  13   5   3   10.30    5.60
  13   5   3   19.70    6.00
 -13  -5  -2    4.90    4.60
  13   5   2    3.90    4.60
  13   5   2   -2.70    3.70
 -13  -5  -1   12.20    5.30
  13   5   1   17.50    5.90
  13   5   1   22.40    5.80
 -13  -5   0    4.60    4.40
  13   5   0    2.70    3.50
 -13  -5   1   13.20    6.00
  13   5  -1   18.90    8.00
  13   5  -1   19.90    5.50
 -13  -5   2   -2.60    3.90
  13   5  -2    5.80    6.70
 -13  -5   3   20.60    7.30
  13   5  -3   33.00   10.20
 -13  -5   4    5.50    5.10
  13   5  -4   14.40    8.00
 -13  -5   5   10.00    5.90
  13   5  -5    7.30    8.10
  12  22  -3   34.00    7.40
  12  22  -3   29.10   10.20
 -12 -22   3   28.60    8.90
  12  22  -2   22.50    6.50
  12  22  -2   25.10   10.50
 -12 -22   2   28.60    8.70
  12  22  -1    7.60    4.70
  12  22  -1   -1.70    5.50
 -12 -22   1   11.00    6.60
  12  22   0    4.70    6.40
  12  22   0    4.50    4.20
 -12 -22   0   21.30    8.00
  12  22   1   -0.20    5.30
  11  21  -6   -6.60    5.20
 -11 -21   6    2.00    4.40
  11  21  -5    1.20    5.30
 -11 -21   5    8.40    6.30
  11  21  -4    0.00    5.40
 -11 -21   4    0.50    4.80
  11  21  -3   12.70    6.50
  11  21  -3   12.30    5.10
 -11 -21   3   16.70    7.00
  11  21  -2    6.50    3.80
  11  21  -2    2.60    6.00
 -11 -21   2   -1.60    4.80
  11  21  -1   -2.60    3.30
  11  21  -1   -3.40    4.10
 -11 -21   1    1.00    5.00
  11  21   0    0.40    3.20
  11  21   0    6.80    6.00
  11  21   0    2.70    3.70
 -11 -21   0    8.30    5.90
  11  21   1   12.70    5.00
  11  21   1    1.00    3.50
  11  21   1    1.90    4.50
 -11 -21  -1    0.40    5.30
  11  21   2   -1.50    4.00
  11  21   2    0.40    3.70
 -11 -21  -2    2.00    4.90
  11  21   3    4.30    3.80
  11  21   3   11.20    5.20
 -11 -21  -3    7.10    7.00
  11  21   4    1.80    4.40
  11  21   4   -2.60    3.50
 -11 -21  -4    5.50    5.50
  10  20  -7    8.60    6.30
 -10 -20   7    3.50    5.10
  10  20  -6    6.80    5.80
 -10 -20   6   12.00    6.10
  10  20  -5    5.20    4.80
 -10 -20   5    0.20    3.20
  10  20  -4    0.80    4.50
 -10 -20   4    0.30    4.10
  10  20  -3   -1.40    3.20
  10  20  -3    2.80    5.90
 -10 -20   3   -3.50    3.80
  10  20  -2   32.20    9.60
  10  20  -2   49.00    7.60
 -10 -20   2   35.90    8.40
  10  20  -1   -1.30    2.50
  10  20  -1   -3.20    3.90
 -10 -20   1    1.80    4.30
  10  20   0   39.50    6.90
  10  20   0   30.30    6.40
  10  20   0   30.70    9.00
 -10 -20   0   43.40    9.20
  10  20   1   19.80    8.10
  10  20   1   33.90    6.50
  10  20   1   22.80    5.90
 -10 -20  -1   31.10    7.90
  10  20   2   11.30    6.40
  10  20   2   21.10    5.70
  10  20   2    9.10    3.80
 -10 -20  -2   10.00    5.60
  10  20   3    7.50    3.90
  10  20   3   11.70    5.30
 -10 -20  -3    8.30    6.00
  10  20   4    8.00    4.20
  10  20   4    8.70    4.80
 -10 -20  -4   14.10    6.60
  10  20   5    2.30    3.80
  10  20   5   17.00    5.80
 -10 -20  -5    8.50    6.40
  10  20   6    0.40    4.00
  10  20   6   -0.70    3.70
 -10 -20  -6   -2.30    5.40
   9  19  -9   -0.80    5.40
  -9 -19   9    3.90    5.20
   9  19  -8    6.00    5.80
  -9 -19   8    4.50    5.30
   9  19  -7    6.30    5.70
  -9 -19   7    0.60    4.20
   9  19  -6   -2.30    4.60
  -9 -19   6   14.50    6.00
   9  19  -5    3.00    4.80
  -9 -19   5   -1.70    3.20
   9  19  -4    0.50    4.00
  -9 -19   4    3.10    4.00
  -9 -19   4    6.30    4.20
   9  19  -3   38.20    6.90
   9  19  -3   25.90    7.70
  -9 -19   3   26.60    6.60
   9  19  -2   19.70    7.20
   9  19  -2   13.90    4.40
  -9 -19   2   10.40    4.90
   9  19  -1    6.80    5.30
   9  19  -1    2.70    3.00
   9  19  -1    2.30    2.80
  -9 -19   1    2.20    3.80
   9  19   0   -0.30    2.80
   9  19   0    4.90    4.60
   9  19   0   -2.40    2.10
  -9 -19   0    5.00    4.30
   9  19   1   20.80    8.10
   9  19   1   34.10    6.00
   9  19   1   34.70    6.60
  -9 -19  -1   47.80    9.10
  -9 -19  -1   40.00    6.10
   9  19   2    0.50    3.50
   9  19   2    3.70    4.70
   9  19   2    4.00    2.90
  -9 -19  -2    8.10    4.50
  -9 -19  -2    7.70    3.60
   9  19   3   17.70    5.20
   9  19   3    5.90    4.00
  -9 -19  -3   11.40    5.90
   9  19   4   16.50    5.30
   9  19   4    5.70    3.20
  -9 -19  -4    1.80    4.80
   9  19   5   15.10    5.20
   9  19   5   17.20    5.50
  -9 -19  -5   15.10    6.70
   9  19   6    0.80    3.70
  -9 -19  -6    2.80    5.10
   9  19   7    6.60    3.80
  -9 -19  -7    1.80    5.40
   8  18 -10   -2.60    5.90
  -8 -18  10   11.40    6.40
   8  18  -9    2.10    5.60
  -8 -18   9    4.40    5.00
   8  18  -8   17.20    7.10
  -8 -18   8   30.50    8.10
   8  18  -7   18.90    7.10
  -8 -18   7   20.20    6.40
   8  18  -6    6.20    5.00
  -8 -18   6    2.10    3.70
   8  18  -5   28.20    8.10
   8  18  -5   34.60    7.20
  -8 -18   5   30.70    6.90
   8  18  -4    4.50    4.20
   8  18  -4    3.60    3.10
   8  18  -4    9.10    5.10
  -8 -18   4    3.40    3.40
   8  18  -3   14.60    5.20
   8  18  -3   26.00    6.50
   8  18  -3   23.80    5.00
  -8 -18   3   25.30    6.30
  -8 -18   3   33.00    6.40
   8  18  -2   25.40    6.50
   8  18  -2   21.00    4.60
  -8 -18   2   25.50    6.80
   8  18  -1    1.40    2.70
   8  18  -1   -0.20    2.10
   8  18  -1    4.40    4.20
  -8 -18   1    1.80    3.70
   8  18   0   32.60    5.30
   8  18   0   11.90    5.30
   8  18   0   23.80    4.90
  -8 -18   0   21.90    6.50
  -8 -18   0   24.70    4.50
   8  18   1   16.60    4.60
   8  18   1   24.20    5.10
   8  18   1   26.30    7.60
  -8 -18  -1   27.70    4.80
  -8 -18  -1   25.20    6.50
   8  18   2   -2.30    2.00
   8  18   2    4.80    3.10
   8  18   2    0.90    4.00
  -8 -18  -2    0.20    3.60
  -8 -18  -2    2.60    2.70
   8  18   3   -0.30    2.50
   8  18   3    6.40    3.20
  -8 -18  -3    3.00    3.20
  -8 -18  -3   -1.30    3.30
   8  18   4   36.50    6.90
  -8 -18  -4   32.10    7.70
   8  18   5   75.49   10.40
  -8 -18  -5   63.39   11.10
   8  18   6   37.40    7.30
  -8 -18  -6   21.70    7.70
   8  18   7   14.00    5.30
  -8 -18  -7   19.10    7.30
   8  18   8   17.40    5.50
  -8 -18  -8   11.40    6.00
   7  17 -10    5.30    5.20
  -7 -17  10   -2.80    3.80
  -7 -17  10   10.10    4.70
   7  17  -9   -2.00    4.50
  -7 -17   9   -0.70    3.70
  -7 -17   9    0.00    3.10
   7  17  -8   11.90    6.40
  -7 -17   8    7.80    3.90
  -7 -17   8   10.30    5.10
   7  17  -7    6.20    4.80
   7  17  -7    0.70    4.50
  -7 -17   7   -0.10    2.60
  -7 -17   7    1.40    3.70
   7  17  -6    6.70    4.70
   7  17  -6    9.70    5.10
  -7 -17   6   11.70    5.10
  -7 -17   6   12.60    3.70
   7  17  -5    2.60    3.90
   7  17  -5    6.80    4.00
  -7 -17   5    1.90    2.50
  -7 -17   5   -3.80    3.00
   7  17  -4   20.40    4.40
   7  17  -4   12.20    6.10
   7  17  -4   34.80    6.60
  -7 -17   4   23.30    5.60
   7  17  -3   11.50    5.10
   7  17  -3   17.60    4.90
   7  17  -3    9.20    3.30
  -7 -17   3   24.60    5.00
   7  17  -2   39.00    5.60
   7  17  -2   52.39    7.30
   7  17  -2   35.00    8.10
   7  17  -2   44.00    6.30
  -7 -17   2   49.50    8.00
  -7 -17   2   54.49    7.60
   7  17  -1   11.60    3.60
   7  17  -1    6.50    4.30
   7  17  -1    7.20    2.90
  -7 -17   1    9.40    4.20
  -7 -17   1    9.20    2.80
   7  17   0   22.60    4.50
   7  17   0   17.70    4.10
   7  17   0   17.00    6.00
  -7 -17   0   19.60    3.90
  -7 -17   0   27.80    6.40
   7  17   1   13.10    3.70
   7  17   1   26.80    5.10
   7  17   1   23.80    6.40
  -7 -17  -1   27.10    6.00
  -7 -17  -1   22.50    4.30
   7  17   2   -1.50    1.90
   7  17   2    1.80    2.50
   7  17   2    0.00    3.90
  -7 -17  -2    1.70    2.40
  -7 -17  -2    1.40    3.20
   7  17   3    0.90    2.50
  -7 -17  -3   -0.80    2.40
  -7 -17  -3    2.60    3.70
   7  17   4    4.80    3.30
  -7 -17  -4   11.50    4.70
   7  17   5    3.10    2.80
  -7 -17  -5    3.10    3.90
   7  17   6    5.90    3.40
  -7 -17  -6    4.40    4.80
   7  17   7    1.10    3.30
  -7 -17  -7    5.90    5.30
   7  17   8    6.30    3.80
  -7 -17  -8   -3.40    4.40
   7  17   9    0.00    3.80
  -7 -17  -9   -3.10    5.50
   6  16 -11    9.90    7.60
  -6 -16  11    3.80    5.20
  -6 -16  11    4.90    4.20
   6  16 -10    2.50    5.80
  -6 -16  10    1.70    4.20
  -6 -16  10    0.50    3.10
   6  16  -9   22.00    8.20
  -6 -16   9   31.80    6.20
  -6 -16   9   33.30    8.50
   6  16  -8   34.30    7.90
   6  16  -8   12.60    5.90
  -6 -16   8   25.80    5.30
  -6 -16   8   19.40    6.10
   6  16  -7   -1.10    3.90
   6  16  -7    0.90    2.60
   6  16  -7    4.40    4.60
  -6 -16   7   -1.40    3.30
  -6 -16   7    2.20    2.80
   6  16  -6   10.00    4.50
   6  16  -6   11.50    5.30
   6  16  -6   11.90    3.20
  -6 -16   6   25.90    6.50
  -6 -16   6   13.20    3.50
   6  16  -5   -2.90    3.10
   6  16  -5    4.20    3.80
   6  16  -5    3.90    2.20
  -6 -16   5    6.30    2.50
  -6 -16   5    2.50    3.30
   6  16  -4   -0.60    3.30
   6  16  -4   -0.80    1.90
   6  16  -4    0.50    2.90
   6  16  -4    3.00    2.40
  -6 -16   4   -1.40    2.40
  -6 -16   4   -1.30    1.60
   6  16  -3   37.10    5.10
   6  16  -3   53.89    6.60
   6  16  -3   59.59    9.50
   6  16  -3   51.09    7.40
  -6 -16   3   51.69    5.60
  -6 -16   3   50.49    7.30
  -6 -16   3   52.59    5.00
   6  16  -2    4.70    2.50
   6  16  -2    1.30    1.50
   6  16  -2   -1.90    2.50
   6  16  -2   -0.40    1.50
   6  16  -2    0.30    1.70
   6  16  -2   -1.10    1.70
  -6 -16   2    0.60    2.20
  -6 -16   2   -1.40    1.60
  -6 -16   2   -0.10    1.30
  -6 -16   2    0.30    1.10
   6  16  -1   27.40    4.50
   6  16  -1   21.80    5.40
   6  16  -1   30.20    4.70
   6  16  -1   22.30    3.70
   6  16  -1   26.60    3.60
   6  16  -1   27.80    4.40
  -6 -16   1   32.30    4.40
  -6 -16   1   39.00    6.50
  -6 -16   1   34.10    5.20
  -6 -16   1   25.50    3.60
  -6 -16   1   34.30    3.80
   6  16   0   51.89    6.50
   6  16   0   45.10    6.00
   6  16   0   40.60    7.70
  -6 -16   0   59.69    6.40
  -6 -16   0   37.90    7.00
   6  16   1  117.59   10.90
   6  16   1  114.49   10.50
   6  16   1  112.29   13.10
  -6 -16  -1  125.69   10.70
  -6 -16  -1  139.59   13.00
  -6 -16  -1  112.09    9.60
   6  16   2  144.99   12.00
   6  16   2  111.99   13.80
  -6 -16  -2  126.79   11.50
  -6 -16  -2  139.69   10.60
  -6 -16  -2  114.79   13.10
   6  16   3    5.20    2.70
  -6 -16  -3    3.50    1.90
  -6 -16  -3    5.00    2.40
  -6 -16  -3    4.80    3.40
   6  16   4    5.00    2.80
  -6 -16  -4    5.60    2.90
  -6 -16  -4    0.40    1.80
  -6 -16  -4    5.30    3.50
   6  16   5   16.10    4.70
  -6 -16  -5   20.60    4.90
  -6 -16  -5   23.30    6.20
   6  16   6  136.89   12.20
  -6 -16  -6  107.09   10.60
  -6 -16  -6   95.59   13.80
   6  16   7    5.80    3.20
  -6 -16  -7   -2.40    4.50
   6  16   8  106.49    9.80
   6  16   8  129.89   14.20
   6  16   9   -5.10    3.30
   6  16   9   -0.30    2.30
  -6 -16  -9    0.50    5.40
   6  16  10    7.10    4.30
   6  16  10    0.40    2.90
  -6 -16 -10   -3.40    5.90
   5  15 -11   -6.20    4.60
  -5 -15  11   -2.10    3.90
  -5 -15  11    0.50    3.10
   5  15 -10   -1.30    3.90
  -5 -15  10   -4.70    3.20
  -5 -15  10    3.50    3.20
   5  15  -9   22.20    6.60
   5  15  -9   11.30    4.40
   5  15  -9   28.60    8.50
  -5 -15   9   31.10    6.30
  -5 -15   9   38.40    8.60
   5  15  -8   28.80    5.30
   5  15  -8    5.50    4.80
   5  15  -8   35.60    8.00
  -5 -15   8   19.10    4.80
  -5 -15   8   20.90    6.10
   5  15  -7    1.20    4.30
   5  15  -7    5.30    3.90
   5  15  -7    7.50    3.20
  -5 -15   7    6.30    4.20
  -5 -15   7    8.60    3.70
   5  15  -6    2.80    3.90
   5  15  -6    0.70    2.10
   5  15  -6    1.80    3.30
  -5 -15   6    0.70    2.90
  -5 -15   6    0.30    2.10
   5  15  -5   31.50    4.40
   5  15  -5   17.80    4.90
   5  15  -5   22.00    5.90
  -5 -15   5   27.10    4.30
  -5 -15   5   27.60    5.90
   5  15  -4    6.10    2.30
   5  15  -4    2.80    3.10
   5  15  -4    5.50    2.80
  -5 -15   4    2.50    1.70
  -5 -15   4    3.60    2.80
   5  15  -3   37.80    4.40
   5  15  -3   40.60    5.90
   5  15  -3   36.90    4.40
   5  15  -3   24.30    4.20
   5  15  -3   17.10    5.30
  -5 -15   3   29.50    3.70
  -5 -15   3   36.60    4.50
  -5 -15   3   40.60    6.10
   5  15  -2    2.80    2.90
   5  15  -2    0.90    1.70
   5  15  -2    0.90    1.80
   5  15  -2   -2.00    1.80
   5  15  -2   -0.40    1.60
   5  15  -2    0.50    1.30
  -5 -15   2   -0.10    1.90
  -5 -15   2    0.50    1.10
  -5 -15   2    0.90    1.40
  -5 -15   2    1.10    1.50
   5  15  -1   -1.20    1.20
   5  15  -1    0.70    1.20
   5  15  -1    0.80    1.80
   5  15  -1   -1.70    1.40
   5  15  -1    1.10    1.50
   5  15  -1   -2.70    2.00
  -5 -15   1   -0.90    1.00
  -5 -15   1    4.90    2.40
  -5 -15   1   -2.00    1.20
  -5 -15   1    0.90    1.20
   5  15   0    1.90    1.70
   5  15   0    2.00    1.50
   5  15   0    2.10    3.00
   5  15   0    0.90    1.70
   5  15   0    4.00    1.90
  -5 -15   0    2.60    1.70
  -5 -15   0    0.70    2.00
  -5 -15   0    2.30    2.00
  -5 -15   0    2.60    1.30
   5  15   1   11.30    2.90
   5  15   1   11.30    2.30
   5  15   1    5.50    3.40
  -5 -15  -1    9.80    2.10
  -5 -15  -1    8.30    3.40
  -5 -15  -1   11.80    2.70
   5  15   2    3.20    3.20
   5  15   2    0.60    1.40
   5  15   2    0.80    1.80
  -5 -15  -2    5.20    2.60
  -5 -15  -2    4.90    2.10
  -5 -15  -2    1.20    1.30
   5  15   3    6.90    2.80
   5  15   3   11.40    2.50
  -5 -15  -3   13.10    3.40
  -5 -15  -3   10.00    3.60
  -5 -15  -3   10.70    2.50
   5  15   4   11.50    3.30
   5  15   4    7.90    2.30
  -5 -15  -4    8.30    3.70
  -5 -15  -4   13.20    3.50
  -5 -15  -4   14.60    3.00
   5  15   5   21.00    4.00
   5  15   5   27.50    5.30
  -5 -15  -5   26.10    4.30
  -5 -15  -5   30.40    5.30
  -5 -15  -5   27.10    6.40
   5  15   6   -1.10    2.30
   5  15   6    1.60    2.60
   5  15   6    0.30    1.70
  -5 -15  -6   -0.50    2.00
  -5 -15  -6   -0.70    3.30
  -5 -15  -6    1.10    2.70
   5  15   7   10.60    2.80
   5  15   7   14.30    4.40
  -5 -15  -7   12.00    3.60
  -5 -15  -7    6.00    4.90
   5  15   8   -0.40    2.60
   5  15   8    0.10    2.20
  -5 -15  -8   -2.10    4.10
  -5 -15  -8   -1.50    2.20
   5  15   9   22.10    4.50
   5  15   9    6.70    4.10
  -5 -15  -9    8.80    6.40
   5  15  10   10.30    4.00
   5  15  10   10.20    4.60
  -5 -15 -10   12.30    7.40
   4  14 -12    3.70    5.50
  -4 -14  12    6.90    4.90
  -4 -14  12    1.30    5.10
   4  14 -11    1.20    5.50
  -4 -14  11    2.50    4.40
  -4 -14  11    8.80    4.50
   4  14 -10   42.60   10.60
  -4 -14  10   31.30    7.80
  -4 -14  10   35.90    6.80
   4  14  -9    4.10    3.20
   4  14  -9    5.70    4.90
   4  14  -9   -0.10    4.80
  -4 -14   9   -2.40    2.70
  -4 -14   9    0.60    3.30
   4  14  -8   48.40    8.50
   4  14  -8   55.89    7.50
   4  14  -8   56.29   10.70
  -4 -14   8   43.50    7.00
  -4 -14   8   39.10    8.20
   4  14  -7   39.20    5.70
   4  14  -7   31.70    7.60
   4  14  -7   24.40    6.30
  -4 -14   7   39.90    6.10
  -4 -14   7   46.00    8.10
   4  14  -6  136.49   11.60
   4  14  -6  132.79   14.50
   4  14  -6  113.29   14.20
  -4 -14   6  143.19   11.70
  -4 -14   6  122.89   13.20
   4  14  -5   66.19   10.00
   4  14  -5   65.49    7.00
   4  14  -5   56.29    8.20
  -4 -14   5   72.49    6.70
  -4 -14   5   53.29    8.60
   4  14  -4  135.79   12.90
   4  14  -4  131.69   10.30
   4  14  -4  137.89   11.30
   4  14  -4  140.69   14.40
  -4 -14   4  140.19   11.40
  -4 -14   4  133.19   13.20
  -4 -14   4  153.68   10.60
   4  14  -3  254.77   19.50
   4  14  -3  266.97   18.70
   4  14  -3  281.57   21.50
   4  14  -3  240.18   23.40
   4  14  -3  273.17   19.30
   4  14  -3  243.38   18.80
  -4 -14   3  255.07   18.80
  -4 -14   3  252.57   19.40
  -4 -14   3  265.17   21.60
   4  14  -2  270.07   23.40
   4  14  -2  230.08   18.80
   4  14  -2  267.67   18.90
   4  14  -2  279.07   19.80
   4  14  -2  258.57   19.20
   4  14  -2  269.07   21.00
  -4 -14   2  274.67   21.40
  -4 -14   2  263.27   19.00
  -4 -14   2  250.87   19.20
  -4 -14   2  244.78   18.90
   4  14  -1   40.00    5.40
   4  14  -1   40.00    4.60
   4  14  -1   44.80    5.20
   4  14  -1   42.70    4.50
   4  14  -1   50.69    4.40
   4  14  -1   48.30    5.40
   4  14  -1   37.30    6.50
  -4 -14   1   36.80    4.30
  -4 -14   1   40.30    4.70
  -4 -14   1   47.10    6.10
  -4 -14   1   43.50    4.60
   4  14   0   59.99    5.30
   4  14   0   55.39    5.80
   4  14   0   64.49    6.20
   4  14   0   59.89    6.00
   4  14   0   57.49    7.80
  -4 -14   0   62.49    7.70
  -4 -14   0   57.59    6.20
  -4 -14   0   55.59    5.30
   4  14   1   36.80    5.20
   4  14   1   39.70    4.60
   4  14   1   49.20    7.80
  -4 -14  -1   43.10    4.60
  -4 -14  -1   46.00    5.40
  -4 -14  -1   44.80    6.40
   4  14   2   79.19    6.60
   4  14   2   84.99    7.60
   4  14   2   71.49    9.30
  -4 -14  -2   66.19    6.60
  -4 -14  -2   74.19    7.20
  -4 -14  -2   81.29    8.40
   4  14   3    0.40    1.70
   4  14   3   -0.20    1.20
  -4 -14  -3    0.40    1.80
  -4 -14  -3   -0.30    1.30
  -4 -14  -3   -1.20    2.10
   4  14   4   19.30    3.40
   4  14   4   37.60    5.20
  -4 -14  -4   37.60    5.20
  -4 -14  -4   25.50    3.80
  -4 -14  -4   27.20    5.40
   4  14   5  114.19    8.60
   4  14   5  101.79   10.20
  -4 -14  -5  114.89   11.80
  -4 -14  -5   99.49   11.10
  -4 -14  -5  103.59    9.60
   4  14   6   40.30    5.30
   4  14   6   22.10    4.80
   4  14   6   30.10    4.20
  -4 -14  -6   35.10    5.40
  -4 -14  -6   39.60    6.30
  -4 -14  -6   39.50    7.20
   4  14   7   11.70    3.60
   4  14   7   14.80    3.40
   4  14   7   14.00    3.90
  -4 -14  -7   12.10    5.10
  -4 -14  -7   15.60    3.80
  -4 -14  -7   11.00    4.00
   4  14   8    2.20    2.40
   4  14   8    8.50    3.80
   4  14   8    6.90    3.60
  -4 -14  -8    8.20    3.70
  -4 -14  -8    5.20    5.20
   4  14   9    9.00    4.10
   4  14   9    8.90    3.40
   4  14   9    8.60    3.90
  -4 -14  -9    5.90    6.20
   4  14  10   24.40    6.10
   4  14  10   20.00    5.00
   4  14  10   15.60    5.00
  -4 -14 -10   11.90    7.50
   4  14  11   20.60    6.20
   4  14  11   20.40    5.70
   4  14  11   25.50    7.10
   3  13 -12    2.30    6.30
   3  13 -12   -0.40    4.90
  -3 -13  12    0.20    3.40
  -3 -13  12   -2.50    5.00
   3  13 -11    4.50    5.70
   3  13 -11   -2.30    4.30
  -3 -13  11   -3.20    3.00
  -3 -13  11    1.70    4.10
   3  13 -10   14.60    6.20
   3  13 -10   11.00    5.30
   3  13 -10    7.70    4.20
  -3 -13  10    3.60    4.70
  -3 -13  10   12.10    4.50
   3  13  -9    2.60    4.20
   3  13  -9    0.10    2.70
   3  13  -9   -0.90    3.60
   3  13  -9    0.90    3.10
  -3 -13   9    1.90    4.20
  -3 -13   9   -1.40    2.60
   3  13  -8    0.90    2.80
   3  13  -8    3.20    3.80
   3  13  -8    8.00    4.50
  -3 -13   8    4.10    3.70
  -3 -13   8    3.00    3.10
   3  13  -7    1.80    2.50
   3  13  -7    0.70    3.00
   3  13  -7    8.50    4.00
  -3 -13   7   -1.20    2.60
  -3 -13   7   -0.10    2.50
   3  13  -6   73.19    8.00
   3  13  -6   73.59    9.40
   3  13  -6   80.59   11.40
  -3 -13   6   68.39    8.00
  -3 -13   6   66.49   10.00
   3  13  -5   18.20    2.40
   3  13  -5   14.20    4.60
   3  13  -5   23.90    4.10
   3  13  -5   20.10    4.40
  -3 -13   5   22.60    5.10
  -3 -13   5   21.10    3.70
   3  13  -4    3.20    1.80
   3  13  -4    4.00    2.60
   3  13  -4    0.40    2.30
   3  13  -4    4.70    1.80
   3  13  -4    1.70    1.10
  -3 -13   4    5.30    2.90
  -3 -13   4    0.70    1.10
  -3 -13   4    3.60    1.70
  -3 -13   4    2.90    1.20
   3  13  -3   12.80    3.20
   3  13  -3   13.10    2.70
   3  13  -3   19.80    2.30
   3  13  -3   16.80    4.40
   3  13  -3   10.20    2.40
   3  13  -3   12.90    2.50
  -3 -13   3   10.40    1.90
  -3 -13   3   12.40    3.50
  -3 -13   3   14.30    2.20
  -3 -13   3   14.60    2.70
   3  13  -2  111.19    8.10
   3  13  -2   96.69    8.40
   3  13  -2  103.09    9.40
   3  13  -2   96.49    8.30
   3  13  -2  106.29   10.70
   3  13  -2   91.69    8.50
  -3 -13   2  121.69   10.20
  -3 -13   2  107.09    8.50
  -3 -13   2  102.69    8.20
   3  13  -1    2.20    1.40
   3  13  -1    2.00    1.30
   3  13  -1    2.00    1.30
   3  13  -1   -0.10    1.20
   3  13  -1    0.70    1.40
   3  13  -1    0.70    1.90
   3  13  -1    1.50    1.60
  -3 -13   1    2.30    1.30
  -3 -13   1    1.20    1.20
  -3 -13   1    2.00    1.30
   3  13   0   32.60    4.00
   3  13   0   34.80    3.70
   3  13   0   28.30    3.90
   3  13   0   22.30    4.50
  -3 -13   0   32.00    3.60
  -3 -13   0   29.50    3.70
  -3 -13   0   26.10    4.40
   3  13   1   82.29    8.30
   3  13   1   68.69    6.70
   3  13   1   78.79    6.40
  -3 -13  -1   51.99    7.10
  -3 -13  -1   84.29    6.80
  -3 -13  -1   76.59    6.30
   3  13   2   88.89    8.60
   3  13   2   99.09   10.20
  -3 -13  -2  103.09    9.70
  -3 -13  -2  104.79    8.70
  -3 -13  -2   99.79    8.30
   3  13   3    4.30    2.00
   3  13   3    7.40    2.00
  -3 -13  -3   10.00    2.30
  -3 -13  -3    6.30    2.30
  -3 -13  -3    8.90    2.90
   3  13   4    2.60    1.70
   3  13   4    0.40    1.50
  -3 -13  -4    3.00    1.60
  -3 -13  -4   -1.00    2.00
  -3 -13  -4    2.50    1.90
   3  13   5    0.00    1.30
   3  13   5    1.00    1.40
   3  13   5    3.20    1.90
  -3 -13  -5   -1.00    2.20
  -3 -13  -5    1.20    1.80
  -3 -13  -5    2.20    2.30
   3  13   6   15.60    3.70
   3  13   6   10.00    3.20
   3  13   6    3.80    2.00
  -3 -13  -6   10.90    4.10
  -3 -13  -6   12.00    3.30
  -3 -13  -6    2.60    2.00
   3  13   7    1.20    2.40
   3  13   7    2.20    2.60
   3  13   7    3.70    2.00
  -3 -13  -7    1.60    2.30
  -3 -13  -7    4.80    4.10
  -3 -13  -7    2.80    2.90
   3  13   8    8.40    3.40
   3  13   8    7.10    3.50
   3  13   8    6.00    2.70
  -3 -13  -8    3.50    2.90
  -3 -13  -8    7.90    3.70
  -3 -13  -8    6.30    5.30
   3  13   9    1.60    2.80
   3  13   9    1.50    2.70
   3  13   9    0.40    2.80
  -3 -13  -9    3.80    3.40
  -3 -13  -9   -2.50    4.70
   3  13  10    2.50    3.20
   3  13  10    3.60    3.60
   3  13  10    3.20    3.10
  -3 -13 -10    8.00    6.30
   3  13  11    0.40    3.60
   3  13  11    5.90    3.90
   2  12 -12   10.40    5.50
   2  12 -12    8.10    7.10
  -2 -12  12    4.20    5.10
  -2 -12  12    8.00    4.60
   2  12 -11    4.40    4.30
   2  12 -11   -3.90    4.90
  -2 -12  11    2.80    3.70
  -2 -12  11    0.20    4.40
   2  12 -10   -1.00    4.20
   2  12 -10    0.50    4.20
   2  12 -10   -0.60    3.40
  -2 -12  10    3.70    3.50
  -2 -12  10    3.90    4.00
   2  12  -9  152.38   16.60
   2  12  -9  118.09   12.00
   2  12  -9  114.29   16.00
   2  12  -9  134.59   11.60
  -2 -12   9  133.99   12.30
  -2 -12   9   93.69   14.00
   2  12  -8   12.90    5.60
   2  12  -8   14.10    5.10
   2  12  -8    3.00    3.10
   2  12  -8    8.30    3.30
  -2 -12   8   16.60    5.30
  -2 -12   8    9.50    3.80
   2  12  -7    9.50    3.30
   2  12  -7    7.20    3.60
   2  12  -7    2.30    2.40
   2  12  -7    2.00    3.30
  -2 -12   7   15.80    3.90
  -2 -12   7    3.60    3.40
   2  12  -6   12.50    3.30
   2  12  -6   11.10    3.50
   2  12  -6   12.70    2.30
   2  12  -6   12.20    4.60
  -2 -12   6   14.20    3.20
  -2 -12   6    8.40    3.70
   2  12  -5   -2.70    2.20
   2  12  -5    0.10    1.50
   2  12  -5   -2.80    1.10
   2  12  -5   -1.60    1.60
  -2 -12   5    0.70    2.20
  -2 -12   5    0.70    1.60
  -2 -12   5    0.40    1.30
   2  12  -4  168.18   13.20
   2  12  -4  171.28   12.40
   2  12  -4  166.48   14.40
   2  12  -4  168.28   13.10
   2  12  -4  155.08   15.80
  -2 -12   4  159.78   12.40
  -2 -12   4  160.18   14.70
  -2 -12   4  175.18   13.20
   2  12  -3   95.49    9.40
   2  12  -3   81.59    6.70
   2  12  -3   79.09    6.70
   2  12  -3   83.99    7.30
   2  12  -3   79.89    7.30
   2  12  -3   95.69    8.40
  -2 -12   3   83.99    7.30
  -2 -12   3   82.39    9.50
   2  12  -2   26.90    4.10
   2  12  -2   24.00    4.60
   2  12  -2   29.80    3.20
   2  12  -2   25.40    3.60
   2  12  -2   27.90    3.60
   2  12  -2   33.20    3.40
  -2 -12   2   31.70    3.70
  -2 -12   2   20.40    3.00
  -2 -12   2   33.10    3.40
   2  12  -1   21.70    2.80
   2  12  -1   17.60    2.70
   2  12  -1   21.90    3.40
   2  12  -1   22.50    2.70
  -2 -12   1   19.60    2.60
  -2 -12   1   20.40    2.70
  -2 -12   1   16.60    2.40
   2  12   0   66.89    5.70
   2  12   0   72.09    6.10
   2  12   0   71.19    6.10
   2  12   0   64.89    5.60
  -2 -12   0   55.09    5.50
  -2 -12   0   65.79    5.70
   2  12   1  553.94   38.60
   2  12   1  495.05   40.00
   2  12   1  545.45   38.90
  -2 -12  -1  563.74   38.50
  -2 -12  -1  576.84   38.90
   2  12   2   63.79    6.00
   2  12   2   58.29    5.40
   2  12   2   56.99    5.40
  -2 -12  -2   59.29    5.50
  -2 -12  -2   60.49    5.70
   2  12   3    8.80    2.20
   2  12   3    6.20    2.10
  -2 -12  -3   10.20    2.30
  -2 -12  -3    9.80    2.70
  -2 -12  -3    7.00    2.30
   2  12   4  117.79    9.50
   2  12   4  119.19   10.20
   2  12   4  120.99    8.90
   2  12   4  117.29    9.70
  -2 -12  -4  110.99    9.90
  -2 -12  -4  121.69   11.20
  -2 -12  -4  104.49    9.60
   2  12   5  292.27   20.70
   2  12   5  276.07   22.40
   2  12   5  293.57   21.90
   2  12   5  270.87   22.70
  -2 -12  -5  300.67   21.80
  -2 -12  -5  299.87   25.00
  -2 -12  -5  280.87   21.90
   2  12   6    4.40    2.20
   2  12   6   12.00    3.00
   2  12   6    2.90    1.90
  -2 -12  -6    8.30    3.60
  -2 -12  -6    8.00    2.90
  -2 -12  -6    3.50    2.70
   2  12   7  106.99    9.10
   2  12   7   96.19    9.70
   2  12   7  106.49   10.00
  -2 -12  -7  101.19    9.90
  -2 -12  -7  100.49   12.80
  -2 -12  -7  104.39    9.90
   2  12   8   25.10    4.90
   2  12   8   19.60    4.10
   2  12   8   18.90    4.40
  -2 -12  -8   17.80    4.80
  -2 -12  -8   19.70    4.50
  -2 -12  -8   22.60    6.50
   2  12   9   87.29    8.70
   2  12   9   89.69    9.70
   2  12   9   71.79    8.90
  -2 -12  -9   47.60    7.90
  -2 -12  -9   49.00    8.00
  -2 -12  -9   56.59    9.80
   2  12  10   51.69    8.30
   2  12  10   67.89    8.60
   2  12  11   30.40    7.20
   2  12  11   23.00    5.70
   2  12  12    6.40    4.00
   2  12  12    6.10    4.40
   1  11 -12    4.40    6.00
   1  11 -12    5.20    5.60
  -1 -11  12    2.30    3.80
  -1 -11  12   -3.70    4.50
   1  11 -11    2.70    5.40
   1  11 -11   -1.20    4.90
  -1 -11  11    2.20    3.40
  -1 -11  11    4.80    4.80
   1  11 -10   -5.90    4.00
   1  11 -10    5.40    4.40
   1  11 -10    3.70    4.80
  -1 -11  10    2.70    3.30
  -1 -11  10   -1.20    3.50
   1  11  -9    3.90    2.90
   1  11  -9    5.20    3.50
   1  11  -9    1.30    3.80
   1  11  -9   -0.90    3.00
  -1 -11   9    1.00    2.70
  -1 -11   9    0.60    3.60
   1  11  -8    1.20    2.90
   1  11  -8    4.50    3.30
   1  11  -8    7.20    3.30
   1  11  -8    2.50    3.70
  -1 -11   8    3.70    3.60
  -1 -11   8    9.30    3.40
   1  11  -7    2.60    2.40
   1  11  -7    2.40    3.30
   1  11  -7    0.60    1.90
   1  11  -7    2.50    2.70
   1  11  -7    2.20    2.40
  -1 -11   7   -0.10    2.00
  -1 -11   7    8.20    3.60
   1  11  -6    5.90    2.10
   1  11  -6    6.00    2.50
   1  11  -6   -0.40    2.40
   1  11  -6    4.20    3.40
   1  11  -6    3.00    2.10
  -1 -11   6    7.90    2.60
  -1 -11   6   13.50    4.10
   1  11  -5    2.40    2.30
   1  11  -5    1.10    1.80
   1  11  -5   -0.30    1.50
   1  11  -5    6.30    2.00
   1  11  -5    2.30    1.30
   1  11  -5    4.90    3.20
  -1 -11   5    3.10    1.80
  -1 -11   5    9.40    3.50
   1  11  -4   -0.30    1.60
   1  11  -4    1.40    1.60
   1  11  -4   -0.50    1.40
   1  11  -4    1.70    1.50
   1  11  -4   -1.30    2.00
  -1 -11   4    1.80    1.50
  -1 -11   4   -1.60    2.00
  -1 -11   4    0.50    1.40
   1  11  -3   21.60    3.90
   1  11  -3   20.50    3.10
   1  11  -3   26.70    3.00
   1  11  -3   19.70    4.00
   1  11  -3   22.00    3.30
  -1 -11   3   21.50    3.20
  -1 -11   3   18.90    2.70
   1  11  -2    7.70    1.80
   1  11  -2    7.80    1.90
   1  11  -2    9.80    2.10
   1  11  -2    6.00    2.20
  -1 -11   2    6.90    1.60
  -1 -11   2    9.10    2.00
   1  11  -1   22.10    2.90
   1  11  -1   21.90    2.70
   1  11  -1   22.30    2.90
  -1 -11   1   20.00    2.60
  -1 -11   1   17.80    2.60
   1  11   0   32.90    3.80
   1  11   0   32.50    3.50
   1  11   0   32.70    3.70
  -1 -11   0   30.00    3.50
  -1 -11   0   30.00    3.50
  -1 -11   0   37.00    3.80
   1  11   1   41.50    4.10
   1  11   1   45.90    4.40
   1  11   1   40.40    3.90
  -1 -11  -1   46.40    4.20
  -1 -11  -1   30.30    3.90
   1  11   2    3.90    1.40
   1  11   2    8.80    2.00
   1  11   2    8.60    2.00
  -1 -11  -2    5.00    1.60
  -1 -11  -2    4.80    1.70
   1  11   3   21.50    3.20
   1  11   3   16.30    2.90
   1  11   3   18.60    2.40
   1  11   3   14.80    2.50
  -1 -11  -3   23.00    3.20
  -1 -11  -3   16.50    2.90
   1  11   4   38.10    4.10
   1  11   4   30.40    4.50
   1  11   4   42.70    5.10
  -1 -11  -4   45.80    5.10
  -1 -11  -4   38.60    4.70
   1  11   5   17.90    2.90
   1  11   5   15.90    3.20
   1  11   5   15.20    3.50
   1  11   5   13.50    3.00
  -1 -11  -5   10.80    3.30
  -1 -11  -5   17.00    3.30
  -1 -11  -5   13.90    3.70
  -1 -11  -5    7.80    2.60
   1  11   6    2.80    2.40
   1  11   6    0.40    1.70
   1  11   6   -0.20    1.70
   1  11   6    1.10    1.80
  -1 -11  -6   -2.20    2.10
  -1 -11  -6    0.60    1.70
  -1 -11  -6    0.10    2.00
   1  11   7    0.10    1.90
   1  11   7   -0.70    2.20
   1  11   7    1.00    2.20
   1  11   7   -0.60    2.00
  -1 -11  -7   -0.30    1.80
  -1 -11  -7   -1.30    3.20
  -1 -11  -7    5.00    2.60
   1  11   8    3.00    2.90
   1  11   8    0.30    2.30
   1  11   8   -2.30    2.10
  -1 -11  -8   -0.70    2.80
  -1 -11  -8    5.00    4.60
  -1 -11  -8   -1.20    2.40
   1  11   9    2.60    2.70
   1  11   9    6.30    3.20
   1  11   9    1.30    2.70
  -1 -11  -9    3.30    3.00
  -1 -11  -9    7.00    5.30
  -1 -11  -9   -0.10    2.60
   1  11  10    2.10    3.50
   1  11  10   -1.10    2.80
  -1 -11 -10   -4.40    4.60
   1  11  11    3.60    3.90
   1  11  11   -1.00    3.30
   1  11  12   -0.10    3.80
   1  11  12   -0.90    3.60
   0  10 -12   62.29   13.20
   0  10 -12   71.09   10.50
   0 -10  12   77.09   10.90
   0 -10  12   56.29   11.30
   0  10 -11   -5.40    4.40
   0  10 -11   -2.70    4.60
   0 -10  11    3.90    3.20
   0 -10  11    1.50    4.50
   0  10 -10   25.50    8.10
   0  10 -10   22.40    7.10
   0  10 -10   30.90    6.40
   0 -10  10   14.80    6.00
   0 -10  10   28.30    6.00
   0  10  -9    3.30    4.10
   0  10  -9    4.70    4.10
   0  10  -9    6.80    5.10
   0  10  -9    1.60    3.00
   0 -10   9    5.90    4.30
   0 -10   9    4.30    3.00
   0  10  -8    1.70    2.80
   0  10  -8    3.70    4.20
   0  10  -8    6.70    4.10
   0  10  -8   11.60    3.70
   0 -10   8    2.70    3.50
   0 -10   8    7.20    3.20
   0  10  -7   11.80    3.10
   0  10  -7    8.00    4.40
   0  10  -7    6.70    2.70
   0  10  -7   16.90    4.10
   0  10  -7   14.80    3.90
   0 -10   7    4.40    3.10
   0 -10   7   11.30    3.40
   0  10  -6  376.66   29.50
   0  10  -6  367.56   26.80
   0  10  -6  381.16   32.70
   0  10  -6  354.46   26.90
   0  10  -6  374.86   27.30
   0 -10   6  384.36   27.70
   0 -10   6  335.07   29.50
   0  10  -5  662.13   46.30
   0  10  -5  649.64   49.50
   0  10  -5  665.83   46.10
   0  10  -5  648.94   45.50
   0  10  -5  653.13   54.29
   0 -10   5  654.03   49.90
   0 -10   5  621.44   46.80
   0  10  -4    1.00    1.50
   0  10  -4   -0.40    2.40
   0  10  -4    1.40    1.70
   0  10  -4    1.50    1.60
   0  10  -4    1.30    1.80
   0  10  -4    0.50    1.60
   0 -10   4    0.10    2.20
   0 -10   4    1.00    1.50
   0  10  -3   26.40    4.30
   0  10  -3   32.80    3.80
   0  10  -3   30.70    3.60
   0  10  -3   41.40    3.90
   0  10  -3   25.80    3.60
   0  10  -3   36.70    5.40
   0 -10   3   31.10    3.70
   0 -10   3   24.50    3.30
   0  10  -2  711.83   48.20
   0  10  -2  664.93   47.50
   0  10  -2  674.93   47.40
   0  10  -2  666.73   50.69
   0 -10   2  672.63   48.10
   0  10  -1  165.58   13.20
   0  10  -1  188.68   13.40
   0  10  -1  180.98   13.40
   0 -10   1  182.88   13.30
   0  10   0   -2.90    1.40
   0  10   0   -1.10    1.30
   0  10   0   -1.00    1.20
   0 -10   0   -0.90    1.10
   0 -10   0   -1.20    1.10
   0  10   1  186.78   12.50
   0  10   1  179.08   12.60
   0  10   1  165.58   12.70
   0 -10  -1  172.18   12.50
   0 -10  -1  133.39   12.20
   0 -10  -1  170.78   12.50
   0  10   2  622.54   47.00
   0  10   2  671.83   48.70
   0  10   2  681.33   46.00
   0  10   2  690.63   47.70
   0 -10  -2  668.53   47.20
   0 -10  -2  697.63   47.00
   0  10   3   29.90    3.40
   0  10   3   38.80    4.40
   0  10   3   41.70    4.40
   0  10   3   30.10    3.50
   0 -10  -3   36.00    4.20
   0 -10  -3   30.70    4.00
   0  10   4    2.20    1.30
   0  10   4   -1.40    1.40
   0  10   4    0.40    1.30
   0  10   4   -1.20    1.60
   0  10   4    1.90    1.60
   0 -10  -4    3.00    2.10
   0 -10  -4    0.80    1.50
   0 -10  -4    0.10    1.30
   0  10   5  654.23   48.80
   0  10   5  670.03   47.10
   0  10   5  628.04   44.50
   0  10   5  631.84   46.20
   0 -10  -5  615.04   45.70
   0 -10  -5  642.54   45.60
   0 -10  -5  680.23   45.40
   0 -10  -5  616.94   52.29
   0  10   6  376.66   27.00
   0  10   6  363.96   28.10
   0  10   6  403.26   28.60
   0  10   6  379.76   29.80
   0 -10  -6  372.36   27.90
   0 -10  -6  386.86   32.00
   0 -10  -6  372.46   27.80
   0 -10  -6  350.56   27.70
   0  10   7   10.40    3.00
   0  10   7   14.10    3.20
   0  10   7   12.30    3.30
   0  10   7   11.10    3.70
   0 -10  -7   11.60    4.20
   0 -10  -7    8.90    2.80
   0 -10  -7    9.80    3.20
   0  10   8    8.20    3.20
   0  10   8    5.10    2.70
   0  10   8   -0.70    2.90
   0  10   8    5.90    3.00
   0 -10  -8    0.30    4.10
   0 -10  -8    7.30    3.10
   0 -10  -8    2.00    2.60
   0  10   9    2.00    3.40
   0  10   9    0.00    2.60
   0  10   9    9.40    3.50
   0 -10  -9    6.50    3.50
   0 -10  -9   -0.20    2.70
   0 -10  -9    3.80    4.80
   0  10  10   31.40    6.00
   0  10  10   28.50    5.90
   0 -10 -10   14.60    6.60
   0  10  11   12.60    4.60
   0  10  11    6.80    3.90
   0  10  12   64.19   10.00
   0  10  12   72.79   10.00
  -1   9 -12    0.30    6.10
  -1   9 -12    5.20    5.80
   1  -9  12    3.80    4.10
  -1   9 -11   -3.80    5.10
  -1   9 -11    5.40    6.00
   1  -9  11    0.20    3.70
   1  -9  11    1.10    2.60
  -1   9 -10    1.60    4.40
  -1   9 -10   -4.40    4.60
  -1   9 -10    2.60    4.40
   1  -9  10   -2.70    3.90
   1  -9  10    1.40    2.80
  -1   9  -9   -4.20    3.10
  -1   9  -9    0.20    2.30
  -1   9  -9    0.00    3.80
  -1   9  -9    7.30    4.60
   1  -9   9    1.70    2.80
   1  -9   9   -3.40    3.20
  -1   9  -8   -0.20    3.50
  -1   9  -8   -3.10    2.90
  -1   9  -8    0.10    3.20
  -1   9  -8    3.60    2.70
  -1   9  -8   -0.90    2.20
   1  -9   8   -2.90    2.50
   1  -9   8    4.50    2.80
  -1   9  -7    3.10    2.80
  -1   9  -7   -2.10    3.10
  -1   9  -7    3.30    2.20
  -1   9  -7   -3.00    2.80
  -1   9  -7    2.40    2.50
   1  -9   7    0.70    2.60
   1  -9   7    1.60    2.30
  -1   9  -6    0.10    2.10
  -1   9  -6   -0.90    1.50
  -1   9  -6    1.20    1.80
  -1   9  -6   -2.40    2.30
  -1   9  -6   -0.40    2.20
   1  -9   6    0.60    2.10
   1  -9   6    1.60    1.50
   1  -9   6    0.30    2.30
  -1   9  -5    1.80    2.00
  -1   9  -5   -1.00    1.80
  -1   9  -5   -0.80    1.40
  -1   9  -5    0.20    2.40
  -1   9  -5    0.00    2.00
   1  -9   5   -0.70    1.20
   1  -9   5   -0.90    1.50
   1  -9   5    0.90    1.70
   1  -9   5   -2.20    1.90
  -1   9  -4    5.80    2.70
  -1   9  -4    2.80    1.70
  -1   9  -4    5.80    2.30
  -1   9  -4    5.90    1.90
  -1   9  -4    0.50    1.90
  -1   9  -4    2.30    1.70
   1  -9   4    5.60    1.90
   1  -9   4    3.00    1.70
  -1   9  -3   10.40    2.30
  -1   9  -3    3.70    2.20
  -1   9  -3    5.80    1.90
  -1   9  -3    8.00    2.20
  -1   9  -3    5.50    1.80
  -1   9  -3    7.70    2.10
   1  -9   3    8.00    2.00
  -1   9  -2    1.80    1.40
  -1   9  -2    1.10    1.30
  -1   9  -2   -0.90    1.30
  -1   9  -2    0.80    1.40
   1  -9   2    1.00    1.30
   1  -9   2    1.40    1.30
  -1   9  -1   15.30    2.50
  -1   9  -1   13.20    2.20
  -1   9  -1   13.60    2.00
  -1   9  -1   15.40    2.20
   1  -9   1   12.90    2.20
  -1   9   0  178.58   13.90
  -1   9   0  186.68   14.00
  -1   9   0  184.08   13.90
   1  -9   0  190.48   14.00
   1  -9   0  206.08   13.90
  -1   9   1  138.99    9.90
  -1   9   1  140.09   10.40
  -1   9   1  148.19   10.30
  -1   9   1  124.99   10.40
   1  -9  -1  139.59   10.30
   1  -9  -1  119.79   10.10
  -1   9   2   27.40    2.90
  -1   9   2   27.70    3.30
  -1   9   2   25.30    3.00
   1  -9  -2   26.40    3.20
   1  -9  -2   34.10    3.40
   1  -9  -2   20.00    2.80
  -1   9   3   19.00    2.50
  -1   9   3   15.60    2.60
  -1   9   3   14.90    3.20
  -1   9   3   13.60    2.60
  -1   9   3   14.80    2.10
   1  -9  -3   13.20    2.80
   1  -9  -3   15.50    2.50
   1  -9  -3   16.60    2.60
   1  -9  -3   19.30    3.00
  -1   9   4    6.10    2.60
  -1   9   4    7.40    1.80
  -1   9   4    5.90    2.10
  -1   9   4    4.60    1.60
  -1   9   4    3.90    1.60
   1  -9  -4    3.80    2.30
   1  -9  -4    5.00    1.90
   1  -9  -4    7.10    1.90
  -1   9   5    3.50    1.70
  -1   9   5    3.70    2.40
  -1   9   5    5.10    2.00
  -1   9   5    3.80    1.90
   1  -9  -5    1.60    1.70
   1  -9  -5    3.40    2.20
   1  -9  -5    5.00    2.10
   1  -9  -5    3.50    2.40
  -1   9   6    0.40    1.70
  -1   9   6    2.50    1.70
  -1   9   6   -2.20    2.10
  -1   9   6    3.00    1.90
   1  -9  -6    1.60    2.80
   1  -9  -6    4.20    2.70
   1  -9  -6    1.60    1.80
   1  -9  -6    1.90    1.80
  -1   9   7    2.20    2.20
  -1   9   7    2.60    2.10
  -1   9   7    1.50    2.50
  -1   9   7    4.20    2.00
   1  -9  -7    0.70    2.10
   1  -9  -7    3.20    3.30
   1  -9  -7    1.50    2.30
   1  -9  -7    8.20    3.60
  -1   9   8    4.80    3.30
  -1   9   8    4.40    2.60
  -1   9   8    6.10    3.10
   1  -9  -8    5.70    2.70
   1  -9  -8   11.30    5.20
   1  -9  -8    7.40    4.20
   1  -9  -8    4.00    2.50
  -1   9   9    1.20    2.50
  -1   9   9    1.60    2.90
  -1   9   9   -3.70    2.80
   1  -9  -9    6.00    4.70
   1  -9  -9   -3.30    2.40
  -1   9  10    2.10    2.80
  -1   9  10   -0.90    2.50
  -1   9  10   -2.70    3.70
   1  -9 -10   -4.80    2.90
   1  -9 -10    4.80    5.60
  -1   9  11    0.70    3.60
  -1   9  11    2.40    3.30
  -1   9  12   -1.00    3.10
  -2   8 -12   -2.90    6.20
  -2   8 -12    5.40    6.20
   2  -8  12   -4.30    3.20
  -2   8 -11   11.80    6.60
  -2   8 -11   11.00    6.80
   2  -8  11   33.00    6.60
  -2   8 -10   39.50    8.10
  -2   8 -10   41.70    9.60
   2  -8  10   38.50    6.90
  -2   8  -9    1.10    4.20
  -2   8  -9   -1.80    3.10
  -2   8  -9    3.80    4.50
  -2   8  -9    1.00    3.50
  -2   8  -9   -1.00    2.60
   2  -8   9    0.80    3.50
   2  -8   9   -0.80    2.40
  -2   8  -8    1.80    3.20
  -2   8  -8    5.10    2.80
  -2   8  -8    4.40    4.50
  -2   8  -8    0.80    3.20
  -2   8  -8   10.40    5.00
   2  -8   8    0.30    2.30
   2  -8   8    4.90    3.50
  -2   8  -7   49.50    6.60
  -2   8  -7   61.39    8.00
  -2   8  -7   45.70    8.10
  -2   8  -7   51.29    6.90
  -2   8  -7   40.50    6.70
   2  -8   7   59.39    6.60
   2  -8   7   60.39    7.10
   2  -8   7   51.39    7.60
  -2   8  -6   19.00    5.00
  -2   8  -6   15.50    3.60
  -2   8  -6   14.90    3.90
  -2   8  -6   19.20    4.00
  -2   8  -6   13.60    3.20
   2  -8   6   15.60    3.50
   2  -8   6   17.70    4.10
   2  -8   6   20.30    3.60
   2  -8   6   15.50    3.00
  -2   8  -5  194.18   14.80
  -2   8  -5  181.88   14.80
  -2   8  -5  182.38   14.60
  -2   8  -5  187.98   17.80
  -2   8  -5  160.58   15.30
   2  -8   5  193.78   14.70
   2  -8   5  188.68   14.90
   2  -8   5  196.28   14.30
   2  -8   5  192.88   16.10
  -2   8  -4  437.16   32.60
  -2   8  -4  452.05   36.30
  -2   8  -4  434.06   30.60
  -2   8  -4  444.86   31.00
  -2   8  -4  395.16   30.40
   2  -8   4  410.66   30.80
   2  -8   4  404.96   31.40
   2  -8   4  430.36   30.00
  -2   8  -3   38.60    4.50
  -2   8  -3   46.70    4.40
  -2   8  -3   40.80    5.80
  -2   8  -3   46.80    5.10
  -2   8  -3   39.80    5.10
  -2   8  -3   42.30    5.00
   2  -8   3   43.90    4.70
   2  -8   3   36.60    4.70
   2  -8   3   43.90    4.60
  -2   8  -2   61.69    5.30
  -2   8  -2   62.39    5.70
  -2   8  -2   53.89    5.80
  -2   8  -2   58.69    5.30
   2  -8   2   54.69    5.20
   2  -8   2   66.49    5.40
  -2   8  -1  642.44   43.80
  -2   8  -1  621.24   44.30
  -2   8  -1  619.44   43.50
  -2   8  -1  652.03   44.40
   2  -8   1  607.54   44.30
  -2   8   0  136.99    9.80
  -2   8   0  130.69    9.70
  -2   8   0  128.69   10.00
  -2   8   0  136.29    9.90
   2  -8   0  110.89    9.60
   2  -8   0  137.29    9.70
   2  -8   0  122.69    9.90
  -2   8   1  223.88   15.90
  -2   8   1  218.58   15.60
  -2   8   1  225.58   15.90
  -2   8   1  208.78   15.90
   2  -8  -1  225.78   15.80
   2  -8  -1  226.28   15.90
   2  -8  -1  213.28   15.70
   2  -8  -1  199.48   15.80
  -2   8   2  156.08   12.10
  -2   8   2  156.98   13.40
  -2   8   2  157.38   11.80
  -2   8   2  168.68   11.70
   2  -8  -2  165.08   11.90
   2  -8  -2  160.98   12.00
   2  -8  -2  145.19   11.80
  -2   8   3 1003.60   67.99
  -2   8   3  921.91   68.89
  -2   8   3  951.40   66.99
   2  -8  -3 1003.10   67.99
   2  -8  -3  991.60   68.09
   2  -8  -3 1000.70   67.29
  -2   8   4   51.59    5.70
  -2   8   4   48.30    5.00
  -2   8   4   53.29    5.00
  -2   8   4   59.79    7.10
  -2   8   4   45.30    4.60
   2  -8  -4   49.10    5.70
   2  -8  -4   55.29    5.30
   2  -8  -4   58.79    5.00
  -2   8   5   99.49   10.30
  -2   8   5  118.49    8.60
  -2   8   5   93.49    8.80
  -2   8   5  115.09    9.30
  -2   8   5  106.59    8.70
   2  -8  -5  112.69    8.80
   2  -8  -5  100.19    9.10
   2  -8  -5  117.69   10.50
   2  -8  -5  116.29    8.90
   2  -8  -5   85.69    9.10
  -2   8   6   12.80    3.00
  -2   8   6   10.80    3.00
  -2   8   6    5.70    2.90
  -2   8   6   11.50    2.60
   2  -8  -6   10.70    2.50
   2  -8  -6   10.70    3.60
   2  -8  -6    9.70    2.70
   2  -8  -6   11.60    3.20
   2  -8  -6   15.10    2.60
  -2   8   7   13.10    2.70
  -2   8   7   10.60    2.90
  -2   8   7    6.70    2.70
  -2   8   7    2.50    2.90
   2  -8  -7   13.30    3.50
   2  -8  -7   13.50    3.10
   2  -8  -7   12.30    2.60
   2  -8  -7    8.40    3.50
   2  -8  -7   14.30    4.30
  -2   8   8    0.50    2.20
  -2   8   8    2.50    3.60
  -2   8   8    1.30    2.30
   2  -8  -8    4.50    4.00
   2  -8  -8   -0.60    2.30
   2  -8  -8    0.40    3.30
  -2   8   9    4.20    2.80
  -2   8   9    8.70    4.20
  -2   8   9    8.10    3.40
   2  -8  -9    4.70    3.30
   2  -8  -9    5.10    4.40
   2  -8  -9    9.10    4.70
  -2   8  10   -0.10    3.80
  -2   8  10   -0.70    2.80
  -2   8  10    1.20    2.90
   2  -8 -10    1.30    4.70
   2  -8 -10   -2.80    2.80
  -2   8  11   22.20    6.00
  -2   8  11   21.80    6.90
  -2   8  12    3.70    6.20
  -2   8  12    9.60    5.00
  -3   7 -12   -0.60    5.90
  -3   7 -12    3.80    6.60
   3  -7  12    2.10    4.00
  -3   7 -11    0.80    6.70
  -3   7 -11    3.00    5.20
   3  -7  11   -0.50    3.10
  -3   7 -10   14.70    6.60
  -3   7 -10    5.70    5.60
   3  -7  10   15.10    4.50
  -3   7  -9    3.70    4.20
  -3   7  -9    6.70    3.50
  -3   7  -9    2.70    5.20
  -3   7  -9    6.60    4.20
   3  -7   9    6.20    3.50
  -3   7  -8   13.30    4.00
  -3   7  -8    6.70    3.50
  -3   7  -8    2.10    4.30
  -3   7  -8   18.90    5.40
   3  -7   8   11.70    3.70
   3  -7   8   12.60    3.30
   3  -7   8   16.90    4.90
  -3   7  -7   -3.30    3.10
  -3   7  -7    2.50    2.80
  -3   7  -7    1.00    2.00
  -3   7  -7    2.90    3.70
  -3   7  -7    2.00    2.40
   3  -7   7   -1.60    1.90
   3  -7   7    1.40    2.80
   3  -7   7    0.80    2.20
   3  -7   7    0.50    2.00
  -3   7  -6    7.20    3.00
  -3   7  -6   13.80    4.60
  -3   7  -6   11.00    3.20
  -3   7  -6   13.90    4.30
  -3   7  -6    9.90    2.80
   3  -7   6    9.80    2.90
   3  -7   6    8.70    3.20
   3  -7   6    7.00    2.70
   3  -7   6   14.10    3.10
  -3   7  -5   12.90    3.00
  -3   7  -5   16.90    3.50
  -3   7  -5   16.00    3.70
  -3   7  -5   14.50    4.40
  -3   7  -5   13.90    3.00
   3  -7   5   13.90    3.60
   3  -7   5   16.50    3.20
   3  -7   5   15.20    3.30
   3  -7   5   17.40    3.30
  -3   7  -4    6.80    2.40
  -3   7  -4    5.80    3.10
  -3   7  -4    8.10    2.30
  -3   7  -4    6.10    2.40
  -3   7  -4   11.60    2.60
   3  -7   4    6.10    2.30
   3  -7   4    7.90    2.00
   3  -7   4    6.90    2.30
  -3   7  -3    9.70    2.10
  -3   7  -3    6.40    2.30
  -3   7  -3    7.80    2.80
  -3   7  -3    5.90    2.30
  -3   7  -3    4.40    1.70
   3  -7   3    4.50    1.90
   3  -7   3    5.70    2.00
   3  -7   3    6.90    1.70
  -3   7  -2    4.50    1.70
  -3   7  -2    5.40    2.00
  -3   7  -2    7.30    2.50
  -3   7  -2   12.90    2.60
  -3   7  -2   10.90    1.90
   3  -7   2    5.00    2.00
   3  -7   2    8.20    2.30
   3  -7   2    9.30    1.80
  -3   7  -1    0.30    1.00
  -3   7  -1    1.70    1.60
  -3   7  -1    2.70    1.30
  -3   7  -1    2.20    1.60
   3  -7   1   -1.10    1.20
   3  -7   1    0.00    1.40
  -3   7   0    6.20    2.00
  -3   7   0    6.30    1.90
  -3   7   0    3.60    1.50
  -3   7   0    3.80    1.30
   3  -7   0    4.80    1.90
   3  -7   0    3.40    1.30
  -3   7   1    1.30    1.40
  -3   7   1    2.50    1.10
  -3   7   1    2.10    1.20
  -3   7   1    3.70    1.60
  -3   7   1    1.00    1.30
   3  -7  -1   -1.80    1.30
   3  -7  -1   -0.80    0.60
   3  -7  -1    3.10    1.30
   3  -7  -1    3.40    1.40
  -3   7   2    0.30    1.20
  -3   7   2    3.00    1.90
  -3   7   2    1.30    1.40
  -3   7   2   -0.40    1.20
   3  -7  -2   -2.40    1.40
   3  -7  -2   -0.50    0.80
   3  -7  -2    0.40    1.20
  -3   7   3    3.70    2.40
  -3   7   3    2.00    1.40
  -3   7   3    2.80    1.60
  -3   7   3    1.10    1.20
   3  -7  -3    3.40    1.30
   3  -7  -3    2.40    1.60
   3  -7  -3    1.90    1.90
  -3   7   4   34.70    4.40
  -3   7   4   32.80    5.40
  -3   7   4   39.60    3.50
  -3   7   4   37.60    4.40
   3  -7  -4   36.30    3.70
   3  -7  -4   29.60    4.10
   3  -7  -4   32.50    3.70
   3  -7  -4   31.80    4.60
  -3   7   5   -1.20    1.00
  -3   7   5   -0.50    1.40
  -3   7   5    0.70    1.90
  -3   7   5    0.50    1.50
  -3   7   5   -0.70    1.30
   3  -7  -5    0.60    1.50
   3  -7  -5    1.50    1.90
   3  -7  -5   -0.10    1.20
   3  -7  -5    0.40    1.20
   3  -7  -5    0.00    2.10
  -3   7   6   10.30    2.60
  -3   7   6   14.00    3.90
  -3   7   6   11.00    2.30
[truncated: 790,134 more chars]
