# Supplementary material for: N-(2-Chloro­eth­yl)morpholine-4-carbox­amide
Source: Acta Crystallogr Sect E Struct Rep Online. 2014 Mar 22;70(Pt 4):o463. doi: 10.1107/S1600536814005832 (PMC3998621; doi:10.1107/S1600536814005832)
Supplement: Supplementary file 2 [file e-70-0o463-Isup2.hkl]

# 
# h,k,l, Fc-squared, Fo-squared, sigma(Fo-squared) and status flag 
# 
data_I
_shelx_title ' ujja in Cc' 
_shelx_refln_list_code          4 
_shelx_F_calc_maximum      619.58 
_exptl_crystal_F_000      1632.00 
_reflns_d_resolution_high  0.7614 
 
loop_ 
 _symmetry_equiv_pos_as_xyz 
 'x, y, z' 
 'x, -y, z+1/2' 
 'x+1/2, y+1/2, z' 
 'x+1/2, -y+1/2, z+1/2' 
 
_cell_length_a    10.7393 
_cell_length_b    33.6133 
_cell_length_c     9.9942 
_cell_angle_alpha  90.000 
_cell_angle_beta   95.704 
_cell_angle_gamma  90.000 
 
_shelx_F_squared_multiplier     1.000 
 
loop_ 
 _refln_index_h 
 _refln_index_k 
 _refln_index_l 
 _refln_F_squared_calc 
 _refln_F_squared_meas 
 _refln_F_squared_sigma 
 _refln_observed_status 
   1   1 -13       14.15       32.17    120.54 o 
   3   1 -13        7.11       48.98    158.77 o 
   0   2 -13      938.67      909.91    198.84 o 
   2   2 -13       72.71      122.88    126.41 o 
   1   3 -13        5.62       62.07    141.11 o 
   3   3 -13       30.80      122.37    127.01 o 
   0   4 -13      229.65      138.01    251.66 o 
   2   4 -13     2542.04     3381.01    473.59 o 
   1   5 -13       18.67       60.30    149.59 o 
  -4   0 -12       95.22     -117.71    247.61 o 
  -2   0 -12      419.28      320.67    284.14 o 
   0   0 -12      119.89     -164.67    180.22 o 
   2   0 -12      580.62      469.64    180.96 o 
   4   0 -12       19.39      -80.17    288.20 o 
   6   0 -12       57.27       11.60    174.90 o 
  -3   1 -12        0.75      119.74    192.30 o 
  -1   1 -12        4.96       45.50    149.05 o 
   1   1 -12        5.33       51.29    148.23 o 
   3   1 -12       14.44       91.24    107.50 o 
   5   1 -12      150.21      253.52    148.81 o 
  -4   2 -12      381.31      135.17    197.92 o 
  -2   2 -12      110.38      332.06    167.43 o 
   0   2 -12       85.61       27.29    130.32 o 
   2   2 -12       49.55      138.06    140.48 o 
   4   2 -12      671.22      468.49    143.54 o 
   6   2 -12      151.40      266.91    138.40 o 
  -3   3 -12       27.38      303.72    218.43 o 
  -1   3 -12       15.30       51.59    147.61 o 
   1   3 -12       15.92      -71.93    114.48 o 
   3   3 -12       11.59       -6.16    102.22 o 
   5   3 -12       65.98       53.86    124.12 o 
  -4   4 -12        8.39      103.48    233.40 o 
  -2   4 -12      784.39      792.12    189.58 o 
   0   4 -12      621.10      801.74    185.74 o 
   2   4 -12      619.71      696.24    141.21 o 
   4   4 -12        3.69       84.06    127.33 o 
   6   4 -12     1291.34     1428.30    197.46 o 
  -3   5 -12       15.03      110.02    153.10 o 
  -1   5 -12       50.86      -40.87    130.68 o 
   1   5 -12       14.85       89.19    132.90 o 
   3   5 -12       24.04       61.63    119.53 o 
   5   5 -12       25.16      -19.89    115.08 o 
  -4   6 -12      811.08      487.69    214.35 o 
  -2   6 -12        1.18        7.22    141.40 o 
   0   6 -12        8.07       68.55    142.37 o 
   2   6 -12       29.11       34.46    154.25 o 
   4   6 -12      135.71      181.41    137.09 o 
   6   6 -12      701.54      506.14    153.29 o 
  -3   7 -12       12.39       -2.86    144.82 o 
  -1   7 -12       39.83       -7.10    135.09 o 
   1   7 -12       11.30      -14.21    154.99 o 
   3   7 -12      147.62      101.88    166.48 o 
   5   7 -12      118.34      178.08    134.43 o 
  -2   8 -12        0.68       65.97    146.81 o 
   0   8 -12        3.19       16.81    151.93 o 
   2   8 -12      196.10      155.15    164.82 o 
   4   8 -12     2156.56     2390.91    330.82 o 
   6   8 -12       62.26      209.74    137.94 o 
  -3   9 -12       35.54       88.50    153.91 o 
  -1   9 -12        0.62      114.13    170.62 o 
   1   9 -12       29.25      117.27    155.93 o 
   3   9 -12       44.12       13.62    144.75 o 
   5   9 -12       16.35       52.09    117.67 o 
  -2  10 -12       38.17      247.54    176.85 o 
   0  10 -12     2277.36     2758.22    333.55 o 
   2  10 -12      242.33      120.08    200.93 o 
   4  10 -12     1159.03     1517.13    318.64 o 
   6  10 -12       77.90      -16.24    235.43 o 
  -3  11 -12       97.57      327.43    210.24 o 
  -1  11 -12       17.96      179.41    316.61 o 
   1  11 -12       45.93      195.40    166.18 o 
   3  11 -12      319.42      283.41    171.65 o 
   5  11 -12       41.59      332.85    259.78 o 
  -2  12 -12      329.18       98.36    185.11 o 
   0  12 -12        8.82       98.27    162.92 o 
   2  12 -12      200.28      381.40    176.49 o 
   4  12 -12       47.30      133.04    149.08 o 
  -1  13 -12       62.51      -16.96    160.43 o 
   1  13 -12       46.30     -119.31    141.88 o 
   3  13 -12       63.35       31.71    157.00 o 
   5  13 -12      186.83      361.26    296.31 o 
  -2  14 -12       59.71       -6.35    160.87 o 
   0  14 -12     1263.42     1523.82    266.43 o 
   2  14 -12     2824.84     3168.08    436.35 o 
   4  14 -12      156.64      150.19    223.25 o 
  -1  15 -12       82.86       23.55    144.54 o 
   1  15 -12       61.90      123.53    158.97 o 
   3  15 -12        2.44      149.73    147.83 o 
   0  16 -12      131.23       47.87    128.71 o 
   2  16 -12     2831.15     3102.02    338.43 o 
   1  17 -12       27.62      -16.19    129.17 o 
  -5   1 -11       45.98       34.64    288.20 o 
  -3   1 -11       41.86       42.08    178.60 o 
  -1   1 -11       31.45       16.96    106.10 o 
   1   1 -11       36.47      -67.83     98.55 o 
   3   1 -11       17.28       11.43     96.38 o 
   5   1 -11      102.13      153.96     94.87 o 
   7   1 -11       38.63      -98.10     98.10 o 
  -6   2 -11      620.81      280.08    221.01 o 
  -4   2 -11     1813.97      593.03    216.42 o 
  -2   2 -11      913.73      887.88    219.35 o 
   0   2 -11      383.44      449.75    130.07 o 
   2   2 -11     2401.62     2663.80    358.44 o 
   4   2 -11      107.62      109.82    103.07 o 
   6   2 -11      465.23      440.62    195.10 o 
   8   2 -11       17.67      -14.52    122.54 o 
  -5   3 -11       88.99      -30.06    178.38 o 
  -3   3 -11       30.31      -51.24    144.60 o 
  -1   3 -11       73.43       57.61    123.02 o 
   1   3 -11       16.92      -80.75    104.37 o 
   3   3 -11        9.78      136.05     98.61 o 
   5   3 -11       37.27      -77.21     92.49 o 
   7   3 -11       35.16       55.19    118.32 o 
  -6   4 -11      228.13       33.87    177.31 o 
  -4   4 -11      169.20       64.02    164.72 o 
  -2   4 -11     1275.44     1486.45    219.32 o 
   0   4 -11      772.48     1029.35    176.44 o 
   2   4 -11       11.99      -16.61     93.38 o 
   4   4 -11      573.84      517.17    144.13 o 
   6   4 -11      335.90      420.91    153.37 o 
   8   4 -11       61.14      -78.03    118.65 o 
  -5   5 -11      146.49      191.28    174.80 o 
  -3   5 -11       11.54      -33.83    134.30 o 
  -1   5 -11       22.85      102.36    117.94 o 
   1   5 -11      107.57      332.73    136.73 o 
   3   5 -11       65.07       81.40    104.29 o 
   5   5 -11       35.13       51.19    109.87 o 
   7   5 -11       24.05      -10.70    113.59 o 
  -6   6 -11      717.71      228.80    203.24 o 
  -4   6 -11      175.04      303.42    207.85 o 
  -2   6 -11      176.53      231.68    146.09 o 
   0   6 -11     1427.20     1236.36    351.69 o 
   2   6 -11        0.78       -5.42     94.07 o 
   4   6 -11      301.47      288.37    130.16 o 
   6   6 -11       57.79      -72.21    110.10 o 
   8   6 -11      209.02      107.09    125.84 o 
  -5   7 -11       82.43      174.47    170.66 o 
  -3   7 -11       37.51       30.20    131.79 o 
  -1   7 -11        1.60      -29.19    122.22 o 
   1   7 -11       31.06       11.50    120.10 o 
   3   7 -11       34.27       52.40    118.52 o 
   5   7 -11        3.59     -102.26    102.26 o 
   7   7 -11       14.76        4.59    104.73 o 
  -6   8 -11     1312.69      561.44    247.61 o 
  -4   8 -11     1417.18      988.57    197.49 o 
  -2   8 -11      790.71      481.47    158.50 o 
   0   8 -11      969.66     1130.47    197.41 o 
   2   8 -11      646.90      665.63    198.90 o 
   4   8 -11      299.05      229.22    121.09 o 
   6   8 -11       15.85       85.39    117.79 o 
   8   8 -11     1774.10     1556.72    256.05 o 
  -5   9 -11      120.75       81.00    151.44 o 
  -3   9 -11      175.90      121.48    129.95 o 
  -1   9 -11       22.56      -21.06    123.59 o 
   1   9 -11       24.82      -60.89    132.03 o 
   3   9 -11       50.85      115.46    139.46 o 
   5   9 -11       74.29      431.50    233.74 o 
   7   9 -11      185.08       73.97    152.14 o 
  -4  10 -11        9.01      -19.25    140.95 o 
  -2  10 -11      159.84      139.83    119.95 o 
   0  10 -11      163.42     -129.06    129.06 o 
   2  10 -11     1108.95     1084.12    207.12 o 
   4  10 -11     1430.54     1478.61    235.36 o 
   6  10 -11      103.74      228.73    181.40 o 
   8  10 -11       45.61      -38.31    148.22 o 
  -5  11 -11       21.40      156.21    156.90 o 
  -3  11 -11       92.13      290.22    144.86 o 
  -1  11 -11        3.31      112.39    120.83 o 
   1  11 -11       24.92       26.60    147.29 o 
   3  11 -11      274.80       65.62    132.12 o 
   5  11 -11       37.85       28.41    219.19 o 
   7  11 -11      216.93      297.53    169.65 o 
  -4  12 -11      643.82      434.18    179.11 o 
  -2  12 -11      646.10      484.03    186.50 o 
   0  12 -11      413.51      449.24    142.35 o 
   2  12 -11       15.40       21.13    168.45 o 
   4  12 -11      516.07      450.76    172.51 o 
   6  12 -11       23.98     -109.60    231.37 o 
  -5  13 -11        3.14      -41.55    176.77 o 
  -3  13 -11       25.81      -92.10    145.30 o 
  -1  13 -11        9.04       38.49    112.97 o 
   1  13 -11       33.91       67.85    162.37 o 
   3  13 -11        7.85       25.33    139.34 o 
   5  13 -11       62.36      276.02    251.66 o 
   7  13 -11       28.99      -28.41    219.19 o 
  -4  14 -11      884.71     1048.52    262.05 o 
  -2  14 -11      214.72       51.21    152.22 o 
   0  14 -11      162.04      111.79    113.53 o 
   2  14 -11       11.12      -17.09     90.23 o 
   4  14 -11       87.03       48.71    223.25 o 
   6  14 -11      806.88     1047.25    393.73 o 
  -3  15 -11       13.10       -3.21    172.14 o 
  -1  15 -11      175.74       92.30    118.59 o 
   1  15 -11       12.32       52.36    103.09 o 
   3  15 -11        0.37      -67.24    142.07 o 
   5  15 -11       29.46     -186.72    186.72 o 
   7  15 -11      212.99      377.50    251.66 o 
  -4  16 -11      149.60      441.51    203.41 o 
  -2  16 -11      325.30      649.79    206.65 o 
   0  16 -11       36.39     -105.73    105.73 o 
   2  16 -11      504.84      702.56    149.57 o 
   4  16 -11       28.73      198.90    255.72 o 
   6  16 -11      186.64      401.85    308.49 o 
  -3  17 -11       20.58      -77.30    162.00 o 
  -1  17 -11      119.49      146.80    125.71 o 
   1  17 -11       28.10       61.44    111.26 o 
   3  17 -11       23.29      -14.95    135.77 o 
   5  17 -11      321.06      377.50    284.14 o 
  -2  18 -11     1761.38     2413.62    261.63 o 
   0  18 -11       10.62      -40.43    112.05 o 
   2  18 -11        1.11       -0.96    146.30 o 
   4  18 -11      107.25      112.90    153.54 o 
   6  18 -11     1142.81      673.81    328.79 o 
  -3  19 -11       20.55      -51.59    239.49 o 
  -1  19 -11      335.67      289.36    128.77 o 
   1  19 -11       67.38       29.06    143.43 o 
   3  19 -11        8.16      -40.12    146.13 o 
   5  19 -11       17.02      142.07    219.19 o 
  -2  20 -11       21.21      -51.90    124.90 o 
   0  20 -11        4.58     -103.66    103.66 o 
   2  20 -11        4.06      140.93    153.54 o 
   4  20 -11      155.15      -70.11    225.28 o 
  -1  21 -11       22.26     -114.64    114.64 o 
   1  21 -11       67.85       93.36    269.93 o 
   3  21 -11       51.20      -73.22    151.14 o 
   0  22 -11     2070.91     2235.59    339.25 o 
   2  22 -11      747.76      902.93    238.02 o 
   4  22 -11       39.31      -66.78    147.19 o 
   1  23 -11       42.96       23.60    157.92 o 
   3  23 -11       70.73      -14.61    158.31 o 
  -6   0 -10     3047.04     2337.64    519.57 o 
  -4   0 -10      655.11      166.42    243.55 o 
  -2   0 -10     1882.73     1777.03    246.54 o 
   0   0 -10       52.69      -84.03     84.69 o 
   2   0 -10    16073.34    15059.04   1692.45 o 
   4   0 -10        3.52       31.21     84.22 o 
   6   0 -10      338.95      281.36    102.28 o 
   8   0 -10      758.00      827.58    221.22 o 
  10   0 -10      193.14       -1.87    130.52 o 
  -7   1 -10      483.15      241.37    489.12 o 
  -5   1 -10       39.75        2.47    164.87 o 
  -3   1 -10       10.58      -86.11     86.11 o 
  -1   1 -10       70.22       65.90     67.94 o 
   1   1 -10       75.95      -19.06     59.18 o 
   3   1 -10      103.37      110.43     67.31 o 
   5   1 -10      144.65      229.84     70.48 o 
   7   1 -10      168.90       96.57    132.41 o 
   9   1 -10      110.06     -101.06    101.06 o 
  -6   2 -10     1077.30      588.81    218.43 o 
  -4   2 -10       64.67     -247.61    247.61 o 
  -2   2 -10     1035.05     1140.55    112.81 o 
   0   2 -10        4.75      -24.94     63.84 o 
   2   2 -10     9317.20     9240.74    467.83 o 
   4   2 -10      144.68      201.74     67.99 o 
   6   2 -10     1592.63     1490.84    133.86 o 
   8   2 -10      148.11      -80.62    102.11 o 
  10   2 -10        4.50       49.22    108.08 o 
  -7   3 -10      103.41        3.16    161.24 o 
  -5   3 -10       47.95      -76.41    194.84 o 
  -3   3 -10      108.41       97.56     82.12 o 
  -1   3 -10       60.41       56.26     74.43 o 
   1   3 -10      128.41      124.46     65.90 o 
   3   3 -10      169.62      129.52     63.78 o 
   5   3 -10      311.37      266.94     73.06 o 
   7   3 -10      106.53       69.88     97.94 o 
   9   3 -10       56.33       35.45    114.26 o 
  -6   4 -10       41.92       53.05    163.53 o 
  -4   4 -10     3285.97     1998.36    332.64 o 
  -2   4 -10      497.69      398.00    107.18 o 
   0   4 -10     6689.13     7721.84    293.58 o 
   2   4 -10      141.56      115.62     60.76 o 
   4   4 -10     7240.41     8231.88    391.57 o 
   6   4 -10     2426.89     2260.82    166.30 o 
   8   4 -10     1252.43     1154.73    165.97 o 
  10   4 -10      139.34      277.73    183.83 o 
  -7   5 -10      283.86       52.77    213.10 o 
  -5   5 -10      275.87      159.28    172.21 o 
  -3   5 -10       14.38       12.53     95.07 o 
  -1   5 -10       36.49       58.64     69.76 o 
   1   5 -10       86.12       79.38     65.55 o 
   3   5 -10        1.14      -12.25     57.92 o 
   5   5 -10      121.49      155.42     73.13 o 
   7   5 -10       37.84       74.88    103.59 o 
   9   5 -10       79.87      168.10    166.42 o 
  -6   6 -10       76.84       10.36    150.19 o 
  -4   6 -10     2539.14     1718.57    430.06 o 
  -2   6 -10      159.19       15.82     93.63 o 
   0   6 -10     6529.24     6636.71    299.98 o 
   2   6 -10       89.06      116.98     65.76 o 
   4   6 -10     1818.74     1726.10    148.36 o 
   6   6 -10        1.97      -38.32    108.15 o 
   8   6 -10      352.12      322.28    207.23 o 
  -7   7 -10       59.55       25.60    261.81 o 
  -5   7 -10      151.18      197.64    139.02 o 
  -3   7 -10      483.51      331.15    140.41 o 
  -1   7 -10       67.02       91.51    151.60 o 
   1   7 -10      144.27      -61.77     61.77 o 
   3   7 -10      600.56      362.74     77.49 o 
   5   7 -10      246.86      225.00     72.47 o 
   7   7 -10      530.19      581.16    150.04 o 
   9   7 -10      309.07      325.24    170.43 o 
  -6   8 -10       29.89       66.74    175.01 o 
  -4   8 -10        0.53     -111.58    122.20 o 
  -2   8 -10     1733.57     1721.60    174.74 o 
   0   8 -10     1706.88     1624.91    144.05 o 
   2   8 -10        3.34      -24.65     71.06 o 
   4   8 -10      390.99      156.06     87.45 o 
   6   8 -10       27.57        6.45     80.37 o 
   8   8 -10      251.82      132.70    147.93 o 
  -7   9 -10      274.20      208.34    183.78 o 
  -5   9 -10       40.64      -20.86    135.56 o 
  -3   9 -10      485.39      291.53    138.44 o 
  -1   9 -10       27.25       50.69     97.44 o 
   1   9 -10       23.63       54.35     71.86 o 
   3   9 -10       73.05       54.75     67.37 o 
   5   9 -10       20.93       47.13     65.41 o 
   7   9 -10      231.69     -128.45    137.41 o 
   9   9 -10       83.49     -107.22    141.38 o 
  -6  10 -10     1216.04      763.20    281.30 o 
  -4  10 -10      130.32       -1.19    121.04 o 
  -2  10 -10     6942.49     6236.41    395.65 o 
   0  10 -10     1226.50      990.18    141.36 o 
   2  10 -10     4350.37     3980.47    285.98 o 
   4  10 -10     1855.53     1714.41    155.74 o 
   6  10 -10     3625.32     2658.31    556.10 o 
   8  10 -10     1251.61     1040.83    282.11 o 
  -7  11 -10       64.53       87.71    170.45 o 
  -5  11 -10       35.00       24.58    176.94 o 
  -3  11 -10       18.64      125.40    128.40 o 
  -1  11 -10       38.94       31.14     91.79 o 
   1  11 -10        5.94       30.97    136.21 o 
   3  11 -10      147.00      206.54     93.68 o 
   5  11 -10      116.28       29.60     96.92 o 
   7  11 -10       39.87       81.65    149.03 o 
   9  11 -10      105.56        0.85    174.54 o 
  -6  12 -10      243.63      217.94    149.77 o 
  -4  12 -10        7.33      -54.69    126.98 o 
  -2  12 -10     2280.62     1901.62    219.46 o 
   0  12 -10      805.43      704.46    172.64 o 
   2  12 -10       63.96      -15.57     90.79 o 
   4  12 -10       47.71      -31.31    107.16 o 
   6  12 -10     1175.11     1084.39    738.76 o 
   8  12 -10      578.08      198.62    161.37 o 
  -7  13 -10       71.40      -60.89    235.43 o 
  -5  13 -10      329.81      374.79    146.57 o 
  -3  13 -10       39.04       43.00    124.92 o 
  -1  13 -10      133.93      -14.89    101.38 o 
   1  13 -10       84.97      137.46     94.93 o 
   3  13 -10      360.49      432.35    118.01 o 
   5  13 -10      932.53     1238.03    357.20 o 
   7  13 -10      225.76       88.58    184.69 o 
   9  13 -10      417.75      331.06    304.43 o 
  -6  14 -10      335.86      356.63    165.57 o 
  -4  14 -10      659.83      510.38    167.12 o 
  -2  14 -10      277.60      122.32    112.54 o 
   0  14 -10      451.47      462.57    185.65 o 
   2  14 -10        0.42       30.23     92.04 o 
   4  14 -10     1384.56     1729.18    430.27 o 
   6  14 -10      135.54       89.30    251.66 o 
   8  14 -10       38.39      -10.15    154.99 o 
  -5  15 -10      373.45      315.79    147.53 o 
  -3  15 -10       21.91      -15.96    145.04 o 
  -1  15 -10      374.98      236.53    119.00 o 
   1  15 -10        6.28       14.50    116.17 o 
   3  15 -10       13.38     -114.70    114.70 o 
   5  15 -10       10.43      -52.77    158.31 o 
   7  15 -10       80.28       36.53    223.25 o 
  -6  16 -10      103.26      122.41    137.35 o 
  -4  16 -10     2850.88     2884.74    432.30 o 
  -2  16 -10      203.61      449.68    140.69 o 
   0  16 -10     4189.48     3956.49    455.58 o 
   2  16 -10     1556.89     1892.21    428.03 o 
   4  16 -10     2478.99     2215.70    326.87 o 
   6  16 -10       66.97      101.48    235.43 o 
   8  16 -10      607.14       56.83    239.49 o 
  -5  17 -10       29.54      -22.14    172.78 o 
  -3  17 -10       43.75       -1.21    147.19 o 
  -1  17 -10       89.01       65.96    105.20 o 
   1  17 -10      120.11      138.55    102.82 o 
   3  17 -10      125.11      197.77    144.75 o 
   5  17 -10       24.13      122.88    140.32 o 
   7  17 -10       69.02      215.13    211.07 o 
  -4  18 -10        5.76     -125.16    143.17 o 
  -2  18 -10     1502.22     1623.83    250.62 o 
   0  18 -10        6.20      -91.00     91.00 o 
   2  18 -10      889.80     1075.80    227.21 o 
   4  18 -10       33.52     -115.12    118.88 o 
   6  18 -10     1011.65     1148.73    345.02 o 
   8  18 -10      167.60     -105.54    239.49 o 
  -5  19 -10        5.95      -48.06    180.76 o 
  -3  19 -10      147.39      -10.82    120.59 o 
  -1  19 -10      383.83      351.11    124.57 o 
   1  19 -10       44.55     -121.76    121.76 o 
   3  19 -10      218.90      206.66    267.90 o 
   5  19 -10       88.07       12.97    144.28 o 
   7  19 -10      500.71      511.45    288.20 o 
  -4  20 -10        2.38        1.18    184.69 o 
  -2  20 -10      394.00      340.01    133.38 o 
   0  20 -10       90.74      238.07    141.37 o 
   2  20 -10      860.44      507.94    336.91 o 
   4  20 -10       60.41       70.07    131.31 o 
   6  20 -10      410.56      400.25    170.62 o 
  -5  21 -10       25.65      -17.93    160.41 o 
  -3  21 -10      135.04     -109.70    109.70 o 
  -1  21 -10      209.45      144.65    112.16 o 
   1  21 -10      224.32      284.44    166.42 o 
   3  21 -10      121.60      349.08    171.07 o 
   5  21 -10      204.49      102.36    156.96 o 
   7  21 -10      225.40      491.15    300.37 o 
  -4  22 -10       37.22      -93.09    144.85 o 
  -2  22 -10     1106.88      893.05    210.47 o 
   0  22 -10       29.87      -37.75     89.02 o 
   2  22 -10      986.59      821.14    230.40 o 
   4  22 -10      279.71      493.15    183.09 o 
   6  22 -10      209.06      445.36    187.98 o 
  -3  23 -10       63.44       68.25    117.26 o 
  -1  23 -10       18.25      123.33    144.02 o 
   1  23 -10      103.55      274.23    156.28 o 
   3  23 -10       86.19      275.85    174.80 o 
   5  23 -10      117.48      117.45    174.54 o 
  -2  24 -10       64.50       51.63    110.81 o 
   0  24 -10      578.46      648.27    140.58 o 
   2  24 -10      130.05      292.47    190.78 o 
   4  24 -10     1616.25     1687.49    287.93 o 
  -3  25 -10       86.34      131.28    124.16 o 
  -1  25 -10       19.93      -58.52     94.60 o 
   1  25 -10      383.90      303.16    153.72 o 
   3  25 -10       63.50       70.09    149.68 o 
   5  25 -10      106.26       96.13    151.93 o 
  -2  26 -10      716.79      755.75    416.06 o 
   0  26 -10      169.68       21.02     99.93 o 
   2  26 -10       15.72       -9.23    140.32 o 
   4  26 -10       23.62       89.68    215.13 o 
  -1  27 -10       38.77       40.27    102.04 o 
   1  27 -10      469.18      498.99    140.09 o 
   3  27 -10      260.80      458.46    178.31 o 
   0  28 -10        3.37      -15.71     96.93 o 
   2  28 -10      182.54      210.53    157.73 o 
  -9   1  -9       66.15      -19.68    332.85 o 
  -7   1  -9     1080.87      724.62    209.20 o 
  -5   1  -9      201.89      268.96     88.38 o 
  -3   1  -9       41.48      -36.39     50.44 o 
  -1   1  -9       62.72       -2.60     44.59 o 
   1   1  -9       34.82       19.79     49.75 o 
   3   1  -9       14.65      -40.10     49.55 o 
   5   1  -9      418.30      308.98     64.79 o 
   7   1  -9      493.02      349.81     97.24 o 
   9   1  -9      155.36      138.54    107.22 o 
  11   1  -9      446.60      422.33    114.80 o 
  -8   2  -9      312.11      226.41    198.90 o 
  -6   2  -9     4634.58     4037.65    284.52 o 
  -4   2  -9     3042.58     2857.63    170.25 o 
  -2   2  -9     2255.89     2316.33    188.07 o 
   0   2  -9       19.73       10.27     50.06 o 
   2   2  -9     2003.89     1981.26    130.85 o 
   4   2  -9      208.72      224.59     72.21 o 
   6   2  -9     1198.89     1200.52    103.85 o 
   8   2  -9       44.25       41.81     87.97 o 
  10   2  -9      419.67      117.28     94.29 o 
  -9   3  -9       29.19       68.54    209.04 o 
  -7   3  -9       65.84      136.31    157.78 o 
  -5   3  -9       73.34      -66.64     69.27 o 
  -3   3  -9        3.63      -50.38     50.38 o 
  -1   3  -9        4.34       56.90     69.03 o 
   1   3  -9       22.40      106.96     54.23 o 
   3   3  -9       35.98       -0.80     52.95 o 
   5   3  -9       24.97      102.14     56.12 o 
   7   3  -9       12.26       15.29     84.68 o 
   9   3  -9      151.40       58.46    100.94 o 
  11   3  -9       41.19      428.14    161.87 o 
  -8   4  -9      225.89      300.37    180.82 o 
  -6   4  -9       16.62        8.58     70.68 o 
  -4   4  -9     7763.33     7778.59    313.69 o 
  -2   4  -9     2633.89     2708.59    203.39 o 
   0   4  -9     1314.15     1502.38    101.97 o 
   2   4  -9      353.03      207.92     57.86 o 
   4   4  -9     3344.75     3589.42    201.57 o 
   6   4  -9     1064.64     1018.80     95.28 o 
   8   4  -9     1466.86     1335.25    142.93 o 
  10   4  -9      323.00       26.61    164.39 o 
  -9   5  -9      422.00      435.86    204.48 o 
  -7   5  -9       15.74     -102.93    160.33 o 
  -5   5  -9      436.88      298.41     92.45 o 
  -3   5  -9       87.90      -13.73     51.11 o 
  -1   5  -9      188.38      131.18     57.64 o 
   1   5  -9       11.16       30.06     56.56 o 
   3   5  -9       44.82      109.46     57.61 o 
   5   5  -9      327.98      289.55     84.11 o 
   7   5  -9       80.92      199.09     93.59 o 
   9   5  -9      861.50      750.97    189.18 o 
  11   5  -9       50.94       53.61    146.99 o 
  -8   6  -9     1439.32      720.00    226.69 o 
  -6   6  -9       12.58       59.98     75.95 o 
  -4   6  -9      521.68      475.95    111.21 o 
  -2   6  -9     1287.85     1189.82     96.13 o 
   0   6  -9     4069.46     4839.05    199.85 o 
   2   6  -9      141.40       46.19     55.93 o 
   4   6  -9      133.89      161.18     60.22 o 
   6   6  -9      163.58       92.02     62.93 o 
   8   6  -9     1708.39     1574.55    189.34 o 
  10   6  -9      209.17      201.53    166.48 o 
  -7   7  -9       11.44      -20.25    143.43 o 
  -5   7  -9      445.65      386.71     86.73 o 
  -3   7  -9      255.28      245.90     62.87 o 
  -1   7  -9       83.94      116.03     51.87 o 
   1   7  -9       26.83      -44.06     45.40 o 
   3   7  -9      673.99      677.95    102.87 o 
   5   7  -9       41.78        3.98     54.80 o 
   7   7  -9      109.30      128.20     93.98 o 
   9   7  -9      693.44      502.51    282.11 o 
  -8   8  -9     2664.14     2298.21    353.77 o 
  -6   8  -9     1981.64     1838.27    397.79 o 
  -4   8  -9     2089.58     2360.71    208.09 o 
  -2   8  -9       31.18        1.70     47.32 o 
   0   8  -9     5498.10     5920.78    218.75 o 
   2   8  -9      247.26      211.97     65.00 o 
   4   8  -9     1194.09     1422.71    119.54 o 
   6   8  -9      124.13       56.65     59.07 o 
   8   8  -9      561.24      547.12    336.91 o 
  10   8  -9      214.16      119.62    160.63 o 
  -7   9  -9      239.63      278.12    166.73 o 
  -5   9  -9      119.28       41.69     70.98 o 
  -3   9  -9      182.82      112.26     75.36 o 
  -1   9  -9       25.86       35.10     50.41 o 
   1   9  -9       24.27      -11.92     51.85 o 
   3   9  -9      414.99      518.59     76.43 o 
   5   9  -9       13.48       72.81     57.44 o 
   7   9  -9      285.86      229.63    168.45 o 
   9   9  -9      279.22       40.10    144.88 o 
  -8  10  -9      291.08      142.04    173.63 o 
  -6  10  -9     1277.66      907.22    188.16 o 
  -4  10  -9      258.85      223.24     73.22 o 
  -2  10  -9       76.62       59.08     48.27 o 
   0  10  -9      156.75      137.90     55.72 o 
   2  10  -9      298.73      314.45     71.34 o 
   4  10  -9      589.77      635.75    122.43 o 
   6  10  -9      245.94      270.39     85.62 o 
   8  10  -9      257.03       43.62    144.28 o 
  10  10  -9       63.69     -119.93    138.12 o 
  -7  11  -9      418.17      321.14    257.75 o 
  -5  11  -9      106.81      223.22     91.17 o 
  -3  11  -9      293.56      275.42     67.43 o 
  -1  11  -9      134.53      123.19     54.46 o 
   1  11  -9       48.89      117.82     57.42 o 
   3  11  -9      174.22      295.53     68.67 o 
   5  11  -9       23.92      -34.44     68.42 o 
   7  11  -9      274.00      186.79    154.05 o 
   9  11  -9      122.56       42.81    148.18 o 
  -8  12  -9      211.77      196.06    184.98 o 
  -6  12  -9     5031.42     4185.09    966.07 o 
  -4  12  -9      280.44      215.57     92.35 o 
  -2  12  -9     2503.26     2542.20    162.73 o 
   0  12  -9     2043.98     2102.37    134.89 o 
   2  12  -9     4968.59     5007.75    346.94 o 
   4  12  -9      306.37      174.15     65.84 o 
   6  12  -9      548.45      581.25    124.22 o 
   8  12  -9       67.19      153.98    149.68 o 
  10  12  -9     1561.48     1112.35    232.77 o 
  -7  13  -9       63.32       21.76    138.23 o 
  -5  13  -9      240.58      263.31    139.45 o 
  -3  13  -9       61.35       76.97     62.15 o 
  -1  13  -9      184.99      238.98     62.74 o 
   1  13  -9       42.85       16.14     53.13 o 
   3  13  -9       11.10       13.23     54.80 o 
   5  13  -9      507.02      465.19    133.57 o 
   7  13  -9      117.83       -4.57    202.96 o 
   9  13  -9      158.33      128.32    151.80 o 
  -8  14  -9      129.46       75.40    189.17 o 
  -6  14  -9      674.82      676.31    162.65 o 
  -4  14  -9      406.01      345.69    137.93 o 
  -2  14  -9     2579.74     2221.57    144.66 o 
   0  14  -9      205.69      258.16    103.47 o 
   2  14  -9      130.96      131.89     64.32 o 
   4  14  -9      104.00      110.86     74.88 o 
   6  14  -9      235.06      211.85    120.88 o 
   8  14  -9        8.34       81.51    157.73 o 
  10  14  -9      864.84     1014.60    426.21 o 
  -7  15  -9        4.36      -67.72    125.20 o 
  -5  15  -9      517.86      568.32    221.97 o 
  -3  15  -9       75.70       87.28     78.07 o 
  -1  15  -9      395.39      400.57    106.50 o 
   1  15  -9      172.63      120.10     62.04 o 
   3  15  -9       43.39      -61.43     61.43 o 
   5  15  -9      852.55      835.74    127.26 o 
   7  15  -9       39.46       24.35    182.66 o 
   9  15  -9      311.09      390.54    192.81 o 
  -6  16  -9       12.01      126.15    132.71 o 
  -4  16  -9        9.78      316.34    169.05 o 
  -2  16  -9     2062.20     2326.71    317.25 o 
   0  16  -9      146.10       95.57     58.49 o 
   2  16  -9      258.89      233.96    137.10 o 
   4  16  -9      162.74       59.05     75.76 o 
   6  16  -9     1066.36      800.69    187.71 o 
   8  16  -9        1.27     -166.42    166.42 o 
  -7  17  -9        6.49      -87.19    139.63 o 
  -5  17  -9      102.95      -81.14    135.23 o 
  -3  17  -9      129.64      100.75    113.61 o 
  -1  17  -9        8.66      -23.66     70.13 o 
   1  17  -9        3.58        1.63     48.93 o 
   3  17  -9       14.43        1.90     69.62 o 
   5  17  -9       60.76       55.39     95.56 o 
   7  17  -9       38.00      -81.18    182.66 o 
   9  17  -9       82.14     -182.66    211.07 o 
  -6  18  -9        1.51      -33.70    149.22 o 
  -4  18  -9     2053.20     1727.45    274.48 o 
  -2  18  -9      487.10      431.35    124.28 o 
   0  18  -9     4567.50     4796.52    387.27 o 
   2  18  -9        6.68      -35.23     90.24 o 
   4  18  -9     4051.37     3753.01    431.79 o 
   6  18  -9       61.14       19.56    110.25 o 
   8  18  -9      291.06       85.24    227.31 o 
  -7  19  -9      186.18       82.58    332.85 o 
  -5  19  -9        1.12      -53.98    168.45 o 
  -3  19  -9      278.72      211.32    118.67 o 
  -1  19  -9      121.26       25.88    125.93 o 
   1  19  -9      161.16       61.67     70.96 o 
   3  19  -9       47.08       -0.36    130.00 o 
   5  19  -9       62.06        7.15     91.65 o 
   7  19  -9      380.73      300.37    267.90 o 
   9  19  -9       58.23      -32.47    219.19 o 
  -6  20  -9      504.00      478.37    190.70 o 
  -4  20  -9      566.60      563.88    205.09 o 
  -2  20  -9      491.99      272.40    122.56 o 
   0  20  -9       15.67       40.30    117.03 o 
   2  20  -9       99.77      125.83    170.48 o 
   4  20  -9      268.06      338.97    184.69 o 
   6  20  -9      428.78      277.23    167.89 o 
   8  20  -9      545.04      884.89    340.97 o 
  -5  21  -9       72.99      283.31    176.50 o 
  -3  21  -9      714.00      852.47    221.02 o 
  -1  21  -9      591.26      442.60    125.30 o 
   1  21  -9      349.47      290.21     90.66 o 
   3  21  -9      372.91      566.02    177.50 o 
   5  21  -9       37.63      175.67    156.28 o 
   7  21  -9      528.18      527.50    188.85 o 
  -6  22  -9      655.32      673.81    215.27 o 
  -4  22  -9     2702.57     2946.94    323.28 o 
  -2  22  -9       47.10       32.33    100.90 o 
   0  22  -9      445.57      556.50    122.54 o 
   2  22  -9       21.24      -38.90     75.63 o 
   4  22  -9      366.00      315.00    141.38 o 
   6  22  -9      204.94      416.60    176.50 o 
   8  22  -9      794.81      604.81    308.49 o 
  -5  23  -9      150.76      -22.40    162.36 o 
  -3  23  -9       57.81       36.81    107.97 o 
  -1  23  -9      115.09      187.85    130.69 o 
   1  23  -9      120.79      -57.37     80.95 o 
   3  23  -9       36.71      112.76    134.51 o 
   5  23  -9      135.14      271.69    336.91 o 
   7  23  -9       46.86     -139.34    143.90 o 
  -4  24  -9      601.35      560.02    154.00 o 
  -2  24  -9     2146.00     2129.73    278.97 o 
   0  24  -9       73.56      -53.78    100.22 o 
   2  24  -9     2272.27     2479.46    309.93 o 
   4  24  -9      285.49      475.45    182.33 o 
   6  24  -9     1301.00     1357.14    271.95 o 
  -5  25  -9      282.96      260.28    265.87 o 
  -3  25  -9      105.48      196.96    147.25 o 
  -1  25  -9       93.86      105.16    123.32 o 
   1  25  -9       36.09       33.34     93.18 o 
   3  25  -9       88.70      168.33    133.66 o 
   5  25  -9      125.02      191.92    153.05 o 
   7  25  -9      194.50       99.71    180.55 o 
  -4  26  -9     1674.36     2078.25    346.15 o 
  -2  26  -9       42.57      -16.82    120.14 o 
   0  26  -9      218.16      103.24     93.53 o 
   2  26  -9      156.42      152.77    100.78 o 
   4  26  -9      472.03      494.12    180.22 o 
   6  26  -9      205.47      381.68    324.73 o 
  -3  27  -9      164.25      229.68    292.26 o 
  -1  27  -9      182.65       62.71     93.27 o 
   1  27  -9      671.40      668.75    162.88 o 
   3  27  -9      421.92      457.76    121.90 o 
   5  27  -9      460.01      404.57    181.43 o 
  -2  28  -9     1004.49     1486.00    608.66 o 
   0  28  -9       24.55      -28.41     89.61 o 
   2  28  -9      238.47      266.07    111.31 o 
   4  28  -9       60.02      179.97    143.90 o 
  -3  29  -9      175.92      273.46    147.29 o 
  -1  29  -9      111.03       25.94     94.29 o 
   1  29  -9      173.24      407.91    122.31 o 
   3  29  -9      374.36      122.26    169.23 o 
   5  29  -9       37.44       60.15    141.88 o 
  -2  30  -9      346.23      371.65    149.67 o 
   0  30  -9      121.66      113.08     97.29 o 
   2  30  -9      164.32      168.40    105.14 o 
   4  30  -9      405.86      192.87    150.50 o 
  -1  31  -9       74.23       51.36    109.69 o 
   1  31  -9       27.96      109.54    122.45 o 
   3  31  -9        4.61      -80.83     88.02 o 
 -10   0  -8        4.45      316.61    235.43 o 
  -8   0  -8       35.24       20.30    186.72 o 
  -6   0  -8      369.88      258.36    114.18 o 
  -4   0  -8      602.40      414.70     95.17 o 
  -2   0  -8      790.66      864.41    154.14 o 
   0   0  -8     4586.69     5353.55    256.52 o 
   2   0  -8    18527.98    20161.21    904.21 o 
   4   0  -8     1018.63     1066.59    125.39 o 
   6   0  -8     5511.07     5562.52    306.71 o 
   8   0  -8      261.47      289.49    125.97 o 
  10   0  -8     1666.76     1161.40    286.17 o 
  -9   1  -8       50.99       16.52    144.75 o 
  -7   1  -8      471.76      148.71    135.54 o 
  -5   1  -8       57.24       68.76     55.06 o 
  -3   1  -8       35.83       -9.90     45.07 o 
  -1   1  -8       19.26       18.51     38.65 o 
   1   1  -8       77.89       31.33     37.09 o 
   3   1  -8      444.39      460.78     63.43 o 
   5   1  -8      630.36      552.84     81.87 o 
   7   1  -8      356.83      360.30     92.69 o 
   9   1  -8      343.50      446.25    101.66 o 
  11   1  -8      432.86      199.77    111.65 o 
 -10   2  -8      161.43      168.51    151.93 o 
  -8   2  -8     1177.43      708.06    202.27 o 
  -6   2  -8     3962.53     4219.29    388.44 o 
  -4   2  -8      246.46      134.93     54.90 o 
  -2   2  -8     1481.58     1589.25    126.75 o 
   0   2  -8     2749.30     2851.91    188.11 o 
   2   2  -8    40167.76    40135.20   1212.18 o 
   4   2  -8     1257.81     1242.40     95.49 o 
   6   2  -8      627.01      593.99     70.28 o 
   8   2  -8     1170.22      962.87    125.85 o 
  10   2  -8     2048.13     1646.48    287.46 o 
  -9   3  -8       55.44       27.60    149.68 o 
  -7   3  -8      304.27      175.35    143.43 o 
  -5   3  -8      256.53      118.09     58.48 o 
  -3   3  -8       31.33        6.01     43.17 o 
  -1   3  -8       28.69      -36.73     36.77 o 
   1   3  -8      411.23      327.02     73.08 o 
   3   3  -8      386.53      291.25     59.68 o 
   5   3  -8      469.61      391.17     64.44 o 
   7   3  -8      254.90      230.45     88.89 o 
   9   3  -8      867.86      796.20    129.48 o 
  11   3  -8      244.94      238.39    144.88 o 
 -10   4  -8     1104.23      315.72    181.84 o 
  -8   4  -8      403.81      301.74    161.69 o 
  -6   4  -8      767.53      743.94    108.14 o 
  -4   4  -8     5884.40     5917.34    221.10 o 
  -2   4  -8     1938.07     2178.22    143.77 o 
   0   4  -8    23034.80    22643.24    701.83 o 
   2   4  -8      633.61      795.90    127.72 o 
   4   4  -8    18573.37    19603.20    620.53 o 
   6   4  -8      365.61      246.18     58.29 o 
   8   4  -8     4496.60     4603.09    518.66 o 
  10   4  -8      372.85      188.77    170.48 o 
  -9   5  -8      256.93      248.52    151.14 o 
  -7   5  -8      155.52       21.37    127.76 o 
  -5   5  -8      162.93       61.05     52.86 o 
  -3   5  -8      201.15      155.91     52.55 o 
  -1   5  -8      368.00      370.87     50.60 o 
   1   5  -8      167.44      131.93     43.41 o 
   3   5  -8      112.51       31.25     46.73 o 
   5   5  -8       91.01      140.45     52.09 o 
   7   5  -8      170.54      159.14     75.21 o 
   9   5  -8      411.47      365.78    148.18 o 
  11   5  -8      307.91      271.35    148.72 o 
 -10   6  -8      108.36       60.38    158.82 o 
  -8   6  -8      151.40       95.21    146.80 o 
  -6   6  -8      430.76      399.52     89.12 o 
  -4   6  -8       80.22       24.83     49.80 o 
  -2   6  -8        2.53        7.45     40.44 o 
   0   6  -8     8134.12     8636.71    260.24 o 
   2   6  -8     4317.83     4594.98    190.88 o 
   4   6  -8     2885.41     2892.39    151.84 o 
   6   6  -8      233.55      169.18     56.80 o 
   8   6  -8     5540.20     3526.96    616.98 o 
  10   6  -8      339.18      408.85    204.99 o 
  -9   7  -8      143.09     -125.70    133.26 o 
  -7   7  -8       19.08       97.05    141.88 o 
  -5   7  -8      216.09      182.40     55.76 o 
  -3   7  -8      418.55      443.85     75.91 o 
  -1   7  -8      134.14      106.39     44.15 o 
   1   7  -8        8.54        3.48     36.74 o 
   3   7  -8      898.10      803.18     78.91 o 
   5   7  -8      378.80      269.08     58.02 o 
   7   7  -8     1887.24     1344.16    211.71 o 
   9   7  -8      564.63      165.23    141.05 o 
  11   7  -8      357.88      239.84    158.39 o 
  -8   8  -8      129.22       93.24    147.63 o 
  -6   8  -8      135.50      147.27     72.84 o 
  -4   8  -8     1097.89      955.22     85.67 o 
  -2   8  -8      196.29      160.24     48.01 o 
   0   8  -8     6668.96     6846.99    215.89 o 
   2   8  -8       38.05       24.96     43.82 o 
   4   8  -8     2422.42     2679.73    142.05 o 
   6   8  -8     1142.94     1166.33    142.96 o 
   8   8  -8       26.22      -24.64    119.86 o 
  10   8  -8       16.73      -57.50    125.75 o 
  -9   9  -8       25.02     -120.75    120.75 o 
  -7   9  -8       27.48       72.61    168.45 o 
  -5   9  -8       57.53       71.42     59.05 o 
  -3   9  -8       81.00       46.78     44.01 o 
  -1   9  -8        9.26       40.63     40.50 o 
   1   9  -8      118.50      196.27     45.01 o 
   3   9  -8      825.88      785.66     88.20 o 
   5   9  -8       24.55       46.21     49.70 o 
   7   9  -8      696.61      582.49    162.78 o 
   9   9  -8       64.66      157.54    158.31 o 
  11   9  -8      787.67      755.57    189.91 o 
  -8  10  -8      235.76      159.46    157.98 o 
  -6  10  -8      241.34      244.44     93.85 o 
  -4  10  -8     6508.29     7456.51    274.35 o 
  -2  10  -8    24727.03    25093.67    675.46 o 
   0  10  -8       71.05      187.92     53.33 o 
   2  10  -8     6898.68     6399.71    211.30 o 
   4  10  -8     5177.60     5006.52    218.11 o 
   6  10  -8    18454.35    17083.55   1022.75 o 
   8  10  -8      346.06      120.77    127.70 o 
  10  10  -8      346.05      307.06    172.51 o 
  -9  11  -8       17.10     -128.80    132.33 o 
  -7  11  -8      434.35      332.62    134.94 o 
  -5  11  -8      197.96      208.81     68.43 o 
  -3  11  -8      558.76      499.59     77.86 o 
  -1  11  -8       40.05       57.96     42.94 o 
   1  11  -8      180.33      149.04     46.92 o 
   3  11  -8        3.33       66.65     50.10 o 
   5  11  -8      438.73      520.87     84.51 o 
   7  11  -8       80.86      -93.53    104.50 o 
   9  11  -8       98.49       27.27    129.71 o 
  11  11  -8       74.88     -127.92    144.32 o 
  -8  12  -8       51.65     -114.86    140.29 o 
  -6  12  -8        0.59       46.82     69.30 o 
  -4  12  -8      432.07      367.69     73.25 o 
  -2  12  -8      732.29      812.30     72.44 o 
   0  12  -8       11.44       23.51     42.06 o 
   2  12  -8      561.35      315.55     68.23 o 
   4  12  -8        2.81      -24.25     53.67 o 
   6  12  -8      435.85      196.41     70.51 o 
   8  12  -8      268.22       99.45    132.03 o 
  10  12  -8      684.93      323.67    253.69 o 
  -9  13  -8       23.76      176.62    167.01 o 
  -7  13  -8      235.63      140.71    131.63 o 
  -5  13  -8      476.96      366.80     81.49 o 
  -3  13  -8      206.66      193.11     52.58 o 
  -1  13  -8      808.59      777.23     77.76 o 
   1  13  -8      370.51      331.45     60.21 o 
   3  13  -8      177.03      190.13     68.59 o 
   5  13  -8     1744.39     1702.67    134.84 o 
   7  13  -8      547.30      264.17    142.14 o 
   9  13  -8      504.98      348.47    182.66 o 
  11  13  -8       27.84      -18.13    149.68 o 
  -8  14  -8      232.85       13.75    137.13 o 
  -6  14  -8      174.24      113.67     88.28 o 
  -4  14  -8      203.70      232.37     69.56 o 
  -2  14  -8      133.22       39.84     47.79 o 
   0  14  -8      573.31      530.48     68.82 o 
   2  14  -8      155.89      120.13     41.32 o 
   4  14  -8     1998.90     2253.16    170.96 o 
   6  14  -8      372.82      335.19     87.54 o 
   8  14  -8       62.98       14.21    126.29 o 
  10  14  -8      234.05      158.23    151.39 o 
  -9  15  -8       48.81      214.20    167.74 o 
  -7  15  -8       32.45       68.85    121.31 o 
  -5  15  -8       15.04      -27.76     59.12 o 
  -3  15  -8       14.35       49.49     48.52 o 
  -1  15  -8      165.21      116.11     52.20 o 
   1  15  -8       12.90       65.32     45.30 o 
   3  15  -8       14.32       59.70     57.90 o 
   5  15  -8      777.24      937.13    222.05 o 
   7  15  -8       31.79      -48.71    186.72 o 
   9  15  -8      293.03      425.75    165.81 o 
  -8  16  -8      262.95      226.42    148.84 o 
  -6  16  -8     4107.00     3400.83   1154.61 o 
  -4  16  -8     2462.42     2435.62    139.27 o 
  -2  16  -8      411.99      463.48     63.88 o 
   0  16  -8     6409.29     6298.75    357.52 o 
   2  16  -8      465.93      380.65     65.18 o 
   4  16  -8     7198.04     7173.45    349.07 o 
   6  16  -8      817.16      909.22    225.79 o 
   8  16  -8     4124.63     2609.60    503.33 o 
  10  16  -8      286.67       51.50    160.04 o 
  -7  17  -8       77.74      -61.49    122.44 o 
  -5  17  -8      143.99       66.27     80.57 o 
  -3  17  -8      118.10       74.77     63.89 o 
  -1  17  -8      472.93      316.08     78.66 o 
   1  17  -8        3.39      -17.22     43.80 o 
   3  17  -8       72.11       89.14     53.56 o 
   5  17  -8       97.05      149.09     72.71 o 
   7  17  -8      351.62      483.03    259.78 o 
   9  17  -8       97.66       40.59    186.72 o 
  -8  18  -8      639.93      594.88    164.17 o 
  -6  18  -8      220.18       63.78    123.24 o 
  -4  18  -8      181.65       64.15     68.03 o 
  -2  18  -8      175.12      261.17     62.07 o 
   0  18  -8      399.35      347.94     78.06 o 
   2  18  -8     2131.30     1733.67    117.92 o 
   4  18  -8      268.28       89.40     69.76 o 
   6  18  -8      178.78      160.15    100.92 o 
   8  18  -8      777.41      698.17    288.20 o 
  10  18  -8        4.52      251.66    215.13 o 
  -7  19  -8       37.48      167.49    132.55 o 
  -5  19  -8      260.06      267.68     95.93 o 
  -3  19  -8      734.52      654.26     86.10 o 
  -1  19  -8       94.47       69.66     56.77 o 
   1  19  -8      239.41      108.25     52.70 o 
   3  19  -8      340.56      308.76     87.24 o 
   5  19  -8      177.02      252.90     83.57 o 
   7  19  -8      691.12      631.22    189.18 o 
   9  19  -8       60.03      243.55    235.43 o 
  -8  20  -8      253.56      191.45    153.08 o 
  -6  20  -8       19.82     -110.31    146.13 o 
  -4  20  -8      135.62      205.27     85.66 o 
  -2  20  -8     1252.80     1396.79    111.89 o 
   0  20  -8        3.07      -36.92     55.12 o 
   2  20  -8     1095.87     1010.36     93.79 o 
   4  20  -8       78.64       90.56     74.50 o 
   6  20  -8      451.41      208.80     97.51 o 
   8  20  -8       28.13       -8.12    219.19 o 
  -7  21  -8       88.32     -152.14    152.14 o 
  -5  21  -8        0.35      105.99    139.46 o 
  -3  21  -8      272.30      143.30     88.79 o 
  -1  21  -8       16.07       38.73     58.60 o 
   1  21  -8      635.24      565.96     79.87 o 
   3  21  -8       25.39        8.85     55.84 o 
   5  21  -8      252.09      152.05     83.02 o 
   7  21  -8       66.70     -105.62    211.07 o 
   9  21  -8      136.31      377.50    304.43 o 
  -6  22  -8      388.76      308.32    223.25 o 
  -4  22  -8      461.93      548.99    129.27 o 
  -2  22  -8     1197.72     1196.98    157.93 o 
   0  22  -8      109.77        9.57     55.60 o 
   2  22  -8     1224.23      999.06    104.72 o 
   4  22  -8       73.79       81.36     71.48 o 
   6  22  -8     1586.61      987.32    223.66 o 
   8  22  -8      140.44     -138.01    182.66 o 
  -7  23  -8       39.04      133.12    167.53 o 
  -5  23  -8        6.19      -83.36     92.19 o 
  -3  23  -8       32.52      -88.80     88.80 o 
  -1  23  -8      267.86      230.42    326.76 o 
   1  23  -8      657.84      508.51    146.47 o 
   3  23  -8       57.77       34.12     67.05 o 
   5  23  -8       79.46      -19.56     94.54 o 
   7  23  -8       13.11      190.78    163.60 o 
   9  23  -8       26.31       24.35    227.31 o 
  -6  24  -8       11.06      -25.51    138.12 o 
  -4  24  -8       66.24       75.71    100.68 o 
  -2  24  -8     1280.86      946.11    203.69 o 
   0  24  -8     1664.75     1578.28    183.17 o 
   2  24  -8      640.36      674.92    109.16 o 
   4  24  -8     1544.84     1291.25    306.26 o 
   6  24  -8       94.16      112.91    147.63 o 
   8  24  -8        2.73      -10.15    149.17 o 
  -5  25  -8      198.71      410.66    131.07 o 
  -3  25  -8       64.31       96.09     98.54 o 
  -1  25  -8      141.31      196.02    126.54 o 
   1  25  -8      243.17      157.25     91.77 o 
   3  25  -8      357.52      188.39    118.07 o 
   5  25  -8       32.52      -38.20    121.96 o 
   7  25  -8       27.91       56.45    253.69 o 
  -6  26  -8      214.74      174.09    165.69 o 
  -4  26  -8      163.05       61.76    105.61 o 
  -2  26  -8      188.12       13.71    119.95 o 
   0  26  -8      361.13      276.82    109.26 o 
   2  26  -8       27.68       37.63     83.68 o 
   4  26  -8       29.36       34.57    151.66 o 
   6  26  -8       62.07       19.57    118.01 o 
   8  26  -8      178.78      146.47    184.71 o 
  -5  27  -8      185.47      254.38    119.83 o 
  -3  27  -8       48.44       89.99    146.13 o 
  -1  27  -8      308.32      471.79    110.76 o 
   1  27  -8      158.56      114.96     96.48 o 
   3  27  -8      997.63     1045.38    157.32 o 
   5  27  -8        8.13      -56.34     85.40 o 
   7  27  -8      109.35      117.35    157.78 o 
  -4  28  -8      148.03      -13.37    123.14 o 
  -2  28  -8      398.15      643.62    181.84 o 
   0  28  -8       29.94       22.19     84.75 o 
   2  28  -8       86.90       19.05     87.05 o 
   4  28  -8       28.34       18.15     91.06 o 
   6  28  -8      354.48      187.56    150.10 o 
  -5  29  -8       29.16       -0.13    110.85 o 
  -3  29  -8      131.75      294.85    143.17 o 
  -1  29  -8       40.29      -10.89     77.94 o 
   1  29  -8       32.71       63.73     90.54 o 
   3  29  -8       26.32       43.22     98.21 o 
   5  29  -8       48.41      104.95    100.37 o 
  -4  30  -8      114.67      142.41    134.81 o 
  -2  30  -8       17.54        3.63    108.62 o 
   0  30  -8     1995.81     2544.23    242.59 o 
   2  30  -8     2482.81     2654.10    348.12 o 
   4  30  -8       86.90       21.62     97.28 o 
   6  30  -8       34.62      -36.16    135.49 o 
  -3  31  -8       18.40      156.28    134.90 o 
  -1  31  -8      104.79       18.28     93.29 o 
   1  31  -8       90.14      159.54     98.52 o 
   3  31  -8      236.56      221.08    141.09 o 
   5  31  -8       49.35      -29.09    100.82 o 
  -2  32  -8      139.60      177.30     97.14 o 
   0  32  -8      279.67      315.14    118.83 o 
   2  32  -8       60.48       77.41     98.77 o 
   4  32  -8        5.05      -61.50    100.26 o 
  -1  33  -8      218.63      185.90    105.34 o 
   1  33  -8      527.15      456.17    124.40 o 
   3  33  -8       53.35      -38.17     96.01 o 
   0  34  -8        4.68       18.56    106.75 o 
   2  34  -8       32.99      -28.41     92.09 o 
 -11   1  -7        2.53       74.35    140.29 o 
  -9   1  -7      763.57      438.46    152.04 o 
  -7   1  -7      383.77      353.67    133.26 o 
  -5   1  -7      398.80      303.75     58.60 o 
  -3   1  -7       86.98       26.09     46.05 o 
  -1   1  -7       13.47      -10.03     30.62 o 
   1   1  -7        0.03      -28.09     28.09 o 
   3   1  -7       32.19       13.85     38.86 o 
   5   1  -7      591.76      531.45     69.54 o 
   7   1  -7      513.72      472.32     85.60 o 
   9   1  -7      397.01      274.60     82.15 o 
  11   1  -7      158.47      178.60     80.80 o 
 -10   2  -7     1182.98      613.18    182.24 o 
  -8   2  -7      361.68      182.66    132.03 o 
  -6   2  -7     3710.60     3393.87    241.56 o 
  -4   2  -7     4766.09     4804.38    179.59 o 
  -2   2  -7     6482.29     6198.60    185.62 o 
   0   2  -7      159.60      210.55     38.87 o 
   2   2  -7     1127.26      902.01     59.10 o 
   4   2  -7      350.95      337.39     55.37 o 
   6   2  -7     1115.90     1211.15     87.16 o 
   8   2  -7     2932.75     2359.55    228.96 o 
  10   2  -7      188.17        3.79     73.49 o 
  12   2  -7      306.40      243.78    124.85 o 
 -11   3  -7       21.34      -73.02    124.83 o 
  -9   3  -7       92.50      179.67    136.31 o 
  -7   3  -7      106.88      -71.03     97.59 o 
  -5   3  -7      309.80      284.86     56.38 o 
  -3   3  -7       32.80      -15.60     36.10 o 
  -1   3  -7      100.48      102.50     35.46 o 
   1   3  -7       49.47       30.99     30.16 o 
   3   3  -7       23.54       -7.89     35.01 o 
   5   3  -7      672.97      431.19     58.20 o 
   7   3  -7      193.42      198.17     72.66 o 
   9   3  -7      492.70      384.85     87.74 o 
  11   3  -7       36.49       65.46    106.59 o 
 -10   4  -7      127.13      248.39    147.80 o 
  -8   4  -7      426.16      337.81    146.80 o 
  -6   4  -7     1526.29     1245.22    100.17 o 
  -4   4  -7     4076.32     3940.31    270.15 o 
  -2   4  -7       12.37       26.70     33.94 o 
   0   4  -7       63.46       84.14     32.07 o 
   2   4  -7     4423.24     4368.39    144.87 o 
   4   4  -7     1910.90     1975.58    113.35 o 
   6   4  -7     5195.09     5302.73    203.54 o 
   8   4  -7      897.39      837.12    102.63 o 
  10   4  -7      191.13       86.56    110.04 o 
  12   4  -7       59.58       51.32    120.55 o 
 -11   5  -7      382.47      351.60    172.21 o 
  -9   5  -7      314.16      124.35    120.75 o 
  -7   5  -7      899.72      631.43    165.29 o 
  -5   5  -7      367.37      367.88     57.81 o 
  -3   5  -7       28.73       25.05     37.32 o 
  -1   5  -7      108.16      111.19     35.50 o 
   1   5  -7       73.90      104.08     34.92 o 
   3   5  -7       98.62       71.57     34.09 o 
   5   5  -7       79.73       -0.71     39.65 o 
   7   5  -7      175.36       90.22     78.24 o 
   9   5  -7      724.15      547.06    134.40 o 
  11   5  -7      255.12      272.08    156.28 o 
 -10   6  -7      239.81      282.56    147.80 o 
  -8   6  -7     1161.80      862.57    198.05 o 
  -6   6  -7     4177.29     3864.92    178.36 o 
  -4   6  -7       12.34      109.18     44.79 o 
  -2   6  -7      724.56      758.10     62.14 o 
   0   6  -7     7720.24     8390.55    235.44 o 
   2   6  -7     1720.99     1434.87    103.35 o 
   4   6  -7     3533.30     3889.87    159.53 o 
   6   6  -7        5.47      -35.57     40.17 o 
   8   6  -7       46.29       39.57     94.73 o 
  10   6  -7     1424.09      890.50    310.52 o 
  12   6  -7      634.42      606.65    169.17 o 
  -9   7  -7       20.31      218.67    146.04 o 
  -7   7  -7      558.51      362.98    148.92 o 
  -5   7  -7       20.12       30.33     46.29 o 
  -3   7  -7       41.12       33.59     37.96 o 
  -1   7  -7        0.62        2.45     31.15 o 
   1   7  -7       67.18      124.25     32.34 o 
   3   7  -7       69.07       23.11     31.87 o 
   5   7  -7        1.36       66.12     41.49 o 
   7   7  -7      188.24       92.21    116.45 o 
   9   7  -7      332.20      254.78    134.39 o 
  11   7  -7        0.98      -27.35    124.61 o 
 -10   8  -7      502.33      238.77    169.89 o 
  -8   8  -7     2711.20     1735.27    283.46 o 
  -6   8  -7      629.33      556.75     69.06 o 
  -4   8  -7     4396.84     4675.77    201.69 o 
  -2   8  -7     2270.65     2268.99    130.92 o 
   0   8  -7     6515.51     6369.03    188.14 o 
   2   8  -7      402.79      491.20     46.31 o 
   4   8  -7       23.03      -27.19     35.35 o 
   6   8  -7      627.58      618.88    113.03 o 
   8   8  -7     2003.20     1778.53    352.94 o 
  10   8  -7     1145.62      706.66    420.12 o 
  12   8  -7      233.79      126.32    151.12 o 
  -9   9  -7      320.53      365.39    273.99 o 
  -7   9  -7       81.15      -97.46     97.46 o 
  -5   9  -7      312.89      247.44     55.87 o 
  -3   9  -7      572.53      468.12     55.42 o 
  -1   9  -7       62.04      108.48     42.00 o 
   1   9  -7      123.83       60.46     31.89 o 
   3   9  -7      603.39      531.58     53.15 o 
   5   9  -7       51.31       25.29     48.82 o 
   7   9  -7      550.65      480.60    107.46 o 
   9   9  -7      540.15      428.24    151.63 o 
  11   9  -7     1110.22      920.11    189.13 o 
 -10  10  -7      612.18      422.96    182.66 o 
  -8  10  -7      475.41      218.95    145.62 o 
  -6  10  -7       18.12      -50.24     50.24 o 
  -4  10  -7       55.33       34.31     44.70 o 
  -2  10  -7      352.94      459.86     51.86 o 
   0  10  -7      375.16      450.06     48.52 o 
   2  10  -7      194.74      219.90     36.38 o 
   4  10  -7       58.77        6.05     40.40 o 
   6  10  -7       45.27       19.30     53.90 o 
   8  10  -7      710.92      277.86    135.49 o 
  10  10  -7     1269.98     1351.53    220.66 o 
  12  10  -7       76.79       -7.88    145.62 o 
  -9  11  -7      103.74       96.75    139.01 o 
  -7  11  -7      769.46      575.61    206.47 o 
  -5  11  -7       54.53       58.46     47.84 o 
  -3  11  -7      384.20      421.99     53.46 o 
  -1  11  -7       55.19       24.16     35.45 o 
   1  11  -7      139.64      108.08     34.95 o 
   3  11  -7      308.89      295.05     41.68 o 
   5  11  -7       11.37       39.41     46.92 o 
   7  11  -7      367.30      358.40    128.49 o 
   9  11  -7      545.97      642.15    176.50 o 
  11  11  -7      120.34      180.16    147.93 o 
 -10  12  -7      291.69       48.75    160.33 o 
  -8  12  -7     2695.36     1785.86    278.95 o 
  -6  12  -7     2032.15     1903.59    142.85 o 
  -4  12  -7     2385.55     2549.42    122.96 o 
  -2  12  -7     3756.86     4098.23    154.39 o 
   0  12  -7     5039.61     4907.22    167.26 o 
   2  12  -7      329.61      216.90     42.95 o 
   4  12  -7     1823.20     1673.18    137.65 o 
   6  12  -7       98.22      238.62     65.15 o 
   8  12  -7      732.52      523.90    278.05 o 
  10  12  -7     1517.46     1267.41    316.61 o 
  -9  13  -7      103.72      193.98    148.92 o 
  -7  13  -7       69.42       72.10    103.38 o 
  -5  13  -7       31.28        6.13     49.02 o 
  -3  13  -7       88.63      118.89     43.11 o 
  -1  13  -7       24.75       -9.07     40.24 o 
   1  13  -7        5.50      -34.00     34.00 o 
   3  13  -7      244.42      181.61     47.20 o 
   5  13  -7       75.79       48.69     49.48 o 
   7  13  -7       49.71       56.81     78.05 o 
   9  13  -7        2.37       53.30    131.66 o 
  11  13  -7      185.95       54.32    155.06 o 
 -10  14  -7      154.76       30.56    146.04 o 
  -8  14  -7       61.82      -30.74    109.31 o 
  -6  14  -7     4159.28     4034.38    446.50 o 
  -4  14  -7      512.84      401.49     59.50 o 
  -2  14  -7     1136.06     1488.93     89.32 o 
   0  14  -7      665.50      556.80     78.16 o 
   2  14  -7     1240.66     1091.54     85.07 o 
   4  14  -7     1554.42     1528.52    147.13 o 
   6  14  -7      620.20      467.44     76.26 o 
   8  14  -7      295.01      171.26    127.51 o 
  10  14  -7      711.29      559.47    174.58 o 
  -9  15  -7      247.32      285.18    162.00 o 
  -7  15  -7      171.57      247.53    137.79 o 
  -5  15  -7      521.00      553.57    101.96 o 
  -3  15  -7      150.69      145.37     47.03 o 
  -1  15  -7      211.01      198.35     47.98 o 
   1  15  -7       23.85        1.98     37.68 o 
   3  15  -7      238.30      156.42     53.53 o 
   5  15  -7      400.12      217.54     70.81 o 
   7  15  -7      287.83       73.61     93.89 o 
   9  15  -7      495.95      652.94    180.21 o 
  11  15  -7      699.25      579.40    213.10 o 
  -8  16  -7     1499.45     1176.90    246.78 o 
  -6  16  -7        1.54      -63.87     74.68 o 
  -4  16  -7     3287.62     3440.55    202.79 o 
  -2  16  -7      125.62       83.95     45.92 o 
   0  16  -7      725.60      869.47     68.60 o 
   2  16  -7       89.75       51.33     42.98 o 
   4  16  -7     2315.47     2060.08    160.86 o 
   6  16  -7        4.75       -1.92     62.56 o 
   8  16  -7      258.50      292.26    223.25 o 
  10  16  -7       90.96      104.77    142.74 o 
  -9  17  -7      421.68      317.16    152.91 o 
  -7  17  -7       52.84      104.95    121.26 o 
  -5  17  -7      361.55      396.67     74.63 o 
  -3  17  -7      210.14      214.52     52.13 o 
  -1  17  -7      739.90      690.74     68.02 o 
   1  17  -7       18.27       31.92     41.30 o 
   3  17  -7       36.46       68.02     45.07 o 
   5  17  -7       51.52       56.24     51.85 o 
   7  17  -7      140.12      160.14     95.86 o 
   9  17  -7       67.37       73.06    202.96 o 
  11  17  -7       42.41      164.17    164.82 o 
  -8  18  -7      572.96      398.44    161.84 o 
  -6  18  -7      390.68      441.53    137.68 o 
  -4  18  -7     3145.59     2970.67    271.07 o 
  -2  18  -7     6679.51     6993.56    238.91 o 
   0  18  -7       60.65       41.77     45.15 o 
   2  18  -7     2921.72     3357.42    186.81 o 
   4  18  -7      518.94      519.13     85.86 o 
   6  18  -7     1464.64     1366.80    164.30 o 
   8  18  -7      719.74      767.17    288.20 o 
  10  18  -7      830.24      491.15    284.14 o 
  -9  19  -7      178.91      237.50    149.15 o 
  -7  19  -7      200.52      125.93    129.31 o 
  -5  19  -7       98.47      134.33     61.67 o 
  -3  19  -7      638.98      577.36     69.69 o 
  -1  19  -7      667.12      524.31     62.94 o 
   1  19  -7       19.20       34.43     42.78 o 
   3  19  -7        4.90       55.71     44.47 o 
   5  19  -7      289.31      245.16     87.84 o 
   7  19  -7      235.19      230.71    104.73 o 
   9  19  -7      120.55      255.72    231.37 o 
  -8  20  -7        7.04      116.53    135.72 o 
  -6  20  -7        1.49      -14.18     88.15 o 
  -4  20  -7        5.86       34.92     54.47 o 
  -2  20  -7      239.90      152.44     50.12 o 
   0  20  -7      102.52       93.78     52.43 o 
   2  20  -7      234.38      302.50     54.14 o 
   4  20  -7      127.93      120.74     49.88 o 
   6  20  -7        0.44      144.72     90.56 o 
   8  20  -7      508.11      629.16    300.37 o 
  10  20  -7      100.18      349.08    255.72 o 
  -9  21  -7      140.96       57.75    140.23 o 
  -7  21  -7       89.93      -94.49    155.26 o 
  -5  21  -7      123.86      239.63    136.78 o 
  -3  21  -7      103.02       86.27     54.48 o 
  -1  21  -7      159.63      190.35     56.63 o 
   1  21  -7      585.67      627.32     73.03 o 
   3  21  -7      196.13      213.04     56.32 o 
   5  21  -7      342.80      326.00     85.11 o 
   7  21  -7      211.30      198.06     98.75 o 
   9  21  -7      400.35      345.02    235.43 o 
  -8  22  -7      823.60      462.55    175.04 o 
  -6  22  -7     2157.82     2062.79    413.83 o 
  -4  22  -7      464.64      501.12     87.42 o 
  -2  22  -7     2453.77     2375.75    129.64 o 
   0  22  -7       29.62        2.97     55.07 o 
   2  22  -7     1102.18      966.00     89.59 o 
   4  22  -7       88.71       76.15     51.67 o 
   6  22  -7     3847.11     3525.16    389.68 o 
   8  22  -7       48.38      236.56    154.28 o 
  10  22  -7      143.25      345.02    280.08 o 
  -7  23  -7       27.05     -164.87    164.87 o 
  -5  23  -7      240.86      209.48     83.71 o 
  -3  23  -7      119.66      106.20     62.23 o 
  -1  23  -7      352.22      227.77     60.81 o 
   1  23  -7      251.66      196.26     69.89 o 
   3  23  -7      318.27      216.24     59.17 o 
   5  23  -7      134.16      227.73     73.92 o 
   7  23  -7       63.84      124.36     94.78 o 
   9  23  -7      370.17      414.03    284.14 o 
  -8  24  -7      155.61     -167.74    167.74 o 
  -6  24  -7      753.51      436.76    171.57 o 
  -4  24  -7     1449.40     1583.59    154.64 o 
  -2  24  -7     1207.46     1240.56    120.64 o 
   0  24  -7     2103.54     1960.32    134.64 o 
   2  24  -7      207.11      244.56     65.65 o 
   4  24  -7      863.92      719.03     92.36 o 
   6  24  -7      701.06      460.13    116.59 o 
   8  24  -7      832.55      661.36    213.47 o 
  -7  25  -7      271.30      193.94    164.82 o 
  -5  25  -7      691.13      633.47    182.80 o 
  -3  25  -7      120.55       36.19     72.73 o 
  -1  25  -7      168.23      191.97     69.01 o 
   1  25  -7      724.72      714.25     77.57 o 
   3  25  -7      271.74      254.90     64.17 o 
   5  25  -7      435.17      367.91     96.02 o 
   7  25  -7       90.94       64.74    101.75 o 
   9  25  -7       83.76      527.68    312.55 o 
  -6  26  -7     1339.83     1490.19    247.68 o 
  -4  26  -7     1092.07     1353.10    146.54 o 
  -2  26  -7       79.26       63.68     72.86 o 
   0  26  -7      211.75      107.17     91.98 o 
   2  26  -7      142.57       38.03     59.30 o 
   4  26  -7       59.00       56.50     64.83 o 
   6  26  -7      287.67      186.11    110.42 o 
   8  26  -7     1673.25     1552.21    442.44 o 
  -7  27  -7       14.65        8.12    255.72 o 
  -5  27  -7        8.44      128.21     89.57 o 
  -3  27  -7      250.13      157.83    100.09 o 
  -1  27  -7      204.75      321.60    124.79 o 
   1  27  -7      366.84      440.28     90.63 o 
   3  27  -7      147.22      250.40    100.11 o 
   5  27  -7       15.18       15.81     83.32 o 
   7  27  -7      364.40      268.93    122.92 o 
  -6  28  -7      196.47      142.11    146.13 o 
  -4  28  -7     2077.01     1880.61    206.69 o 
  -2  28  -7       20.60      -12.42     78.88 o 
   0  28  -7      330.44      253.08     78.07 o 
   2  28  -7      100.19       79.19     71.21 o 
   4  28  -7      956.43      521.11    122.20 o 
   6  28  -7      271.42      311.78    121.74 o 
   8  28  -7      448.17       71.41    162.00 o 
  -5  29  -7       31.30      160.91    140.98 o 
  -3  29  -7      583.03      306.64    137.33 o 
  -1  29  -7       67.43       16.14     66.62 o 
   1  29  -7      369.75      515.87     97.76 o 
   3  29  -7       61.04       28.86     83.72 o 
   5  29  -7      228.95      114.40    104.02 o 
   7  29  -7      815.37      675.49    160.78 o 
  -6  30  -7       19.33      231.43    116.56 o 
  -4  30  -7       91.32      -74.76    115.68 o 
  -2  30  -7      125.19       61.80     95.91 o 
   0  30  -7        1.17      -17.58     65.29 o 
   2  30  -7      445.80      309.81     88.56 o 
   4  30  -7      256.38      280.91    109.77 o 
   6  30  -7     1047.80     1185.13    198.97 o 
  -5  31  -7      128.00      130.63    129.60 o 
  -3  31  -7      275.56      355.85    267.90 o 
  -1  31  -7       99.22      101.99     73.97 o 
   1  31  -7      301.56      102.19     74.94 o 
   3  31  -7      307.07      419.26    139.44 o 
   5  31  -7       69.06      125.38    102.40 o 
   7  31  -7      327.12      457.55    143.11 o 
  -4  32  -7      609.33      409.73    349.08 o 
  -2  32  -7       74.62      132.29     92.02 o 
   0  32  -7      410.86      351.96     95.13 o 
   2  32  -7       67.53       90.84     78.02 o 
   4  32  -7     1224.80      837.61    222.30 o 
   6  32  -7     1493.21     1197.02    216.32 o 
  -3  33  -7      136.97      222.09    116.90 o 
  -1  33  -7       74.10       -8.08     81.83 o 
   1  33  -7      230.32      129.10     84.93 o 
   3  33  -7       85.76       62.55     80.10 o 
   5  33  -7      473.35      273.75    120.22 o 
  -4  34  -7      191.26      101.48    178.60 o 
  -2  34  -7      561.01      415.01    167.20 o 
   0  34  -7      252.03      256.04    106.27 o 
   2  34  -7        9.12        7.49     75.53 o 
   4  34  -7       27.01       -7.59     99.69 o 
  -3  35  -7        9.68      -72.49     80.75 o 
  -1  35  -7      338.09      220.34     98.99 o 
   1  35  -7       33.19       81.74     93.50 o 
   3  35  -7      433.88      326.03     92.85 o 
  -2  36  -7       57.82       13.99     89.86 o 
   0  36  -7      108.03      113.82    143.47 o 
   2  36  -7       16.22        3.38     93.50 o 
   1  37  -7       33.11       59.89     91.21 o 
 -10   0  -6     2084.72     1160.91    324.73 o 
  -8   0  -6     3552.05     2877.50    483.03 o 
  -6   0  -6       16.69       12.52     64.02 o 
  -4   0  -6     3088.89     3073.89    206.68 o 
  -2   0  -6      135.45       97.74     75.58 o 
   0   0  -6     8545.87     8278.07    331.59 o 
   2   0  -6    36016.29    35658.73   1147.99 o 
   4   0  -6      827.43      753.13     91.65 o 
   6   0  -6     3290.02     3123.24    324.77 o 
   8   0  -6     1582.11     1356.42    249.64 o 
  10   0  -6     2914.15     2909.38    279.27 o 
  12   0  -6      297.41      171.24    111.79 o 
 -11   1  -6       50.25       31.88    127.70 o 
  -9   1  -6      806.41      626.90    162.15 o 
  -7   1  -6      221.26      100.44     68.56 o 
  -5   1  -6      103.66       70.83     40.26 o 
  -3   1  -6      168.05      240.72     38.49 o 
  -1   1  -6       58.24       68.58     27.74 o 
   1   1  -6      103.88      100.88     29.21 o 
   3   1  -6      343.12      306.80     26.88 o 
   5   1  -6       98.20      129.51     37.96 o 
   7   1  -6      139.50      182.39    100.19 o 
   9   1  -6      527.41      380.03     80.61 o 
  11   1  -6      206.01       90.04     74.65 o 
  13   1  -6      125.51      340.41    123.40 o 
 -10   2  -6       90.95       97.64    130.57 o 
  -8   2  -6      137.68       39.75    102.26 o 
  -6   2  -6      678.59      704.56     73.68 o 
  -4   2  -6     3402.90     3688.37    140.16 o 
  -2   2  -6      316.51      402.25     46.58 o 
   0   2  -6     8098.27     8734.06    248.94 o 
   2   2  -6     1344.98     1509.55     62.30 o 
   4   2  -6       85.18       55.04     36.23 o 
   6   2  -6      849.61      859.02    105.36 o 
   8   2  -6      449.34      454.62     79.39 o 
  10   2  -6       89.63      -24.01     84.37 o 
  12   2  -6       40.25      129.52    112.05 o 
 -11   3  -6      525.99      483.77    179.73 o 
  -9   3  -6      222.85      228.44    133.44 o 
  -7   3  -6      771.70      468.92     95.15 o 
  -5   3  -6      189.65      129.66     42.63 o 
  -3   3  -6       35.60       29.94     30.46 o 
  -1   3  -6       15.45        4.13     25.23 o 
   1   3  -6      281.38      267.01     34.49 o 
   3   3  -6      431.61      383.38     49.29 o 
   5   3  -6      698.85      608.37     62.93 o 
   7   3  -6      296.06      240.98     64.78 o 
   9   3  -6      976.60      960.43    108.63 o 
  11   3  -6      472.46      404.53    119.13 o 
  13   3  -6      134.45       65.66    128.29 o 
 -10   4  -6      664.16      323.93    146.04 o 
  -8   4  -6       60.99      175.11    119.95 o 
  -6   4  -6     2779.00     2840.26    191.98 o 
  -4   4  -6     1303.24     1254.60     82.13 o 
  -2   4  -6    24538.44    25677.72    631.56 o 
   0   4  -6      406.69      351.19     37.70 o 
   2   4  -6     7580.92     7718.33    205.18 o 
   4   4  -6     4454.82     4880.67    160.84 o 
   6   4  -6     7024.50     7237.55    250.06 o 
   8   4  -6      959.48      956.15    100.90 o 
  10   4  -6      242.26      312.70    112.79 o 
  12   4  -6       85.73       49.33    111.49 o 
 -11   5  -6      314.14      345.10    166.42 o 
  -9   5  -6      115.89       93.03    107.38 o 
  -7   5  -6      538.39      317.92    142.58 o 
  -5   5  -6      155.93      147.79     42.96 o 
  -3   5  -6      345.11      270.22     39.41 o 
  -1   5  -6       28.79       23.47     27.25 o 
   1   5  -6       92.13       99.98     27.38 o 
   3   5  -6        2.78       -9.31     22.51 o 
   5   5  -6      332.14      350.06     55.67 o 
   7   5  -6       84.28       49.03     45.05 o 
   9   5  -6       55.72      -73.72     73.72 o 
  11   5  -6      205.28      291.90    119.46 o 
  13   5  -6       29.94       64.95    150.19 o 
 -10   6  -6     1012.12      679.76    179.23 o 
  -8   6  -6     2705.76     1916.76    266.93 o 
  -6   6  -6     3848.39     3900.21    164.81 o 
  -4   6  -6        9.56        4.81     36.23 o 
  -2   6  -6     2462.81     2326.01     99.85 o 
   0   6  -6     6770.59     6563.05    186.04 o 
   2   6  -6     4459.14     4397.87    122.58 o 
   4   6  -6     6943.63     7068.65    220.15 o 
   6   6  -6      159.94       99.88     39.72 o 
   8   6  -6     2728.07     2986.99    420.90 o 
  10   6  -6      113.56      -75.92     90.42 o 
  12   6  -6      217.90      104.39    140.76 o 
 -11   7  -6      388.53      273.83    162.15 o 
  -9   7  -6       76.77      135.75    125.41 o 
  -7   7  -6      719.07      754.53    109.36 o 
  -5   7  -6      731.90      614.88    100.26 o 
  -3   7  -6      589.28      419.53     47.52 o 
  -1   7  -6       87.00       75.06     31.00 o 
   1   7  -6      912.02      932.80     53.77 o 
   3   7  -6      447.34      442.78     39.91 o 
   5   7  -6     1445.85     1311.05    129.46 o 
   7   7  -6      879.81     1021.26    133.58 o 
   9   7  -6      701.56      728.10    154.66 o 
  11   7  -6      104.62       79.34    122.80 o 
 -10   8  -6       84.57     -109.14    109.14 o 
  -8   8  -6       41.60       78.76    108.26 o 
  -6   8  -6       34.14       12.15     39.77 o 
  -4   8  -6       27.50       13.84     33.32 o 
  -2   8  -6      656.20      711.99     55.73 o 
   0   8  -6      875.23      940.20     56.39 o 
   2   8  -6      457.54      467.97     36.64 o 
   4   8  -6     1431.85     1411.79     70.93 o 
   6   8  -6     1408.09     1417.79    104.26 o 
   8   8  -6      281.60      268.86    116.39 o 
  10   8  -6       21.49        8.12    117.03 o 
  12   8  -6      149.39       88.33    133.95 o 
 -11   9  -6      260.36      247.46    190.78 o 
  -9   9  -6      404.42      152.62    211.07 o 
  -7   9  -6       93.76        7.10     57.63 o 
  -5   9  -6      191.26      104.80     44.97 o 
  -3   9  -6      262.93      296.25     47.83 o 
  -1   9  -6       20.26        7.00     27.02 o 
   1   9  -6       85.80       85.03     28.04 o 
   3   9  -6      111.81      122.43     29.90 o 
   5   9  -6      109.81      136.50     45.06 o 
   7   9  -6      924.03      460.98     91.19 o 
   9   9  -6      412.50      305.46    154.25 o 
  11   9  -6      198.30       65.61    120.75 o 
 -10  10  -6     1913.84     1671.19    543.72 o 
  -8  10  -6     3596.91     3012.49    357.33 o 
  -6  10  -6      294.35      239.71     53.67 o 
  -4  10  -6     6319.75     6292.18    202.25 o 
  -2  10  -6     1634.36     1765.85    106.22 o 
   0  10  -6    14460.25    15021.15    385.99 o 
   2  10  -6     1058.44     1156.89     56.19 o 
   4  10  -6    14489.00    15174.28    447.35 o 
   6  10  -6      675.61      577.39     73.13 o 
   8  10  -6     2791.09     2700.46    292.51 o 
  10  10  -6      803.79      842.90    174.56 o 
  12  10  -6      657.07      358.94    158.39 o 
 -11  11  -6       16.69      -32.03    131.19 o 
  -9  11  -6      380.17      469.82    286.17 o 
  -7  11  -6      129.90      193.24     80.66 o 
  -5  11  -6       18.88      -26.14     39.76 o 
  -3  11  -6      126.24       31.44     39.41 o 
  -1  11  -6       14.03       33.91     30.47 o 
   1  11  -6      341.24      190.91     34.42 o 
   3  11  -6       37.64       34.03     29.22 o 
   5  11  -6      479.10      319.09     51.50 o 
   7  11  -6      108.89       -2.51    158.31 o 
   9  11  -6       82.46      139.36    125.75 o 
  11  11  -6      182.02      159.65    138.82 o 
 -10  12  -6     1151.02     1044.42    232.86 o 
  -8  12  -6      220.07      141.61    148.19 o 
  -6  12  -6     4671.84     4070.47    188.65 o 
  -4  12  -6     7061.90     7139.94    224.11 o 
  -2  12  -6      290.38      256.74     43.24 o 
   0  12  -6       36.96       60.71     31.56 o 
   2  12  -6      477.33      487.45     41.51 o 
   4  12  -6      651.17      583.28     54.67 o 
   6  12  -6     3821.60     3653.60    307.19 o 
   8  12  -6      663.91      652.86    152.14 o 
  10  12  -6       11.10      -96.45    126.14 o 
  12  12  -6      167.36      123.55    157.00 o 
 -11  13  -6      125.44       48.10    160.63 o 
  -9  13  -6      652.94      685.54    195.84 o 
  -7  13  -6      542.68      591.50    105.46 o 
  -5  13  -6      465.41      437.44     56.87 o 
  -3  13  -6      344.90      297.64     46.98 o 
  -1  13  -6      301.61      158.26     37.61 o 
   1  13  -6        1.63       -9.83     27.76 o 
   3  13  -6     2863.02     2813.06    150.59 o 
   5  13  -6      498.76      533.27     66.79 o 
   7  13  -6     1116.90      869.33    125.85 o 
   9  13  -6       94.66      153.39    121.96 o 
  11  13  -6      384.37       57.51    152.57 o 
 -10  14  -6       67.71      -23.21    142.05 o 
  -8  14  -6       14.50       92.15    118.48 o 
  -6  14  -6      367.25      368.23     60.70 o 
  -4  14  -6     1372.33     1566.49     91.87 o 
  -2  14  -6     2054.93     2340.63    111.47 o 
   0  14  -6     8955.08     9171.43    268.85 o 
   2  14  -6     2524.59     2725.43    162.52 o 
   4  14  -6     5127.55     5213.39    203.82 o 
   6  14  -6     3517.21     3379.94    161.31 o 
   8  14  -6     1703.75     1414.96    208.50 o 
  10  14  -6      130.25     -124.24    124.24 o 
  12  14  -6        2.06      181.98    153.01 o 
  -9  15  -6        5.43      174.26    257.75 o 
  -7  15  -6      128.63      -27.01     68.08 o 
  -5  15  -6       23.61       22.48     39.52 o 
  -3  15  -6       97.05       78.07     39.00 o 
  -1  15  -6      291.54      283.87     42.70 o 
   1  15  -6       49.26       22.83     33.77 o 
   3  15  -6      180.66      142.55     41.43 o 
   5  15  -6        7.41       -0.82     33.08 o 
   7  15  -6       50.54      159.37     76.75 o 
   9  15  -6       47.67      -24.55    116.74 o 
  11  15  -6       72.34       40.59    145.62 o 
 -10  16  -6       74.18       59.19    157.55 o 
  -8  16  -6     1326.55      765.66    165.53 o 
  -6  16  -6     4459.39     4686.42    310.20 o 
  -4  16  -6      515.15      528.69     59.98 o 
  -2  16  -6     3131.26     3372.85    139.11 o 
   0  16  -6     2619.50     2449.84    116.99 o 
   2  16  -6    14248.52    15040.17    480.53 o 
   4  16  -6      273.08      354.58     51.54 o 
   6  16  -6      639.83      391.91     72.39 o 
   8  16  -6      140.85     -109.60    109.60 o 
  10  16  -6      967.62      921.33    208.41 o 
  12  16  -6       37.16      -32.47    190.78 o 
  -9  17  -6      286.62       -8.68    129.04 o 
  -7  17  -6       58.08      123.00     99.83 o 
  -5  17  -6      151.77      321.72     53.97 o 
  -3  17  -6       99.03       87.70     41.20 o 
  -1  17  -6      994.78     1030.50     68.23 o 
   1  17  -6      668.26      569.52     54.20 o 
   3  17  -6      739.43      765.23     71.77 o 
   5  17  -6      190.82      205.47     48.08 o 
   7  17  -6      557.37      624.62    187.34 o 
   9  17  -6        5.17       93.36    190.78 o 
  11  17  -6       75.88      202.06    161.24 o 
 -10  18  -6      443.81      337.79    197.48 o 
  -8  18  -6     1000.80     1160.14    267.71 o 
  -6  18  -6     1836.92     1703.95    190.35 o 
  -4  18  -6    10179.79    10295.55    334.36 o 
  -2  18  -6      349.48      332.43     45.58 o 
   0  18  -6     2629.33     2721.74    159.15 o 
   2  18  -6      493.22      448.93     59.16 o 
   4  18  -6     1041.26     1157.20     88.96 o 
   6  18  -6     1053.00      882.36     90.89 o 
   8  18  -6      342.03      251.66    202.96 o 
  10  18  -6      467.06      401.85    243.55 o 
  -9  19  -6       37.91       55.49    128.82 o 
  -7  19  -6      179.20      155.44     88.52 o 
  -5  19  -6      671.92      737.24     79.39 o 
  -3  19  -6       49.71       15.15     37.23 o 
  -1  19  -6      440.75      487.66     74.03 o 
   1  19  -6      260.35      194.82     39.73 o 
   3  19  -6       73.49      109.96     45.59 o 
   5  19  -6      792.34      791.89     74.91 o 
   7  19  -6      132.96      270.24    123.04 o 
   9  19  -6      286.54      -93.36    186.72 o 
  11  19  -6       56.32      -48.71    235.43 o 
 -10  20  -6       84.72       96.57    147.22 o 
  -8  20  -6     1330.48     1125.91    183.04 o 
  -6  20  -6       75.55      115.56     70.30 o 
  -4  20  -6      521.95      578.01     63.66 o 
  -2  20  -6     3884.29     4429.94    163.34 o 
   0  20  -6     3814.67     3925.34    157.20 o 
   2  20  -6     8711.23     8647.43    273.79 o 
   4  20  -6     1569.76     1612.41    108.10 o 
   6  20  -6     3603.46     4259.93    335.71 o 
   8  20  -6      704.58      429.04    120.37 o 
  10  20  -6      343.97      276.02    235.43 o 
  -9  21  -6      171.82      136.77    140.46 o 
  -7  21  -6        7.03      -85.22     85.22 o 
  -5  21  -6       72.73      -22.19     50.31 o 
  -3  21  -6      137.38      190.69     45.03 o 
  -1  21  -6     1236.76     1224.13     88.49 o 
   1  21  -6      205.94      163.04     40.79 o 
   3  21  -6      406.67      303.19     56.65 o 
   5  21  -6       38.20       70.96     44.11 o 
   7  21  -6       82.07      143.30     74.67 o 
   9  21  -6       56.73      -36.53    186.72 o 
  11  21  -6       76.88     -211.07    211.07 o 
  -8  22  -6       19.85     -110.51    142.34 o 
  -6  22  -6      197.61      336.47    113.29 o 
  -4  22  -6     1303.16     1345.34     96.17 o 
  -2  22  -6       51.45       11.20     39.65 o 
   0  22  -6     1686.06     1750.59    105.95 o 
   2  22  -6       86.70       64.28     41.43 o 
   4  22  -6      765.71      708.37     77.28 o 
   6  22  -6        2.09       37.90     65.45 o 
   8  22  -6       37.52       36.22     91.94 o 
  10  22  -6     1184.93     1327.33    365.32 o 
  -9  23  -6       27.53      133.90    146.52 o 
  -7  23  -6      105.40      206.82    338.94 o 
  -5  23  -6      315.15      421.73     72.42 o 
  -3  23  -6      854.68      998.64     86.70 o 
  -1  23  -6      185.77      192.15     48.08 o 
   1  23  -6      266.30      259.02     52.19 o 
   3  23  -6     1018.58     1054.54    121.16 o 
   5  23  -6     1288.75     1341.84    102.32 o 
   7  23  -6      154.52      231.74     83.65 o 
   9  23  -6      150.40      361.26    239.49 o 
  -8  24  -6      572.80      631.59    209.04 o 
  -6  24  -6     1304.11     1460.39    171.08 o 
  -4  24  -6      581.66      415.70     69.35 o 
  -2  24  -6     9383.88    10331.62    332.40 o 
   0  24  -6      464.22      361.25     51.62 o 
   2  24  -6     1279.91     1376.00     95.64 o 
   4  24  -6     1406.45     1309.61    112.85 o 
   6  24  -6     1775.19     1507.21    145.94 o 
   8  24  -6      421.97      390.35    115.83 o 
  10  24  -6      414.81      296.31    271.96 o 
  -7  25  -6       98.92      194.84    160.73 o 
  -5  25  -6      100.31      225.58     67.48 o 
  -3  25  -6      122.47       98.77     51.72 o 
  -1  25  -6      160.33      124.49     47.61 o 
   1  25  -6      354.87      408.24     59.48 o 
   3  25  -6      176.76      147.59     50.85 o 
   5  25  -6        7.44      -44.19     50.89 o 
   7  25  -6       34.05       74.07     79.66 o 
   9  25  -6       67.78       20.66    112.26 o 
  -8  26  -6      309.08      588.57    288.20 o 
  -6  26  -6      616.41      634.70    151.16 o 
  -4  26  -6     1368.63     1222.78    114.20 o 
  -2  26  -6     1925.17     1908.89    128.74 o 
   0  26  -6     1324.89     1348.56    110.63 o 
   2  26  -6     1991.54     2122.74    144.80 o 
   4  26  -6     3645.38     3228.46    163.44 o 
   6  26  -6       22.03      -11.07     73.00 o 
   8  26  -6        5.02      -28.87    105.96 o 
  -7  27  -6       21.01      150.26    159.88 o 
  -5  27  -6      102.91      121.34     65.73 o 
  -3  27  -6      236.68      227.25     78.62 o 
  -1  27  -6      645.88      643.23     96.46 o 
   1  27  -6     1844.44     1786.92    115.45 o 
   3  27  -6       29.38       20.99     44.90 o 
   5  27  -6      705.24      711.70     88.84 o 
   7  27  -6       62.31       89.31    109.58 o 
   9  27  -6      182.85      160.19    127.08 o 
  -8  28  -6      122.64     -247.61    247.61 o 
  -6  28  -6      497.86      474.44    122.56 o 
  -4  28  -6        6.69       50.49     90.13 o 
  -2  28  -6       79.20      102.88     64.91 o 
   0  28  -6     1195.22     1389.15    133.28 o 
   2  28  -6      465.87      397.75     70.15 o 
   4  28  -6      630.89      607.63    122.30 o 
   6  28  -6      126.64       78.74     91.60 o 
   8  28  -6     1199.58      880.20    161.17 o 
  -7  29  -6       28.07      137.48    164.12 o 
  -5  29  -6      154.01      244.03    108.47 o 
  -3  29  -6      648.58      526.25    125.43 o 
  -1  29  -6       93.28       98.40     63.47 o 
   1  29  -6      818.33      892.33    113.03 o 
   3  29  -6      294.57       95.82     60.73 o 
   5  29  -6      362.60      513.73     90.64 o 
   7  29  -6       79.31       -8.63    104.93 o 
  -6  30  -6      316.55      295.13    156.63 o 
  -4  30  -6     1438.05     1428.69    545.95 o 
  -2  30  -6       13.05       14.97     83.56 o 
   0  30  -6     3497.24     3196.19    226.75 o 
   2  30  -6       89.62      206.36     78.29 o 
   4  30  -6     1156.57     1019.89    146.45 o 
   6  30  -6      301.98      171.41    101.35 o 
   8  30  -6     1427.95      801.13    169.32 o 
  -5  31  -6        3.15       23.00    110.18 o 
  -3  31  -6       86.83       64.37    223.25 o 
  -1  31  -6      191.26       78.03     73.95 o 
   1  31  -6      601.45      548.59     96.89 o 
   3  31  -6       30.15       15.19     70.89 o 
   5  31  -6      280.51      268.54     91.98 o 
   7  31  -6      137.62       87.63    117.02 o 
  -6  32  -6      181.07      353.84    123.59 o 
  -4  32  -6     1201.08     1150.32    192.45 o 
  -2  32  -6       51.13      -56.35     69.43 o 
   0  32  -6      231.00      174.95     82.55 o 
   2  32  -6      264.83      227.69     76.69 o 
   4  32  -6        3.57        8.40     77.29 o 
   6  32  -6       16.07       73.79     93.38 o 
  -5  33  -6      150.18      128.78    133.62 o 
  -3  33  -6      322.73      372.24    143.37 o 
  -1  33  -6      166.48      137.11     90.55 o 
   1  33  -6       98.05       73.60     70.63 o 
   3  33  -6      738.61      479.50    110.73 o 
   5  33  -6      151.31      107.73     87.92 o 
   7  33  -6      519.39      533.51    225.25 o 
  -4  34  -6       83.90      151.86    128.78 o 
  -2  34  -6      385.11      281.51     95.92 o 
   0  34  -6      772.58      598.28    119.57 o 
   2  34  -6      577.28      594.69    195.10 o 
   4  34  -6      212.12      226.82     91.78 o 
   6  34  -6     1292.26     1312.66    217.55 o 
  -3  35  -6      195.84      116.31     91.69 o 
  -1  35  -6      298.58      281.00    102.24 o 
   1  35  -6       13.28      102.01     83.89 o 
   3  35  -6       27.58       -7.64     79.54 o 
   5  35  -6       48.63      126.60     94.19 o 
  -4  36  -6        8.55      -20.70     92.08 o 
  -2  36  -6      721.43      703.57    252.90 o 
   0  36  -6      556.82      548.65    149.41 o 
   2  36  -6     1227.75     1355.93    168.67 o 
   4  36  -6       33.62       67.59     83.82 o 
  -3  37  -6       79.65        1.80     83.32 o 
  -1  37  -6      304.63      331.12    125.74 o 
   1  37  -6      218.97      315.86    128.03 o 
   3  37  -6      288.85      365.94    119.11 o 
  -2  38  -6      197.07      150.95    103.30 o 
   0  38  -6      126.85       50.32     88.62 o 
   2  38  -6      303.62      333.66    180.06 o 
   1  39  -6      148.35      173.03    119.95 o 
 -11   1  -5      136.36       39.18    174.54 o 
  -9   1  -5     2084.50     1835.62    253.71 o 
  -7   1  -5      645.01      427.15     81.39 o 
  -5   1  -5      173.34      188.11     45.84 o 
  -3   1  -5       95.72       41.22     28.32 o 
  -1   1  -5      120.76      109.74     27.86 o 
   1   1  -5       11.40        8.93     19.98 o 
   3   1  -5     1268.30     1145.38     70.57 o 
   5   1  -5       72.33       17.26     29.65 o 
   7   1  -5      365.99      341.47     66.18 o 
   9   1  -5      273.06      122.09     62.49 o 
  11   1  -5     1710.58     1795.68    149.74 o 
  13   1  -5      299.30      235.27    182.70 o 
 -12   2  -5      207.67       -4.38    127.70 o 
 -10   2  -5      167.83      195.46    121.76 o 
  -8   2  -5     7028.23     6744.22    339.32 o 
  -6   2  -5       37.06       -0.14     35.95 o 
  -4   2  -5    10039.16     9894.18    299.76 o 
  -2   2  -5      654.31      798.80     49.39 o 
   0   2  -5    26889.66    25919.32    623.81 o 
   2   2  -5      948.41      881.79     38.90 o 
   4   2  -5     3861.36     3753.67    139.40 o 
   6   2  -5     4868.09     4936.11    179.46 o 
   8   2  -5     1743.27     1611.06    277.59 o 
  10   2  -5     1426.43     1037.54    111.05 o 
  12   2  -5      440.30      243.13    111.92 o 
 -11   3  -5      569.32      400.43    146.80 o 
  -9   3  -5      427.96      243.59    292.26 o 
  -7   3  -5     1066.81      953.58    133.58 o 
  -5   3  -5       11.88      -30.00     30.00 o 
  -3   3  -5      341.47      266.64     34.15 o 
  -1   3  -5       13.55       33.56     24.07 o 
   1   3  -5       30.99       34.65     32.20 o 
   3   3  -5      120.88       76.95     25.68 o 
   5   3  -5       75.00        5.81     28.43 o 
   7   3  -5      118.50      -18.49     46.25 o 
   9   3  -5      164.44       69.87     65.62 o 
  11   3  -5       20.89       24.66    160.81 o 
  13   3  -5       15.49       54.63    109.52 o 
 -12   4  -5      798.92      467.58    169.32 o 
 -10   4  -5     2238.12     1103.41    216.42 o 
  -8   4  -5     1520.04     1351.83    136.67 o 
  -6   4  -5     2412.61     2422.47    137.28 o 
  -4   4  -5      103.23       84.02     29.09 o 
  -2   4  -5     9360.94     9661.98    254.31 o 
   0   4  -5    13625.26    14643.14    364.70 o 
   2   4  -5    22806.60    23090.77    531.26 o 
   4   4  -5     2426.61     2713.64     91.48 o 
   6   4  -5      511.12      527.94     51.43 o 
   8   4  -5      521.19      502.40     74.68 o 
  10   4  -5      504.32      343.74    111.75 o 
  12   4  -5      694.41      291.67    120.64 o 
 -11   5  -5      566.37      321.14    147.80 o 
  -9   5  -5       93.24      110.93    113.13 o 
  -7   5  -5     1515.41     1484.18    116.82 o 
  -5   5  -5       20.66       25.07     36.26 o 
  -3   5  -5     1301.98     1328.79     66.01 o 
  -1   5  -5      142.31      158.34     33.64 o 
   1   5  -5        1.46       24.84     22.97 o 
   3   5  -5       20.18       38.61     20.80 o 
   5   5  -5      617.62      498.34     43.53 o 
   7   5  -5      604.08      633.73    101.36 o 
   9   5  -5     1828.87     2109.22    198.46 o 
  11   5  -5       58.03       87.96     99.21 o 
  13   5  -5      504.79      510.98    167.62 o 
 -12   6  -5     1556.43     1094.75    240.39 o 
 -10   6  -5       69.07      -64.06    104.50 o 
  -8   6  -5     2227.95     2174.51    176.87 o 
  -6   6  -5      576.76      586.74     57.45 o 
  -4   6  -5     7140.40     7014.12    206.53 o 
  -2   6  -5      605.85      725.74     47.79 o 
   0   6  -5     1654.85     1588.81     87.05 o 
   2   6  -5     5563.21     6027.12    173.48 o 
   4   6  -5       48.61       86.20     23.23 o 
   6   6  -5     1395.38     1270.40     81.90 o 
   8   6  -5     1389.04     1314.36    150.38 o 
  10   6  -5     1388.07     1576.50    319.09 o 
  12   6  -5       76.42      100.64    160.33 o 
 -11   7  -5       54.25      193.86    143.17 o 
  -9   7  -5      206.65      169.90    117.71 o 
  -7   7  -5     1222.74     1180.34     95.91 o 
  -5   7  -5      226.22      216.15     40.81 o 
  -3   7  -5      773.16      615.52     46.54 o 
  -1   7  -5       12.06       28.41     23.90 o 
   1   7  -5     1313.16     1334.97     71.54 o 
   3   7  -5        5.91       -3.70     18.38 o 
   5   7  -5      606.40      478.99     48.64 o 
   7   7  -5      353.08      204.14     57.77 o 
   9   7  -5     1448.87     1263.72    157.04 o 
  11   7  -5        8.12      -78.20    257.75 o 
  13   7  -5       50.29       83.63    134.65 o 
 -12   8  -5      114.82       90.96    132.89 o 
 -10   8  -5      488.80      110.90    124.24 o 
  -8   8  -5      859.28      705.66    139.26 o 
  -6   8  -5    13645.65    13486.90    399.44 o 
  -4   8  -5      308.95      286.96     53.96 o 
  -2   8  -5     8115.32     7397.44    205.87 o 
   0   8  -5     7149.43     8426.07    218.62 o 
   2   8  -5     4937.51     4340.99    119.24 o 
   4   8  -5     2236.48     2455.53    111.40 o 
   6   8  -5     3674.55     3904.13    173.66 o 
   8   8  -5     2957.47     2637.05    233.50 o 
  10   8  -5      575.76      377.69    144.10 o 
  12   8  -5      690.34      510.92    149.30 o 
 -11   9  -5       41.71       67.54    170.48 o 
  -9   9  -5      555.61      314.58    137.51 o 
  -7   9  -5      303.61      254.98     57.90 o 
  -5   9  -5      925.54      933.84     65.06 o 
  -3   9  -5      165.35      138.80     32.05 o 
  -1   9  -5        1.43       -8.06     23.80 o 
   1   9  -5      257.96      140.47     28.65 o 
   3   9  -5      349.34      307.22     35.84 o 
   5   9  -5      789.82      640.18     49.13 o 
   7   9  -5     1050.49      930.20     88.83 o 
   9   9  -5      729.96      551.45    148.92 o 
  11   9  -5      295.13      254.91    247.61 o 
  13   9  -5       32.65      217.62    151.91 o 
 -12  10  -5      148.17      202.36    165.81 o 
 -10  10  -5      103.73       81.18    129.06 o 
  -8  10  -5      818.01      434.64    147.93 o 
  -6  10  -5     7691.32     7566.90    250.92 o 
  -4  10  -5        0.73        7.07     30.10 o 
  -2  10  -5      777.04      789.15     54.71 o 
   0  10  -5    23663.42    26366.73    643.57 o 
   2  10  -5    22163.64    24466.28    663.25 o 
   4  10  -5      363.99      332.85     47.94 o 
   6  10  -5      505.26      619.11     63.16 o 
   8  10  -5     2126.76     1818.18    221.46 o 
  10  10  -5      126.17       94.46    146.13 o 
  12  10  -5      692.64      461.97    168.57 o 
 -11  11  -5       83.33      -65.04    146.13 o 
  -9  11  -5      772.72      711.63    180.76 o 
  -7  11  -5       20.59      -43.28     43.28 o 
  -5  11  -5     2093.76     2024.68     99.17 o 
  -3  11  -5      172.82      181.27     35.88 o 
  -1  11  -5      696.68      572.07     44.41 o 
   1  11  -5      209.44      111.24     25.30 o 
   3  11  -5       92.94      145.07     37.39 o 
   5  11  -5      105.00      107.63     30.84 o 
   7  11  -5      806.11      804.10     88.71 o 
   9  11  -5      173.78      166.01    138.01 o 
  11  11  -5      289.65       27.97    231.37 o 
  13  11  -5       59.65      -52.77    186.72 o 
 -10  12  -5     2600.38     2422.75    319.01 o 
  -8  12  -5      509.51      408.94    120.34 o 
  -6  12  -5    13916.03    14614.94    442.89 o 
  -4  12  -5      614.93      514.52     50.24 o 
  -2  12  -5    12439.48    11875.58    322.56 o 
   0  12  -5      493.47      413.62     39.06 o 
   2  12  -5       42.46      -18.56     22.85 o 
   4  12  -5     4631.53     4502.51    180.22 o 
   6  12  -5      214.38      144.09     41.21 o 
   8  12  -5     9021.27     9451.68    973.98 o 
  10  12  -5      380.65      221.22    134.90 o 
  12  12  -5      762.82      512.82    162.84 o 
 -11  13  -5      441.83      480.94    192.05 o 
  -9  13  -5      467.01      743.44    177.88 o 
  -7  13  -5      202.08      165.71     58.71 o 
  -5  13  -5     2248.57     2429.10    111.44 o 
  -3  13  -5       71.46       24.91     29.16 o 
  -1  13  -5     1106.74     1073.67     59.70 o 
   1  13  -5      252.45      295.16     37.56 o 
   3  13  -5      960.12      800.90     51.44 o 
   5  13  -5      212.36      140.67     37.17 o 
   7  13  -5      780.95      776.54    108.41 o 
   9  13  -5      182.78      273.42    324.73 o 
  11  13  -5      150.35      171.68    139.24 o 
 -10  14  -5        3.19      -83.44    131.92 o 
  -8  14  -5      151.54       45.37    101.78 o 
  -6  14  -5     4400.30     4359.46    166.93 o 
  -4  14  -5     4172.42     4363.87    144.31 o 
  -2  14  -5     1050.38     1156.79     64.01 o 
   0  14  -5      357.40      294.46     35.50 o 
   2  14  -5      725.76      850.51     55.20 o 
   4  14  -5     2739.25     2821.66    117.01 o 
   6  14  -5     1122.14     1221.03    117.39 o 
   8  14  -5      999.31     1218.79    146.97 o 
  10  14  -5      446.87      331.19    151.12 o 
  12  14  -5      100.36      122.80    147.83 o 
 -11  15  -5      523.27      444.58    183.83 o 
  -9  15  -5      337.05      230.12    128.76 o 
  -7  15  -5      331.41      328.32     68.63 o 
  -5  15  -5     1083.57     1095.99     68.56 o 
  -3  15  -5      244.49      282.92     38.79 o 
  -1  15  -5      232.71      314.06     37.43 o 
   1  15  -5       61.59       54.91     28.22 o 
   3  15  -5      580.27      531.44     53.28 o 
   5  15  -5     1113.86     1184.01     75.80 o 
   7  15  -5     1724.60     1982.51    181.12 o 
   9  15  -5      205.32      245.97    103.03 o 
  11  15  -5      832.23      764.47    192.81 o 
 -10  16  -5     1752.93     1360.79    336.91 o 
  -8  16  -5     1579.14     1609.33    330.43 o 
  -6  16  -5      702.46      794.07     71.48 o 
  -4  16  -5     7122.61     7183.86    206.37 o 
  -2  16  -5       32.71       -1.69     28.01 o 
   0  16  -5     5360.71     5780.70    188.78 o 
   2  16  -5      445.12      503.71     44.26 o 
   4  16  -5     2203.40     2556.76    127.22 o 
   6  16  -5      190.19      155.65     43.47 o 
   8  16  -5      197.92      195.62     92.62 o 
  10  16  -5      232.33      377.95    154.28 o 
  12  16  -5      366.01      129.71    155.06 o 
 -11  17  -5      355.37      445.97    197.48 o 
  -9  17  -5       59.32     -101.68    101.68 o 
  -7  17  -5      106.65      143.74     77.87 o 
  -5  17  -5      157.97      218.05     44.15 o 
  -3  17  -5      223.73      218.77     38.47 o 
  -1  17  -5       57.59       38.54     30.14 o 
   1  17  -5      439.82      501.17     65.41 o 
   3  17  -5      530.43      535.56     46.77 o 
   5  17  -5      310.73      293.59     78.66 o 
   7  17  -5       78.08      120.34     63.16 o 
   9  17  -5       12.88      176.42     96.07 o 
  11  17  -5       48.72      -44.43    127.76 o 
 -10  18  -5       35.95       54.80    140.64 o 
  -8  18  -5     2342.77     2354.55    238.35 o 
  -6  18  -5     3325.72     3269.42    136.41 o 
  -4  18  -5    19522.01    19650.58    503.12 o 
  -2  18  -5     4296.65     4438.53    150.32 o 
   0  18  -5        9.34      -14.71     30.05 o 
   2  18  -5      331.86      289.28     38.74 o 
   4  18  -5     5365.15     5287.54    202.67 o 
   6  18  -5    11110.15    10578.94    432.28 o 
   8  18  -5     1019.32     1154.99    154.72 o 
  10  18  -5     1607.99     1371.98    349.08 o 
  12  18  -5      327.03       33.33    196.87 o 
  -9  19  -5      470.64      397.88    142.64 o 
  -7  19  -5      914.69      970.40    126.57 o 
  -5  19  -5       90.96       64.01     40.78 o 
  -3  19  -5     2604.86     2517.07    107.72 o 
  -1  19  -5       91.09       48.87     38.34 o 
   1  19  -5      133.77      141.37     34.15 o 
   3  19  -5      256.19      221.38     42.68 o 
   5  19  -5      339.75      366.19     55.63 o 
   7  19  -5       79.09       95.77     63.79 o 
   9  19  -5       81.85      144.97    116.90 o 
  11  19  -5      759.52      365.32    255.72 o 
 -10  20  -5      253.73      177.44    145.41 o 
  -8  20  -5      105.75      123.65    110.68 o 
  -6  20  -5      238.49      220.74     61.51 o 
  -4  20  -5     2255.24     2332.60    108.37 o 
  -2  20  -5      243.69      154.29     41.01 o 
   0  20  -5      419.01      543.30     55.63 o 
   2  20  -5        3.57       16.72     29.33 o 
   4  20  -5     1438.21     1556.31    103.59 o 
   6  20  -5      244.08      312.89     63.79 o 
   8  20  -5      161.71      295.70    113.94 o 
  10  20  -5       52.02      160.15    124.73 o 
  -9  21  -5      173.56       84.09    122.03 o 
  -7  21  -5      265.32      206.62     84.80 o 
  -5  21  -5       35.09       31.90     39.19 o 
  -3  21  -5      947.25     1016.01     73.74 o 
  -1  21  -5     1917.90     1593.09     94.41 o 
   1  21  -5       99.31       37.04     33.81 o 
   3  21  -5      612.93      639.88     60.45 o 
   5  21  -5     1026.47      985.86     85.61 o 
   7  21  -5      106.15      233.62     75.35 o 
   9  21  -5      710.42      798.37    302.40 o 
  11  21  -5      188.02       48.71    215.13 o 
 -10  22  -5     1628.83     1424.88    257.56 o 
  -8  22  -5     2949.56     2903.92    273.67 o 
  -6  22  -5      343.60      282.30     73.63 o 
  -4  22  -5       41.66       19.90     41.05 o 
  -2  22  -5    20575.94    20869.50    596.07 o 
   0  22  -5     2284.79     2197.55    142.22 o 
   2  22  -5      230.97      291.85     44.49 o 
   4  22  -5     1333.88     1380.26     89.10 o 
   6  22  -5      699.90      760.37     89.32 o 
   8  22  -5     1368.06     1558.99    187.74 o 
  10  22  -5     2161.00     1526.58    318.64 o 
  -9  23  -5      179.46       -8.08    163.30 o 
  -7  23  -5        9.32       50.42     74.27 o 
  -5  23  -5       28.63       29.03     47.13 o 
  -3  23  -5      119.52       49.91     40.91 o 
  -1  23  -5      859.67      874.18     72.59 o 
   1  23  -5      171.05      184.17     39.49 o 
   3  23  -5     1556.16     1538.21     98.28 o 
   5  23  -5      155.02      231.49     49.95 o 
   7  23  -5      273.04      275.70    113.17 o 
   9  23  -5       12.35       92.47    168.60 o 
  11  23  -5       77.35      446.50    300.37 o 
  -8  24  -5     1637.48     2011.03    269.76 o 
  -6  24  -5      846.05      442.20     88.22 o 
  -4  24  -5      358.29      372.57     58.50 o 
  -2  24  -5     3280.14     3610.98    158.98 o 
   0  24  -5     1586.81     1703.71     93.91 o 
   2  24  -5      381.57      294.98     67.38 o 
   4  24  -5     6563.59     6918.15    247.22 o 
   6  24  -5      251.77      178.52     63.32 o 
   8  24  -5     1350.19     1412.50    180.81 o 
  10  24  -5      450.97      505.81    181.68 o 
  -9  25  -5      680.35      697.29    418.09 o 
  -7  25  -5      693.46      910.66    124.28 o 
  -5  25  -5      628.84      661.92     92.32 o 
  -3  25  -5      291.03      228.61     55.38 o 
  -1  25  -5     1228.19      975.12    133.73 o 
   1  25  -5      451.76      486.69     53.86 o 
   3  25  -5      289.02      351.54     57.55 o 
   5  25  -5        4.41      -37.36     42.49 o 
   7  25  -5       53.00       72.47     74.99 o 
   9  25  -5      781.43      734.06    157.32 o 
  -8  26  -5     2916.24     2715.14    438.38 o 
  -6  26  -5      577.21      184.26    152.92 o 
  -4  26  -5      239.94      121.82     54.86 o 
  -2  26  -5      129.43      106.56     47.80 o 
   0  26  -5     1128.01     1048.30     75.08 o 
   2  26  -5     2371.72     2640.61    137.12 o 
   4  26  -5      121.35       97.53     46.16 o 
   6  26  -5      485.99      267.49     64.41 o 
   8  26  -5      131.13       18.99     94.98 o 
  10  26  -5      197.32      181.78    225.28 o 
  -9  27  -5      219.97      158.31    284.14 o 
  -7  27  -5        8.05       17.45    102.20 o 
  -5  27  -5      137.96      125.62     66.23 o 
  -3  27  -5      361.23      393.72     76.85 o 
  -1  27  -5        3.83      -23.50     38.31 o 
   1  27  -5     2888.98     2812.32    127.87 o 
   3  27  -5      400.35      294.70     55.15 o 
   5  27  -5       88.69      145.68     53.29 o 
   7  27  -5        6.24      102.37     76.32 o 
   9  27  -5        6.55       87.65    136.97 o 
  -8  28  -5     1372.89      677.87    284.14 o 
  -6  28  -5      893.12      872.72    135.89 o 
  -4  28  -5     4623.23     4847.40    269.47 o 
  -2  28  -5       68.81       82.74     53.57 o 
   0  28  -5     4118.31     4209.74    166.34 o 
   2  28  -5      218.81      215.13     50.92 o 
   4  28  -5       30.29      -33.07     44.90 o 
   6  28  -5        0.32       19.51     65.50 o 
   8  28  -5      886.73     1015.82    169.65 o 
  -7  29  -5      526.57      569.09    259.09 o 
  -5  29  -5      187.91      162.16     79.54 o 
  -3  29  -5      377.11      424.32    105.69 o 
  -1  29  -5       20.15       16.59     43.78 o 
   1  29  -5     1618.32     1492.42    109.17 o 
   3  29  -5      224.60      203.68     61.59 o 
   5  29  -5     1531.20     1782.28    126.68 o 
   7  29  -5        5.18       27.21    100.71 o 
   9  29  -5      270.78      394.63    181.84 o 
  -8  30  -5      798.65      839.59    220.95 o 
  -6  30  -5      167.81      -15.30     89.16 o 
  -4  30  -5       90.16      -65.52     81.81 o 
  -2  30  -5      597.40      425.06     81.11 o 
   0  30  -5     1347.16     1216.98    126.70 o 
   2  30  -5     5957.33     6124.19    467.04 o 
   4  30  -5     1705.65     1578.52    182.98 o 
   6  30  -5      209.86      144.72     89.23 o 
   8  30  -5      125.24      126.37    104.10 o 
  -7  31  -5      293.29      283.05    237.01 o 
  -5  31  -5      210.58      389.24    130.47 o 
  -3  31  -5      664.34     1068.67    322.70 o 
  -1  31  -5      597.01      615.93     95.10 o 
   1  31  -5      202.36      168.72     66.13 o 
   3  31  -5       81.78       12.54     57.31 o 
   5  31  -5       61.70       67.99     66.40 o 
   7  31  -5       26.91      -34.89     97.47 o 
  -6  32  -5     1877.91     1896.95    201.87 o 
  -4  32  -5       36.99        6.80    135.98 o 
  -2  32  -5     1936.05     1753.32    177.60 o 
   0  32  -5      879.21      687.58     98.48 o 
   2  32  -5      166.92      140.60     72.68 o 
   4  32  -5     1060.59      818.95    152.61 o 
   6  32  -5        4.45      -48.67     75.77 o 
   8  32  -5      678.50      328.85    132.35 o 
  -7  33  -5       52.95       94.81    135.78 o 
  -5  33  -5      582.47      875.59    167.44 o 
  -3  33  -5      151.65      188.40    108.51 o 
  -1  33  -5      516.69      653.10    132.89 o 
   1  33  -5       60.94       99.78     79.48 o 
   3  33  -5      168.41      254.55     79.38 o 
   5  33  -5      178.36       15.58     79.91 o 
   7  33  -5      122.23       93.52    114.20 o 
  -6  34  -5     1601.91     1626.36    446.30 o 
  -4  34  -5       45.25       45.39    122.80 o 
  -2  34  -5     1519.17     1221.48    163.68 o 
   0  34  -5       49.24      108.69     78.14 o 
   2  34  -5      417.82      200.78     87.48 o 
   4  34  -5      203.43      107.81     76.71 o 
   6  34  -5      417.07      458.87    117.76 o 
  -5  35  -5      845.39      876.95    185.10 o 
  -3  35  -5      400.39      275.15    171.46 o 
  -1  35  -5      612.73      614.69    157.32 o 
   1  35  -5       43.73      125.60    165.46 o 
   3  35  -5      325.09      568.35    125.32 o 
   5  35  -5      104.04        5.24     84.51 o 
   7  35  -5     1586.09     1759.94    218.14 o 
  -4  36  -5       31.24       92.63     88.25 o 
  -2  36  -5       21.41      -43.93     76.70 o 
   0  36  -5      255.92      401.41    106.89 o 
   2  36  -5      288.68      304.35     98.69 o 
   4  36  -5      811.18     1035.79    216.39 o 
   6  36  -5     1069.29      881.28    289.79 o 
  -3  37  -5      238.20      241.58    131.57 o 
  -1  37  -5       21.48       92.95     89.55 o 
   1  37  -5      534.28      541.92    123.46 o 
   3  37  -5      219.62       10.71    156.56 o 
   5  37  -5        2.39      -94.41     94.41 o 
  -4  38  -5     1540.79     1192.60    329.80 o 
  -2  38  -5     1179.75      938.83    149.92 o 
   0  38  -5      260.84      266.23     99.87 o 
   2  38  -5      379.70      341.85    107.14 o 
   4  38  -5      265.02      169.08    108.71 o 
  -3  39  -5      131.07       75.71     84.49 o 
  -1  39  -5       68.13       58.70     91.04 o 
   1  39  -5      278.39      349.54    112.05 o 
   3  39  -5      126.60       96.73     95.91 o 
   0  40  -5      685.84      450.01    163.73 o 
   2  40  -5       37.68       47.27    102.71 o 
 -12   0  -4       68.25      -81.18    158.31 o 
 -10   0  -4     1046.04     1274.56    316.61 o 
  -8   0  -4       62.36        5.55     81.76 o 
  -6   0  -4    16112.58    16552.22    728.27 o 
  -4   0  -4    15483.09    15410.37    591.09 o 
  -2   0  -4     2334.98     2576.37    121.50 o 
   0   0  -4    30353.54    31578.52   1114.36 o 
   2   0  -4    52412.24    54890.70   1719.72 o 
   4   0  -4     1555.24     1400.79    106.89 o 
   6   0  -4     5379.85     5079.80    333.49 o 
   8   0  -4     1209.90     1157.71    424.18 o 
  10   0  -4      319.03      255.72    104.42 o 
  12   0  -4      199.63      129.08    133.95 o 
 -11   1  -4       18.57       -0.36     94.59 o 
  -9   1  -4      370.59      241.86     77.91 o 
  -7   1  -4      189.23        5.20     51.28 o 
  -5   1  -4       49.82       34.46     25.50 o 
  -3   1  -4        2.38       -4.51     23.47 o 
  -1   1  -4       39.39       61.64     23.63 o 
   1   1  -4       34.35      -17.71     17.71 o 
   3   1  -4      541.28      460.52     42.31 o 
   5   1  -4      757.47      870.18     75.26 o 
   7   1  -4     1121.86     1051.06     91.35 o 
   9   1  -4      168.89      185.34     55.79 o 
  11   1  -4     1113.46     1203.74    221.43 o 
  13   1  -4      135.79       81.92    105.05 o 
 -12   2  -4      124.59      111.29    118.01 o 
 -10   2  -4     1124.91      818.58    176.49 o 
  -8   2  -4      214.62      175.90     88.08 o 
  -6   2  -4       82.80       79.70     31.42 o 
  -4   2  -4      939.76      996.69     58.46 o 
  -2   2  -4     1432.48     2023.47     81.61 o 
   0   2  -4     9880.19    10508.98    279.31 o 
   2   2  -4     1351.81     1174.70     44.65 o 
   4   2  -4     4434.99     4773.08    136.66 o 
   6   2  -4     3495.96     3808.55    158.73 o 
   8   2  -4     5892.08     6154.95    274.63 o 
  10   2  -4       80.44       40.70     57.50 o 
  12   2  -4      368.55      185.64    117.43 o 
 -11   3  -4      353.49      288.03    136.31 o 
  -9   3  -4     1102.14     1020.78    151.16 o 
  -7   3  -4     2457.45     2237.26    168.48 o 
  -5   3  -4      297.73      290.92     38.36 o 
  -3   3  -4     1105.15     1051.85     57.14 o 
  -1   3  -4      224.96      235.39     44.88 o 
   1   3  -4      240.25      245.05     24.62 o 
   3   3  -4     1290.72     1268.74     52.68 o 
   5   3  -4     1693.67     1639.76     90.42 o 
   7   3  -4      246.92      247.68     49.13 o 
   9   3  -4      225.79      224.02     91.40 o 
  11   3  -4       17.23       52.94     94.33 o 
  13   3  -4       15.47       35.99    112.37 o 
 -12   4  -4       33.30      -64.95    111.94 o 
 -10   4  -4      259.09      158.59    186.72 o 
  -8   4  -4        2.39       42.24     59.13 o 
  -6   4  -4       19.30       27.96     28.97 o 
  -4   4  -4     2630.66     2521.53     96.08 o 
  -2   4  -4     1112.60     1428.62     79.59 o 
   0   4  -4    10117.99     9287.25    244.44 o 
   2   4  -4      514.67      546.78     35.99 o 
   4   4  -4    31674.02    33701.41    837.11 o 
   6   4  -4     3821.69     3877.69    146.66 o 
   8   4  -4     3230.44     3426.96    161.85 o 
  10   4  -4      408.50      545.53    114.77 o 
  12   4  -4      901.51      936.28    156.89 o 
 -11   5  -4      467.04      252.56    133.62 o 
  -9   5  -4       66.36       77.12     69.31 o 
  -7   5  -4     1191.56      930.47     84.64 o 
  -5   5  -4      179.52      134.48     33.71 o 
  -3   5  -4     1505.62     1460.97     73.61 o 
  -1   5  -4        4.16      -21.29     21.29 o 
   1   5  -4      431.32      346.00     35.57 o 
   3   5  -4       24.71      -19.04     19.04 o 
   5   5  -4       51.23       12.91     18.49 o 
   7   5  -4      590.05      552.66     74.35 o 
   9   5  -4     2965.96     2182.72    317.29 o 
  11   5  -4       81.32      134.80    109.66 o 
  13   5  -4      357.81      308.03    128.10 o 
 -12   6  -4     2516.55     1986.05    298.13 o 
 -10   6  -4       13.03      -25.34     94.59 o 
  -8   6  -4     3600.73     3377.13    222.27 o 
  -6   6  -4     1251.18     1307.56     81.29 o 
  -4   6  -4    20264.49    20482.34    507.77 o 
  -2   6  -4    18247.31    18502.17    451.85 o 
   0   6  -4     3328.26     3272.21    103.38 o 
   2   6  -4       78.73       42.44     18.11 o 
   4   6  -4    13695.71    14314.28    353.66 o 
   6   6  -4     4261.00     4354.54    179.87 o 
   8   6  -4      166.33       93.85     61.52 o 
  10   6  -4      739.10      677.42    131.68 o 
  12   6  -4        8.38       35.28    108.76 o 
 -11   7  -4      163.99      128.21    192.81 o 
  -9   7  -4       88.41      126.12     85.66 o 
  -7   7  -4      144.09       82.61     43.15 o 
  -5   7  -4       65.84       30.86     27.87 o 
  -3   7  -4      299.50      326.64     39.62 o 
  -1   7  -4      167.01      176.27     27.51 o 
   1   7  -4      182.79      138.07     24.71 o 
   3   7  -4     1376.65     1368.41     66.05 o 
   5   7  -4     1134.56      991.53     65.07 o 
   7   7  -4     1264.26     1118.55     85.67 o 
   9   7  -4      832.73      868.45    107.27 o 
  11   7  -4      612.62      729.70    142.06 o 
  13   7  -4      806.93      843.52    414.03 o 
 -12   8  -4       71.22        6.18    122.80 o 
 -10   8  -4      993.77      656.75    168.18 o 
  -8   8  -4     7138.35     6751.82    328.72 o 
  -6   8  -4      150.62      134.67     38.02 o 
  -4   8  -4     3251.33     3477.67    117.10 o 
  -2   8  -4    15861.49    17311.12    424.06 o 
   0   8  -4    21131.71    23257.69    573.98 o 
   2   8  -4     1949.17     2084.86     80.86 o 
   4   8  -4     2489.73     2971.98    107.96 o 
   6   8  -4    12054.32    12230.74    435.17 o 
   8   8  -4      214.46      274.25     69.37 o 
  10   8  -4     4226.32     4226.21    483.86 o 
  12   8  -4      122.24       97.08    180.63 o 
 -11   9  -4      465.61      300.14    182.66 o 
  -9   9  -4      359.14      374.51    136.31 o 
  -7   9  -4      700.90      642.43     70.17 o 
  -5   9  -4     1065.48     1033.98     63.58 o 
  -3   9  -4      749.76      741.41     45.76 o 
  -1   9  -4      154.32      170.88     25.26 o 
   1   9  -4      248.20      210.39     31.81 o 
   3   9  -4     1854.27     1661.89     71.08 o 
   5   9  -4      927.46      845.11     63.37 o 
   7   9  -4      165.46       85.79     60.02 o 
   9   9  -4      180.96       75.75     66.73 o 
  11   9  -4      351.34      243.24    129.60 o 
  13   9  -4      144.82       52.65    141.37 o 
 -12  10  -4      613.13      566.47    193.34 o 
 -10  10  -4       37.61      -60.25     98.50 o 
  -8  10  -4        5.99       35.95     60.32 o 
  -6  10  -4      241.25      179.19     37.28 o 
  -4  10  -4       49.73       77.46     27.28 o 
  -2  10  -4    20295.84    20398.55    500.30 o 
   0  10  -4       39.85       40.18     22.29 o 
   2  10  -4    39663.22    40097.71   1002.26 o 
   4  10  -4      853.20      923.72     81.43 o 
   6  10  -4     7979.41     8477.48    278.82 o 
   8  10  -4      174.75      110.12     66.10 o 
  10  10  -4     3878.49     3839.40    278.41 o 
  12  10  -4     1957.97     1661.54    234.73 o 
 -11  11  -4      101.23       15.68    113.84 o 
  -9  11  -4      852.23      609.24    154.67 o 
  -7  11  -4      308.87      251.82     56.46 o 
  -5  11  -4      862.54      937.51     63.48 o 
  -3  11  -4       13.04       19.04     23.86 o 
  -1  11  -4     1783.05     1611.98     72.03 o 
   1  11  -4       12.50       11.03     22.94 o 
   3  11  -4     3206.09     3145.12    103.30 o 
   5  11  -4      500.37      458.70     46.62 o 
   7  11  -4     1798.96     1424.99    116.38 o 
   9  11  -4      426.61      399.02     98.65 o 
  11  11  -4      405.40      235.09    129.91 o 
  13  11  -4      154.67      315.03    157.35 o 
 -12  12  -4       74.01       45.33    178.60 o 
 -10  12  -4     2477.79     2150.30    286.65 o 
  -8  12  -4       68.43       10.00     59.10 o 
  -6  12  -4     5886.70     6058.34    176.13 o 
  -4  12  -4       35.57       67.62     26.64 o 
  -2  12  -4     4503.72     4702.39    136.95 o 
   0  12  -4     4000.01     4065.22    120.90 o 
   2  12  -4     6452.52     6780.26    180.82 o 
   4  12  -4       31.54       24.85     22.80 o 
   6  12  -4     1706.04     1978.45    105.75 o 
   8  12  -4     1324.98     1400.77    148.20 o 
  10  12  -4      179.29       79.90     85.61 o 
  12  12  -4       10.97       24.35    128.34 o 
 -11  13  -4      249.67      214.44    142.05 o 
  -9  13  -4      210.92      312.69    126.54 o 
  -7  13  -4        3.28      -39.35     44.46 o 
  -5  13  -4      457.30      460.67     43.32 o 
  -3  13  -4       77.75       85.03     27.33 o 
  -1  13  -4     1788.31     1571.15     73.58 o 
   1  13  -4     1675.25     1558.07     69.07 o 
   3  13  -4      124.97      106.54     23.04 o 
   5  13  -4      847.34      764.71     63.34 o 
   7  13  -4      500.37      342.28     66.18 o 
   9  13  -4     1149.35     1361.71    245.43 o 
  11  13  -4      767.00      684.63    245.58 o 
  13  13  -4      523.99      425.30    174.93 o 
 -12  14  -4        2.96        7.20    133.44 o 
 -10  14  -4      598.24      403.43    154.28 o 
  -8  14  -4     2192.89     2075.12    150.97 o 
  -6  14  -4    13223.60    13706.01    360.56 o 
  -4  14  -4     1169.65     1118.31     61.90 o 
  -2  14  -4    12612.21    12551.85    320.99 o 
   0  14  -4    22195.65    21963.38    613.34 o 
   2  14  -4    56328.46    59534.41   1417.68 o 
   4  14  -4     6109.50     5759.82    184.94 o 
   6  14  -4       52.23       59.23     40.84 o 
   8  14  -4     7523.22     7879.41    410.18 o 
  10  14  -4     2003.02     1716.01    185.03 o 
  12  14  -4      795.78      699.44    193.58 o 
 -11  15  -4      216.87       73.06    137.77 o 
  -9  15  -4      307.00      396.84    125.54 o 
  -7  15  -4      212.96      273.24     63.29 o 
  -5  15  -4      404.53      422.99     44.55 o 
  -3  15  -4      164.27      190.55     32.97 o 
  -1  15  -4      856.45      731.56     45.99 o 
   1  15  -4      122.92       60.47     24.22 o 
   3  15  -4      199.45      128.29     27.04 o 
   5  15  -4      183.87      164.46     38.73 o 
   7  15  -4       37.54       12.52     47.73 o 
   9  15  -4      361.55      420.47    116.16 o 
  11  15  -4      160.95      169.89    105.05 o 
 -10  16  -4     1008.91      547.38    183.63 o 
  -8  16  -4      771.44      672.30    135.88 o 
  -6  16  -4        1.74       12.53     41.95 o 
  -4  16  -4      464.90      438.91     43.50 o 
  -2  16  -4     3502.89     4008.58    123.98 o 
   0  16  -4    33016.47    34066.27    932.07 o 
   2  16  -4     3298.81     3328.95    111.83 o 
   4  16  -4     4754.66     4845.46    142.26 o 
   6  16  -4       76.53       13.23     40.97 o 
   8  16  -4     7188.44     7247.41    396.42 o 
  10  16  -4     1991.63     1609.65    236.75 o 
  12  16  -4      145.13      163.31    145.30 o 
 -11  17  -4      442.68      548.86    178.55 o 
  -9  17  -4      113.24       65.84    104.61 o 
  -7  17  -4      333.58      494.58     73.84 o 
  -5  17  -4      739.85      809.82     57.86 o 
  -3  17  -4     1273.25     1206.71     77.06 o 
  -1  17  -4      812.83      775.28     58.00 o 
   1  17  -4     2193.72     2167.41     91.78 o 
   3  17  -4      367.41      361.17     38.08 o 
   5  17  -4     2482.76     2733.36    122.80 o 
   7  17  -4     1093.72      986.02    114.03 o 
   9  17  -4      755.07      750.29    133.52 o 
  11  17  -4       46.91      119.08    109.23 o 
 -10  18  -4      715.50      852.20    164.49 o 
  -8  18  -4     1315.03     1336.51    174.85 o 
  -6  18  -4      297.28      196.71     41.16 o 
  -4  18  -4      230.41      208.90     38.36 o 
  -2  18  -4     9435.80     9393.06    251.38 o 
   0  18  -4     3206.31     3234.70    125.28 o 
   2  18  -4     2027.38     1945.98     85.96 o 
   4  18  -4     1809.13     1863.43     80.21 o 
   6  18  -4    15843.80    16348.07    664.94 o 
   8  18  -4      136.26      232.82     77.21 o 
  10  18  -4      199.40      250.53    137.42 o 
  12  18  -4      743.42      747.23    193.95 o 
 -11  19  -4       48.88      296.64    161.69 o 
  -9  19  -4      304.11      127.82    120.36 o 
  -7  19  -4      675.05      871.82     88.60 o 
  -5  19  -4      121.74      149.12     39.68 o 
  -3  19  -4      738.22      709.00     53.70 o 
  -1  19  -4       47.66       17.19     30.85 o 
   1  19  -4      458.77      334.85     40.24 o 
   3  19  -4      913.75      995.16     56.93 o 
   5  19  -4        4.40      -22.02     34.19 o 
   7  19  -4      426.85      497.67     73.81 o 
   9  19  -4       79.26       80.91    106.92 o 
  11  19  -4      749.12      583.06    180.35 o 
 -10  20  -4      538.87      377.83    140.98 o 
  -8  20  -4      463.41      398.64    126.24 o 
  -6  20  -4        5.89        6.01     37.70 o 
  -4  20  -4    21553.84    22907.79    572.30 o 
  -2  20  -4     2413.12     2503.42    109.24 o 
   0  20  -4    23874.31    24408.32    644.23 o 
   2  20  -4     5199.52     5215.66    150.57 o 
   4  20  -4    12340.92    11980.90    309.27 o 
   6  20  -4     9055.18     8526.16    349.02 o 
   8  20  -4      321.20       53.34     71.06 o 
  10  20  -4      239.21       41.28    117.85 o 
  12  20  -4       22.00       12.59    133.66 o 
 -11  21  -4       23.01      223.25    223.25 o 
  -9  21  -4       58.98       97.48    124.43 o 
  -7  21  -4       34.96       59.35     57.61 o 
  -5  21  -4      328.57      264.80     45.23 o 
  -3  21  -4      475.64      550.91     53.10 o 
  -1  21  -4      581.00      634.25     57.98 o 
   1  21  -4      497.90      448.94     45.73 o 
   3  21  -4      232.10      223.54     40.46 o 
   5  21  -4     1796.12     1857.11    103.71 o 
   7  21  -4      174.86       41.85     53.11 o 
   9  21  -4        1.99       12.06     80.53 o 
  11  21  -4      212.63       47.45    136.54 o 
 -10  22  -4      749.36      866.45    224.20 o 
  -8  22  -4     1179.96     1161.77    246.09 o 
  -6  22  -4       22.68       65.00     47.26 o 
  -4  22  -4      236.30      244.20     46.86 o 
  -2  22  -4       14.82       45.77     35.51 o 
   0  22  -4     1172.63     1184.94     71.21 o 
   2  22  -4     8253.28     8612.90    232.61 o 
   4  22  -4     2090.19     1993.54     97.26 o 
   6  22  -4      243.88      360.82     60.08 o 
   8  22  -4      122.54       54.42     84.95 o 
  10  22  -4      525.18      346.43    150.19 o 
  -9  23  -4       46.13      314.19    170.33 o 
  -7  23  -4       89.95      157.41     65.01 o 
  -5  23  -4      360.00      424.15     52.24 o 
  -3  23  -4     1493.52     1687.31     92.39 o 
  -1  23  -4     2315.26     2241.13    112.53 o 
   1  23  -4     2243.32     2197.01    101.01 o 
   3  23  -4     2095.46     2166.14    185.94 o 
   5  23  -4      530.38      472.34     56.94 o 
   7  23  -4     1412.67     1570.55    126.24 o 
   9  23  -4       60.80       -4.89     85.34 o 
  11  23  -4      180.74      178.70    168.73 o 
 -10  24  -4      137.89      521.60    206.66 o 
  -8  24  -4      118.51      184.37    114.23 o 
  -6  24  -4      419.06      335.79     75.02 o 
  -4  24  -4    10623.58    10381.88    320.08 o 
  -2  24  -4     1683.62     1656.49    104.63 o 
   0  24  -4     3247.09     3058.24    131.95 o 
   2  24  -4     3190.16     3417.81    164.06 o 
   4  24  -4    18471.62    18528.00    539.58 o 
   6  24  -4       10.27       43.13     46.49 o 
   8  24  -4     1987.96     2376.05    193.25 o 
  10  24  -4      950.79     1043.73    161.10 o 
  -9  25  -4       41.27     -152.12    152.12 o 
  -7  25  -4       18.69      -11.39     65.60 o 
  -5  25  -4      556.43      668.05     77.85 o 
  -3  25  -4        5.43       32.92     51.92 o 
  -1  25  -4      542.65      610.86     59.00 o 
   1  25  -4      982.30      876.01     64.45 o 
   3  25  -4      323.91      256.56     43.69 o 
   5  25  -4       47.88       18.62     44.58 o 
   7  25  -4       18.06        7.76     58.54 o 
   9  25  -4       44.39       -1.85    102.89 o 
  11  25  -4       40.63      -99.22    141.01 o 
 -10  26  -4      594.58      925.45    418.09 o 
  -8  26  -4      122.63       17.82    107.44 o 
  -6  26  -4      276.12      309.02     86.07 o 
  -4  26  -4     3337.41     3457.80    225.83 o 
  -2  26  -4    13707.83    14731.22    467.26 o 
   0  26  -4      167.26      174.14     41.58 o 
   2  26  -4     1254.45     1249.48     78.41 o 
   4  26  -4     4448.62     4281.01    201.17 o 
   6  26  -4     6165.22     5810.41    421.84 o 
   8  26  -4       59.81       54.39     72.22 o 
  10  26  -4       14.93        9.21    100.21 o 
  -9  27  -4       29.57      265.12    173.49 o 
  -7  27  -4      128.05      155.39     82.87 o 
  -5  27  -4      332.17      397.67     74.78 o 
  -3  27  -4     1370.82     1293.38     98.38 o 
  -1  27  -4      745.11      655.06     83.61 o 
   1  27  -4      730.78      628.59     58.96 o 
   3  27  -4     1834.02     1654.48    112.14 o 
   5  27  -4      202.32      109.88     50.63 o 
   7  27  -4      857.92      728.16     98.01 o 
   9  27  -4        7.66      -59.24     94.33 o 
  -8  28  -4     1539.36     2113.36    276.88 o 
  -6  28  -4        0.83       81.13     75.92 o 
  -4  28  -4       38.50       24.36     59.09 o 
  -2  28  -4       24.84      -11.35     47.09 o 
   0  28  -4      728.01      667.65     97.43 o 
   2  28  -4       12.80       29.59     36.52 o 
   4  28  -4      790.89      733.42     75.12 o 
   6  28  -4      822.14      818.62     98.81 o 
   8  28  -4      591.81      597.95    135.92 o 
  10  28  -4      459.23      595.98    149.06 o 
  -9  29  -4       74.08      418.09    276.02 o 
  -7  29  -4       61.81        2.26    108.64 o 
  -5  29  -4      649.89      569.49     83.13 o 
  -3  29  -4       74.41       36.34     58.87 o 
  -1  29  -4      530.28      536.76     61.73 o 
   1  29  -4      462.98      455.82     56.46 o 
   3  29  -4      603.96      581.14     76.90 o 
   5  29  -4     2635.68     3048.30    297.03 o 
   7  29  -4       40.16       -4.19     90.23 o 
   9  29  -4       62.94       51.47    101.38 o 
  -8  30  -4      315.82      532.22    183.09 o 
  -6  30  -4     1545.68     1185.95    223.25 o 
  -4  30  -4      102.78       23.86     75.05 o 
  -2  30  -4     4001.21     4120.90    253.16 o 
   0  30  -4      300.71      195.01     48.83 o 
   2  30  -4     6940.09     6818.07    373.93 o 
   4  30  -4      872.04      838.66     97.49 o 
   6  30  -4     4467.09     4178.89    360.42 o 
   8  30  -4       18.39      175.49    120.94 o 
  -7  31  -4       42.82      123.86    101.49 o 
  -5  31  -4      174.07      188.75     81.28 o 
  -3  31  -4      375.94      466.44    107.45 o 
  -1  31  -4      594.03      671.19     73.44 o 
   1  31  -4      176.92      136.64     48.82 o 
   3  31  -4      258.95      237.56     63.54 o 
   5  31  -4      135.48      223.30     72.06 o 
   7  31  -4      205.43      184.79    105.60 o 
   9  31  -4       45.80      -12.18    129.16 o 
  -8  32  -4       55.04      112.15    149.03 o 
  -6  32  -4     1618.25     1334.90    162.69 o 
  -4  32  -4     1309.24     1297.19    369.38 o 
  -2  32  -4        6.41       -6.51     57.01 o 
   0  32  -4      137.15      102.40     52.04 o 
   2  32  -4      469.78      483.36     95.50 o 
   4  32  -4     1134.45      984.33    118.73 o 
   6  32  -4      168.97      122.30     82.33 o 
   8  32  -4       33.06       72.75    162.36 o 
  -7  33  -4      129.24       79.79    103.26 o 
  -5  33  -4      899.13     1115.55    186.24 o 
  -3  33  -4      278.34      204.47    101.77 o 
  -1  33  -4     1316.52     1091.84    155.96 o 
   1  33  -4     1223.47     1146.96    171.66 o 
   3  33  -4      433.98      307.51     88.48 o 
   5  33  -4      469.27      471.01    122.57 o 
   7  33  -4      169.57        8.54     96.59 o 
  -6  34  -4     1059.40     1221.86    257.75 o 
  -4  34  -4      280.94      256.66    124.83 o 
  -2  34  -4      209.48      281.82     91.09 o 
   0  34  -4     1152.58     1091.44    183.80 o 
   2  34  -4     1790.23     1631.31    332.74 o 
   4  34  -4       26.85      159.44     89.09 o 
   6  34  -4       12.34       96.72     85.06 o 
   8  34  -4     1184.98     1389.77    332.85 o 
  -5  35  -4       54.67      218.08    125.41 o 
  -3  35  -4      173.12      130.78     86.41 o 
  -1  35  -4       40.89       48.81     75.16 o 
   1  35  -4       28.88      215.10     84.47 o 
   3  35  -4      181.07      237.39    102.83 o 
   5  35  -4       34.52      -45.04     94.81 o 
   7  35  -4      492.63      340.95    129.71 o 
  -6  36  -4      198.35       72.73    119.95 o 
  -4  36  -4      233.69       11.95     81.93 o 
  -2  36  -4      493.64      371.24    104.37 o 
   0  36  -4     2561.23     2187.27    207.39 o 
   2  36  -4      151.24      363.93    102.34 o 
   4  36  -4     1193.75     1382.59    256.04 o 
   6  36  -4       62.72       51.98    131.92 o 
  -5  37  -4      135.82      487.54    154.67 o 
  -3  37  -4      252.39      163.02    101.26 o 
  -1  37  -4       65.39       11.15     75.72 o 
   1  37  -4      678.73      746.14    267.10 o 
   3  37  -4      170.23       -1.27     77.98 o 
   5  37  -4       47.42      105.54    103.06 o 
  -4  38  -4       20.46       -0.48     83.44 o 
  -2  38  -4        0.28       -9.68     82.45 o 
   0  38  -4      170.17      106.52    123.19 o 
   2  38  -4       14.40       -0.54     79.36 o 
   4  38  -4       27.00      132.21     92.39 o 
   6  38  -4       20.56       29.80    122.19 o 
  -3  39  -4      323.23      297.58    142.85 o 
  -1  39  -4      126.61       86.06    108.30 o 
   1  39  -4      518.31      618.77    131.54 o 
   3  39  -4      210.84      409.46    115.97 o 
   5  39  -4      226.45       74.42    102.10 o 
  -2  40  -4       89.14      140.52     91.39 o 
   0  40  -4     1088.67     1308.28    212.69 o 
   2  40  -4      265.25      336.07    104.48 o 
   4  40  -4      112.05      122.49    101.80 o 
  -1  41  -4       64.41      155.20    108.84 o 
   1  41  -4      143.18      322.09    115.83 o 
   3  41  -4        8.06      108.11     98.92 o 
 -13   1  -3      699.58      994.98    215.37 o 
 -11   1  -3      249.43      119.74    115.68 o 
  -9   1  -3     1633.05     1574.38    143.37 o 
  -7   1  -3      367.89      254.49     94.91 o 
  -5   1  -3      126.79      102.45     26.12 o 
  -3   1  -3      677.75      598.57     40.01 o 
  -1   1  -3      163.74      120.07     27.88 o 
   1   1  -3      132.42       87.16     24.50 o 
   3   1  -3      819.20      708.31     49.04 o 
   5   1  -3      289.10      224.96     29.80 o 
   7   1  -3     1016.44      977.16     99.24 o 
   9   1  -3      986.34     1006.91    109.18 o 
  11   1  -3     2050.78     2635.53    255.90 o 
  13   1  -3       69.50      -75.82     94.54 o 
 -12   2  -3      605.72      383.79    171.57 o 
 -10   2  -3     4082.84     4072.05    262.61 o 
  -8   2  -3       93.30       49.65     52.48 o 
  -6   2  -3    12499.17    12532.44    447.47 o 
  -4   2  -3     1045.67     1048.69     54.97 o 
  -2   2  -3    23015.48    22719.26    572.39 o 
   0   2  -3    26123.72    24255.04    696.63 o 
   2   2  -3    39277.76    37773.96   1061.46 o 
   4   2  -3    12230.82    12734.39    351.14 o 
   6   2  -3     3352.49     3413.54    144.41 o 
   8   2  -3     3839.20     3980.32    205.73 o 
  10   2  -3     2656.71     2519.43    175.31 o 
  12   2  -3     2358.13     2229.95    243.42 o 
 -13   3  -3      171.03      122.14    140.32 o 
 -11   3  -3       44.82      -25.49    107.38 o 
  -9   3  -3      369.74      366.34     80.85 o 
  -7   3  -3      427.61      249.54     62.95 o 
  -5   3  -3      404.43      377.07     44.64 o 
  -3   3  -3      724.41      600.13     40.11 o 
  -1   3  -3      392.67      341.71     32.84 o 
   1   3  -3       95.37       59.18     22.12 o 
   3   3  -3      769.32      810.28     45.83 o 
   5   3  -3     1690.18     1596.99     69.61 o 
   7   3  -3       50.10       37.42     29.22 o 
   9   3  -3      863.15      998.69     98.84 o 
  11   3  -3      504.51      409.37    117.33 o 
  13   3  -3      341.49      303.35    132.18 o 
 -12   4  -3      535.71      259.95    141.01 o 
 -10   4  -3        6.21      -22.28     75.75 o 
  -8   4  -3     1530.00     1595.88    139.15 o 
  -6   4  -3       75.52      122.41     35.29 o 
  -4   4  -3     7187.90     7240.10    204.86 o 
  -2   4  -3     1854.23     2176.08     81.27 o 
   0   4  -3    47144.64    44502.86   1254.20 o 
   2   4  -3     3617.30     3628.38    106.06 o 
   4   4  -3      362.87      420.61     44.83 o 
   6   4  -3      994.14      882.56     76.36 o 
   8   4  -3     2571.80     2612.02    134.65 o 
  10   4  -3     1749.36     1423.90    135.80 o 
  12   4  -3       56.39        2.41     95.53 o 
 -13   5  -3      332.97      155.60    152.22 o 
 -11   5  -3      436.08      507.35    156.25 o 
  -9   5  -3      748.62      795.77    143.01 o 
  -7   5  -3     1893.20     1786.59    103.26 o 
  -5   5  -3     1012.16      930.48     58.61 o 
  -3   5  -3       17.74       28.77     29.72 o 
  -1   5  -3      187.68      126.97     27.04 o 
   1   5  -3     1298.16     1225.48     62.93 o 
   3   5  -3      414.61      390.83     35.62 o 
   5   5  -3     1383.38     1179.82     93.18 o 
   7   5  -3      493.86      328.95     95.37 o 
   9   5  -3     3104.95     3814.30    217.67 o 
  11   5  -3      435.84      447.62     97.61 o 
  13   5  -3      789.55      949.50    165.81 o 
 -12   6  -3      339.60      200.88    131.94 o 
 -10   6  -3      723.38      643.96    149.59 o 
  -8   6  -3      282.53      179.11     86.12 o 
  -6   6  -3     8455.18     8258.57    238.77 o 
  -4   6  -3       39.14       54.02     29.43 o 
  -2   6  -3     4371.95     3941.60    119.41 o 
   0   6  -3    12748.62    12900.22    349.71 o 
   2   6  -3     8406.44     9282.44    224.35 o 
   4   6  -3      597.45      493.71     42.04 o 
   6   6  -3     1057.66     1244.56     99.01 o 
   8   6  -3     5382.12     5235.65    307.59 o 
  10   6  -3      243.35      229.53     81.47 o 
  12   6  -3       29.52       34.99     92.25 o 
 -13   7  -3       69.47       96.99    134.08 o 
 -11   7  -3      185.25      279.60    133.44 o 
  -9   7  -3      267.34      305.33     81.29 o 
  -7   7  -3      452.00      296.21     49.29 o 
  -5   7  -3      433.55      371.74     36.45 o 
  -3   7  -3      263.66      272.85     30.15 o 
  -1   7  -3      392.17      388.78     45.67 o 
   1   7  -3       51.30       17.41     17.38 o 
   3   7  -3       68.17       61.26     26.64 o 
   5   7  -3       58.79       65.91     30.56 o 
   7   7  -3      265.81      307.68     54.88 o 
   9   7  -3      632.03      651.51     94.93 o 
  11   7  -3      197.15      181.43     94.91 o 
  13   7  -3      345.28      404.19    143.64 o 
 -12   8  -3     1289.91     1110.25    221.76 o 
 -10   8  -3     1431.97     1571.37    263.84 o 
  -8   8  -3    10172.15    10555.83    467.38 o 
  -6   8  -3       74.80       60.54     27.68 o 
  -4   8  -3    17961.62    17822.80    447.64 o 
  -2   8  -3     1540.49     1805.83     67.36 o 
   0   8  -3    46744.52    46633.93   1171.70 o 
   2   8  -3    38756.34    38520.75   1021.51 o 
   4   8  -3     2358.20     2359.39    102.00 o 
   6   8  -3    15979.18    16852.73    477.06 o 
   8   8  -3     6469.50     6600.02    311.89 o 
  10   8  -3     4504.07     4736.99    266.84 o 
  12   8  -3      135.06       16.79    100.66 o 
 -13   9  -3       99.68       11.85    143.17 o 
 -11   9  -3      255.93      235.09    136.34 o 
  -9   9  -3      667.65      656.76    100.08 o 
  -7   9  -3      262.45      273.31     49.20 o 
  -5   9  -3     2438.22     2199.38     84.13 o 
  -3   9  -3      631.96      632.11     50.98 o 
  -1   9  -3      344.29      308.89     29.86 o 
   1   9  -3      751.25      700.73     42.88 o 
   3   9  -3      566.97      532.08     41.88 o 
   5   9  -3      138.34      139.80     27.68 o 
   7   9  -3     3205.44     3330.00    166.17 o 
   9   9  -3      407.12      556.20     93.57 o 
  11   9  -3      689.00      901.23    127.55 o 
  13   9  -3      165.80      -57.04    129.68 o 
 -12  10  -3       35.15      225.51    253.69 o 
 -10  10  -3      152.62      123.95    119.63 o 
  -8  10  -3        1.50       -5.36     63.05 o 
  -6  10  -3       54.46       25.25     32.56 o 
  -4  10  -3       30.78        5.28     21.42 o 
  -2  10  -3        5.81       48.73     21.66 o 
   0  10  -3     1274.81     1338.42     64.53 o 
   2  10  -3       12.93       32.89     19.13 o 
   4  10  -3      142.54      215.00     30.90 o 
   6  10  -3     2315.36     2555.76    102.09 o 
   8  10  -3      403.76      382.82     76.14 o 
  10  10  -3        6.22      -44.56     68.37 o 
  12  10  -3       65.24      102.72     99.71 o 
 -11  11  -3      280.88      350.63    150.17 o 
  -9  11  -3       50.59       90.19     65.39 o 
  -7  11  -3     1275.71     1152.77     81.26 o 
  -5  11  -3      752.19      754.95     53.50 o 
  -3  11  -3      573.13      594.85     62.43 o 
  -1  11  -3      795.11      761.15     44.19 o 
   1  11  -3     1144.20      917.78     47.95 o 
   3  11  -3     1982.93     1842.31     69.34 o 
   5  11  -3      500.83      467.49     43.37 o 
   7  11  -3     3589.86     3604.04    175.49 o 
   9  11  -3      830.56      880.13    122.07 o 
  11  11  -3      681.85      855.22    140.84 o 
  13  11  -3        4.20       49.11    127.51 o 
 -12  12  -3     1411.38     1110.70    225.30 o 
 -10  12  -3      142.26       44.44    105.05 o 
  -8  12  -3     5451.54     5267.45    287.26 o 
  -6  12  -3     2898.91     2804.26    103.76 o 
  -4  12  -3     9998.76    10060.61    268.50 o 
  -2  12  -3      288.44      422.89     35.01 o 
   0  12  -3     5474.20     5892.17    183.29 o 
   2  12  -3     2872.02     3460.42     95.37 o 
   4  12  -3     4149.33     4598.62    130.46 o 
   6  12  -3     9449.28     9312.22    282.92 o 
   8  12  -3     1225.70     1084.03    112.21 o 
  10  12  -3      497.35      335.65    101.29 o 
  12  12  -3     1218.25     1239.03    173.05 o 
 -11  13  -3      338.48      143.42    136.34 o 
  -9  13  -3       76.56      113.09     85.12 o 
  -7  13  -3      411.88      401.73     57.65 o 
  -5  13  -3      134.02      161.30     30.49 o 
  -3  13  -3      267.78      309.95     33.08 o 
  -1  13  -3       93.88       71.91     22.33 o 
   1  13  -3      495.79      507.60     37.81 o 
   3  13  -3      651.90      598.79     37.26 o 
   5  13  -3      129.62      117.22     28.07 o 
   7  13  -3      256.00      357.10     51.20 o 
   9  13  -3      638.87      643.73     99.60 o 
  11  13  -3      294.82      157.75     99.16 o 
  13  13  -3      416.47      337.80    157.35 o 
 -12  14  -3      238.76       75.11    148.16 o 
 -10  14  -3      350.35      378.82    153.38 o 
  -8  14  -3      349.75      213.83     66.88 o 
  -6  14  -3    12014.04    12286.87    326.10 o 
  -4  14  -3        2.89      -23.55     23.55 o 
  -2  14  -3    13829.34    13958.91    350.08 o 
   0  14  -3     2797.96     2857.27    102.93 o 
   2  14  -3     6913.22     6797.83    167.30 o 
   4  14  -3     9980.79    10603.57    271.19 o 
   6  14  -3     2673.01     2763.90    173.50 o 
   8  14  -3    14133.56    14676.98    579.88 o 
  10  14  -3      113.16       -6.03     67.36 o 
  12  14  -3      287.13      339.20    122.77 o 
 -11  15  -3     1561.76     1251.45    294.29 o 
  -9  15  -3      519.36      368.27     92.83 o 
  -7  15  -3     1123.10     1200.30     85.81 o 
  -5  15  -3      404.57      434.16     41.61 o 
  -3  15  -3      588.21      654.66     47.47 o 
  -1  15  -3      336.04      412.06     45.20 o 
   1  15  -3      116.60      139.54     21.91 o 
   3  15  -3      279.18      286.97     32.07 o 
   5  15  -3     1408.24     1364.20     90.33 o 
   7  15  -3      209.80      179.33     47.19 o 
   9  15  -3      971.76     1204.56    124.73 o 
  11  15  -3      149.79        6.45    108.51 o 
  13  15  -3     1164.97     1398.94    201.35 o 
 -12  16  -3      296.51      254.82    154.25 o 
 -10  16  -3       49.58       39.01    160.33 o 
  -8  16  -3     1080.12     1009.81    109.98 o 
  -6  16  -3      212.12      205.70     36.69 o 
  -4  16  -3     7095.75     7265.56    202.15 o 
  -2  16  -3       53.97       69.49     23.17 o 
   0  16  -3      952.29      786.71     60.32 o 
   2  16  -3       76.39       30.91     18.70 o 
   4  16  -3     1630.13     1579.15     66.71 o 
   6  16  -3     2217.98     2097.10    103.70 o 
   8  16  -3      534.48      470.56     83.53 o 
  10  16  -3     2534.09     2776.61    207.74 o 
  12  16  -3      138.30       41.30    102.53 o 
 -11  17  -3       14.29      117.42    135.23 o 
  -9  17  -3      219.20       56.13    103.59 o 
  -7  17  -3       33.69       26.38     40.24 o 
  -5  17  -3      453.21      509.65     47.20 o 
  -3  17  -3     2475.28     2551.90     99.14 o 
  -1  17  -3      604.78      557.64     62.64 o 
   1  17  -3      340.83      304.25     28.81 o 
   3  17  -3      256.19      264.40     29.53 o 
   5  17  -3     2115.38     2245.04    127.49 o 
   7  17  -3      698.08      555.60     66.76 o 
   9  17  -3      124.34      128.00     73.90 o 
  11  17  -3        7.76      -17.76     74.85 o 
 -12  18  -3      164.56     -182.66    182.66 o 
 -10  18  -3     3329.10     3086.65    512.21 o 
  -8  18  -3      169.97       79.37     65.42 o 
  -6  18  -3     2328.99     2165.30     97.63 o 
  -4  18  -3       40.58       32.38     29.21 o 
  -2  18  -3     1652.03     1859.83     80.96 o 
   0  18  -3      464.49      410.99     39.42 o 
   2  18  -3       71.24       37.74     22.11 o 
   4  18  -3     1715.29     1814.05     75.47 o 
   6  18  -3      652.02      568.19     55.21 o 
   8  18  -3     1142.11     1024.16    117.76 o 
  10  18  -3       22.60      -72.99     83.08 o 
  12  18  -3     1271.57      990.04    171.87 o 
 -11  19  -3      281.90       97.42    223.25 o 
  -9  19  -3      370.28      555.90    155.90 o 
  -7  19  -3      750.57      836.30     72.46 o 
  -5  19  -3      166.76      174.10     38.76 o 
  -3  19  -3     1803.82     1824.29     85.66 o 
  -1  19  -3     1414.38     1288.40     74.25 o 
   1  19  -3      442.31      322.03     28.55 o 
   3  19  -3      155.87       89.65     25.64 o 
   5  19  -3     1400.97     1447.53     82.70 o 
   7  19  -3      145.47      121.85     49.94 o 
   9  19  -3     1143.95     1347.36    163.63 o 
  11  19  -3      454.73      527.12    123.46 o 
 -10  20  -3      222.57      547.24    231.37 o 
  -8  20  -3      190.35      126.58     86.39 o 
  -6  20  -3     3323.96     3441.20    131.87 o 
  -4  20  -3     4753.83     5121.54    164.96 o 
  -2  20  -3     8136.01     8248.70    256.61 o 
   0  20  -3       14.94      -20.00     24.24 o 
   2  20  -3       92.33       92.54     23.64 o 
   4  20  -3    14392.77    14473.45    361.96 o 
   6  20  -3    12740.08    12859.43    430.50 o 
   8  20  -3     1074.22     1099.16    123.25 o 
  10  20  -3       22.38      -46.99     89.97 o 
  12  20  -3      184.62      136.72    152.91 o 
 -11  21  -3      250.98      288.20    284.14 o 
  -9  21  -3      737.24     1090.31    221.22 o 
  -7  21  -3        9.82      -18.32     43.72 o 
  -5  21  -3      310.85      233.85     41.59 o 
  -3  21  -3      496.00      521.77     46.42 o 
  -1  21  -3      318.76      190.80     35.91 o 
   1  21  -3      564.29      449.05     52.84 o 
   3  21  -3       80.43       65.19     26.99 o 
   5  21  -3       50.38      108.08     32.87 o 
   7  21  -3      290.57      228.84     63.33 o 
   9  21  -3       20.71       -5.60     89.34 o 
  11  21  -3      709.86      678.18    154.11 o 
 -10  22  -3     1740.66     2353.96    328.83 o 
  -8  22  -3     1331.26     1585.51    210.01 o 
  -6  22  -3     3575.07     3376.51    148.64 o 
  -4  22  -3      120.88       48.45     36.82 o 
  -2  22  -3     8613.94     8658.17    345.34 o 
   0  22  -3      238.38      256.82     36.90 o 
   2  22  -3     1498.17     1493.83     71.39 o 
   4  22  -3     6267.70     6082.23    174.82 o 
   6  22  -3     1128.52     1155.90     88.48 o 
   8  22  -3     2744.43     2471.61    220.41 o 
  10  22  -3       91.00      101.90     88.49 o 
  12  22  -3     1799.59     1316.16    243.13 o 
 -11  23  -3       45.89      148.16    192.30 o 
  -9  23  -3       11.70       51.80    143.90 o 
  -7  23  -3      109.71       96.51     59.87 o 
  -5  23  -3      376.73      495.98     53.27 o 
  -3  23  -3       53.97       73.14     34.92 o 
  -1  23  -3     1220.08     1216.69     83.86 o 
   1  23  -3      598.31      622.95     48.16 o 
   3  23  -3     2153.15     2124.25     91.67 o 
   5  23  -3       90.06       75.16     37.22 o 
   7  23  -3       83.23      187.84     60.66 o 
   9  23  -3      232.41      256.93    100.86 o 
  11  23  -3       67.72     -101.38    101.38 o 
 -10  24  -3      287.79      224.37    181.84 o 
  -8  24  -3      853.35      652.34    144.53 o 
  -6  24  -3      388.06      517.25     65.70 o 
  -4  24  -3      442.47      393.78     53.76 o 
  -2  24  -3     1625.30     1529.60    114.28 o 
   0  24  -3      125.77       78.62     32.30 o 
   2  24  -3      764.21      632.89     53.06 o 
   4  24  -3     1864.04     1835.56    114.04 o 
   6  24  -3       21.00        2.67     41.27 o 
   8  24  -3      550.93      527.68    115.97 o 
  10  24  -3     1518.03     1615.76    251.68 o 
  -9  25  -3     1099.24     1169.71    182.76 o 
  -7  25  -3      150.66       82.33     69.10 o 
  -5  25  -3     1095.53     1181.11     84.26 o 
  -3  25  -3      217.43      214.71     48.91 o 
  -1  25  -3     1333.22     1325.99     90.18 o 
   1  25  -3     1746.93     1654.64    105.89 o 
   3  25  -3     1244.97     1132.66     67.88 o 
   5  25  -3       39.51       51.64     39.75 o 
   7  25  -3      632.37      798.91    112.11 o 
   9  25  -3      117.82       53.67     96.42 o 
  11  25  -3     1275.45     1210.37    192.67 o 
 -10  26  -3     1025.19      641.01    228.17 o 
  -8  26  -3     1322.97     1790.37    205.84 o 
  -6  26  -3     1166.83     1145.11    121.26 o 
  -4  26  -3      349.26      290.81     52.72 o 
  -2  26  -3      172.94      151.32     55.50 o 
   0  26  -3      381.16      352.23     46.93 o 
   2  26  -3     1158.14      938.21     62.12 o 
   4  26  -3     1562.02     1663.83    107.57 o 
   6  26  -3      586.99      522.63     69.44 o 
   8  26  -3       12.22       51.03     81.16 o 
  10  26  -3      391.75      166.60    102.96 o 
  -9  27  -3       27.40      155.47    131.36 o 
  -7  27  -3       69.16       97.95     76.88 o 
  -5  27  -3      252.66      179.31     58.33 o 
  -3  27  -3       87.91      145.14     56.58 o 
  -1  27  -3      576.83      538.60     64.64 o 
   1  27  -3      529.54      537.08     50.42 o 
   3  27  -3      109.81       70.08     33.82 o 
   5  27  -3      355.72      280.68     61.18 o 
   7  27  -3       33.48       45.91     59.98 o 
   9  27  -3      190.60       79.68    137.17 o 
 -10  28  -3      236.17      531.74    324.73 o 
  -8  28  -3     3576.48     3593.48    359.35 o 
  -6  28  -3      393.21      580.27     96.81 o 
  -4  28  -3     2675.88     2468.75    141.07 o 
  -2  28  -3     1413.21     1456.61     92.02 o 
   0  28  -3     7238.03     7301.39    242.02 o 
   2  28  -3     5253.51     5232.92    172.22 o 
   4  28  -3       62.60       86.30     43.66 o 
   6  28  -3     1295.01     1103.36    115.08 o 
   8  28  -3      799.77      432.23    122.96 o 
  10  28  -3     5249.35     5050.04    383.26 o 
  -9  29  -3      256.10      318.23    169.65 o 
  -7  29  -3       62.27       62.51     92.66 o 
  -5  29  -3      457.33      474.55    101.03 o 
  -3  29  -3      142.50      222.06     56.28 o 
  -1  29  -3      174.21      167.85     46.33 o 
   1  29  -3     1328.26     1284.41     79.78 o 
   3  29  -3       91.85       39.15     35.77 o 
   5  29  -3      263.79      300.19     63.00 o 
   7  29  -3      303.55      403.28     82.46 o 
   9  29  -3       14.99       17.48    111.28 o 
  -8  30  -3      281.88       -9.16    143.90 o 
  -6  30  -3       45.59       -6.48     83.37 o 
  -4  30  -3        6.35       82.48     83.41 o 
  -2  30  -3      387.24      323.90     54.39 o 
   0  30  -3        0.27       -8.60     38.35 o 
   2  30  -3     1627.69     1449.91     93.94 o 
   4  30  -3       46.96       39.61     49.69 o 
   6  30  -3     1231.45     1191.03    147.92 o 
   8  30  -3       63.78        4.96     86.49 o 
  10  30  -3      480.38      435.99    133.54 o 
  -9  31  -3       40.27      -85.55    194.84 o 
  -7  31  -3      609.82      538.70    131.31 o 
  -5  31  -3      258.56      117.82     82.87 o 
  -3  31  -3     1303.98     1418.53    166.64 o 
  -1  31  -3      578.84      472.74     92.88 o 
   1  31  -3      804.66      809.60     67.26 o 
   3  31  -3      355.62      321.78     53.71 o 
   5  31  -3      486.76      637.65    123.99 o 
   7  31  -3      318.00      365.32    223.25 o 
   9  31  -3      825.29      947.05    294.98 o 
  -8  32  -3      677.22      354.57    253.69 o 
  -6  32  -3       79.66      -20.91     93.31 o 
  -4  32  -3     1448.03     1724.95    267.83 o 
  -2  32  -3      763.46      880.58     99.49 o 
   0  32  -3      866.54      772.31     80.17 o 
   2  32  -3      872.35      612.11     68.26 o 
   4  32  -3      254.46      216.06     62.42 o 
   6  32  -3      604.60      502.07    131.11 o 
   8  32  -3        1.79      -69.22    105.05 o 
  -7  33  -3       66.35       77.32    102.50 o 
  -5  33  -3      474.17      766.14    125.50 o 
  -3  33  -3       74.12      -35.71     56.39 o 
  -1  33  -3      513.33      620.19     84.69 o 
   1  33  -3      126.35      111.05     48.82 o 
   3  33  -3      635.04      650.74     86.33 o 
   5  33  -3       27.16      115.44     70.89 o 
   7  33  -3      714.90      271.00    138.65 o 
   9  33  -3       65.21      -87.27    126.14 o 
  -6  34  -3      843.01      798.06    164.57 o 
  -4  34  -3     1037.24      869.64    175.32 o 
  -2  34  -3     2912.33     2709.27    295.10 o 
   0  34  -3       60.08       18.51     65.93 o 
   2  34  -3      600.24      556.56     78.95 o 
   4  34  -3     1550.02     1243.79    152.92 o 
   6  34  -3      105.39      181.85    103.38 o 
   8  34  -3     1306.79     1159.15    220.23 o 
  -7  35  -3      409.52      336.98    181.76 o 
  -5  35  -3      229.71      247.24    124.82 o 
  -3  35  -3       99.44       68.87     78.37 o 
  -1  35  -3       47.01       79.89     73.81 o 
   1  35  -3       24.58       33.53     60.82 o 
   3  35  -3       40.86       13.65     76.07 o 
   5  35  -3      336.83      166.25     90.29 o 
   7  35  -3        9.03       27.46    114.95 o 
  -6  36  -3       76.59      222.00    125.36 o 
  -4  36  -3      664.38      842.58    146.79 o 
  -2  36  -3       54.96      -37.79     76.07 o 
   0  36  -3     1528.25     1698.97    181.21 o 
   2  36  -3       30.84       39.26     70.20 o 
   4  36  -3     1905.88     1664.70    235.43 o 
   6  36  -3      423.36      301.30    148.22 o 
  -5  37  -3      784.59      738.99    134.80 o 
  -3  37  -3      348.27      295.87    101.38 o 
  -1  37  -3      310.60      527.63    120.54 o 
   1  37  -3      336.51      409.76    139.44 o 
   3  37  -3       21.44        4.16     79.54 o 
   5  37  -3      246.78      289.21    101.21 o 
   7  37  -3      318.46      523.63    247.61 o 
  -4  38  -3      115.34      129.40     95.76 o 
  -2  38  -3      128.68       47.92     80.83 o 
   0  38  -3       11.83      -57.50     76.14 o 
   2  38  -3        4.27       47.78     79.03 o 
   4  38  -3       15.74      -27.02     86.88 o 
   6  38  -3       62.75      -11.95    130.00 o 
  -5  39  -3      145.03       60.18     86.44 o 
  -3  39  -3      370.29      312.42    134.93 o 
  -1  39  -3       86.27        6.51     80.83 o 
   1  39  -3     1022.46     1087.99    129.87 o 
   3  39  -3      208.98       89.34    104.29 o 
   5  39  -3      443.65      570.30    125.97 o 
  -4  40  -3      395.08      292.00    102.94 o 
  -2  40  -3       20.23      -40.75     73.72 o 
   0  40  -3      134.79      162.39    122.46 o 
   2  40  -3       77.10       -0.11     82.71 o 
   4  40  -3      403.95      298.62    116.99 o 
  -3  41  -3      278.45      164.36    100.05 o 
  -1  41  -3       12.44       77.61     93.05 o 
   1  41  -3      136.09      105.12     90.85 o 
   3  41  -3       14.42       87.02    107.69 o 
  -2  42  -3      213.34       34.32     92.28 o 
   0  42  -3      230.58      433.71    117.03 o 
   2  42  -3     1600.39     2129.15    279.83 o 
 -12   0  -2       20.15      -44.65    133.95 o 
 -10   0  -2      132.68      196.59    103.32 o 
  -8   0  -2     1699.33     1729.45    198.23 o 
  -6   0  -2    13191.51    12745.70    591.05 o 
  -4   0  -2       59.69       70.90     33.36 o 
  -2   0  -2    24506.75    25019.46   1219.75 o 
   0   0  -2    20329.37    19192.41    769.45 o 
   2   0  -2    91395.61    97503.43   4624.64 o 
   4   0  -2     8553.74     9216.36    403.91 o 
   6   0  -2    26773.48    27316.07   1946.52 o 
   8   0  -2      358.71      337.40     70.04 o 
  10   0  -2      978.02     1125.62    135.56 o 
  12   0  -2       38.77      -47.08     73.18 o 
  14   0  -2     1082.09      560.16    328.79 o 
 -13   1  -2      235.94      201.28    138.65 o 
 -11   1  -2        8.91       -3.21     95.35 o 
  -9   1  -2     1613.29     1445.86    132.62 o 
  -7   1  -2       46.86       -2.30     44.53 o 
  -5   1  -2      476.63      475.03     54.44 o 
  -3   1  -2     2254.38     1973.30     71.77 o 
  -1   1  -2      307.98      276.42     26.82 o 
   1   1  -2      117.88      112.15     14.12 o 
   3   1  -2     1096.58      979.92     46.22 o 
   5   1  -2        3.84      -21.59     21.59 o 
   7   1  -2       90.69       98.82     31.98 o 
   9   1  -2      700.36      902.22     77.75 o 
  11   1  -2      165.20      151.29     54.71 o 
  13   1  -2      225.92      205.26    110.64 o 
 -12   2  -2      521.33      962.32    199.09 o 
 -10   2  -2      277.59      350.76     86.09 o 
  -8   2  -2     3091.12     3714.83    222.85 o 
  -6   2  -2     3731.80     3968.97    172.58 o 
  -4   2  -2     3350.07     3418.83    113.45 o 
  -2   2  -2     5952.56     5851.12    194.11 o 
   0   2  -2   147467.50   132436.98   3647.06 o 
   2   2  -2      212.28      309.94     28.54 o 
   4   2  -2      656.19      962.47     54.35 o 
   6   2  -2       27.85        5.89     21.40 o 
   8   2  -2       92.65       71.74     34.85 o 
  10   2  -2     1031.43     1162.53     90.65 o 
  12   2  -2     1013.04     1260.04    140.76 o 
  14   2  -2       70.16      275.41    134.65 o 
 -13   3  -2      178.30      123.74    249.64 o 
 -11   3  -2      140.41      131.85    117.76 o 
  -9   3  -2     1059.92     1164.41    152.17 o 
  -7   3  -2      641.59      628.64    113.51 o 
  -5   3  -2      227.34      245.65     46.06 o 
  -3   3  -2      136.14      141.01     24.73 o 
  -1   3  -2      261.95      209.13     31.45 o 
   1   3  -2      638.66      641.30     54.77 o 
   3   3  -2     1591.85     1501.39     94.93 o 
   5   3  -2     1466.00     1507.17     60.89 o 
   7   3  -2      257.76      195.95     39.77 o 
   9   3  -2     1254.44     1223.83     89.96 o 
  11   3  -2      333.12      288.95     87.35 o 
  13   3  -2      740.63      803.73    152.13 o 
 -12   4  -2      812.48      815.30    249.64 o 
 -10   4  -2      993.36      982.99    117.97 o 
  -8   4  -2      143.26       96.89     53.86 o 
  -6   4  -2    13257.92    14147.06    504.17 o 
  -4   4  -2       50.34       16.15     21.66 o 
  -2   4  -2    91257.69    89002.15   2476.54 o 
   0   4  -2     2482.97     2535.48     77.08 o 
   2   4  -2    44890.03    44083.69   1513.11 o 
   4   4  -2     1776.79     2010.27    153.62 o 
   6   4  -2     4474.30     4343.72    125.37 o 
   8   4  -2       26.84        1.58     30.23 o 
  10   4  -2        0.80        1.04     50.02 o 
  12   4  -2      569.28      695.02    116.36 o 
  14   4  -2       54.71       -9.02    215.13 o 
 -13   5  -2       97.21      125.83    132.03 o 
 -11   5  -2       99.97       66.95    109.81 o 
  -9   5  -2       35.99      -12.44     54.56 o 
  -7   5  -2     1285.81     1276.46     99.67 o 
  -5   5  -2     2024.97     2103.29     97.78 o 
  -3   5  -2     1044.18      926.67     45.30 o 
  -1   5  -2      240.68      247.87     25.97 o 
   1   5  -2      202.10      104.85     20.15 o 
   3   5  -2      112.21       64.20     17.42 o 
   5   5  -2     1139.93     1139.93     67.06 o 
   7   5  -2      687.57      600.21     56.88 o 
   9   5  -2      166.49      125.41     53.73 o 
  11   5  -2      139.30       12.68     93.74 o 
  13   5  -2      193.06      300.48    109.68 o 
 -12   6  -2       23.60      -16.49    113.84 o 
 -10   6  -2      593.15      502.14     93.22 o 
  -8   6  -2     1380.59     1018.49    110.26 o 
  -6   6  -2      286.54      220.20     34.11 o 
  -4   6  -2     8586.37     8485.41    230.88 o 
  -2   6  -2     4249.38     4276.20    136.08 o 
   0   6  -2    58173.81    57042.62   1481.34 o 
   2   6  -2    25684.00    25807.09    679.01 o 
   4   6  -2    28211.60    30630.71    721.01 o 
   6   6  -2       24.49        3.86     27.24 o 
   8   6  -2     3538.15     4261.70    198.32 o 
  10   6  -2      323.32      333.77     73.64 o 
  12   6  -2      697.50      674.55    115.96 o 
 -13   7  -2      100.29      -29.61    125.90 o 
 -11   7  -2      272.49      571.10    373.44 o 
  -9   7  -2      649.42      588.99     90.49 o 
  -7   7  -2     1610.79     1489.39     97.33 o 
  -5   7  -2     4097.41     3985.15    126.02 o 
  -3   7  -2      423.89      357.25     37.98 o 
  -1   7  -2     2036.41     1688.69     69.86 o 
   1   7  -2     2104.63     1632.45     66.36 o 
   3   7  -2        3.39      -14.57     14.57 o 
   5   7  -2     2939.29     2923.45    103.01 o 
   7   7  -2      932.04      775.89     66.71 o 
   9   7  -2      440.01      178.81     61.42 o 
  11   7  -2      153.13      372.32     93.85 o 
  13   7  -2      148.81      255.95    159.72 o 
 -12   8  -2       21.69       32.52    113.84 o 
 -10   8  -2      149.55      293.88     79.29 o 
  -8   8  -2      179.43      187.23     61.67 o 
  -6   8  -2      310.04      448.83     46.54 o 
  -4   8  -2     1690.78     1817.01     67.04 o 
  -2   8  -2     2200.60     2399.09     90.63 o 
   0   8  -2     7181.05     7107.01    213.72 o 
   2   8  -2     6398.78     6476.99    181.61 o 
   4   8  -2     7376.91     8020.41    227.97 o 
   6   8  -2     2176.81     2241.31    110.03 o 
   8   8  -2     1944.17     2097.34    120.52 o 
  10   8  -2     4616.55     4864.83    238.80 o 
  12   8  -2       16.64       15.79     85.16 o 
 -13   9  -2      147.04       89.12    128.69 o 
 -11   9  -2      330.76      286.01    129.44 o 
  -9   9  -2       68.79      104.72     62.61 o 
  -7   9  -2      790.95      772.25     61.36 o 
  -5   9  -2       73.91       58.22     22.59 o 
  -3   9  -2      723.51      719.16     40.02 o 
  -1   9  -2       38.35       41.29     22.20 o 
   1   9  -2     1344.40     1128.95     67.77 o 
   3   9  -2      818.90      831.99     39.45 o 
   5   9  -2      156.50      126.36     23.01 o 
   7   9  -2     1148.38     1271.32     84.09 o 
   9   9  -2      530.25      298.64    103.73 o 
  11   9  -2      461.86      622.84    125.32 o 
  13   9  -2      372.02      245.97    138.16 o 
 -12  10  -2      558.86      535.29    168.45 o 
 -10  10  -2       74.44       95.11     75.03 o 
  -8  10  -2     2631.54     2841.41    202.91 o 
  -6  10  -2     2936.30     3068.50    114.09 o 
  -4  10  -2    49974.45    53172.88   1283.99 o 
  -2  10  -2      831.57      898.47     50.28 o 
   0  10  -2    29356.66    27658.38    794.61 o 
   2  10  -2      683.73      682.57     37.93 o 
   4  10  -2    28194.32    30185.80    713.35 o 
   6  10  -2     2168.57     2005.76     94.52 o 
   8  10  -2     1010.23     1039.86     83.56 o 
  10  10  -2       12.95        7.29     59.44 o 
  12  10  -2      111.86      164.63    100.11 o 
 -13  11  -2       78.23       69.41    142.05 o 
 -11  11  -2      414.18      513.23    162.40 o 
  -9  11  -2      475.80      437.04    125.96 o 
  -7  11  -2      313.65      333.96     48.30 o 
  -5  11  -2       59.42       38.62     21.72 o 
  -3  11  -2      341.77      369.68     31.10 o 
  -1  11  -2      283.88      275.80     28.30 o 
   1  11  -2      331.87      334.95     30.26 o 
   3  11  -2       29.89       43.14     18.55 o 
   5  11  -2      352.39      286.37     28.41 o 
   7  11  -2      409.78      352.46     60.41 o 
   9  11  -2      459.52      416.82     64.06 o 
  11  11  -2      892.05     1043.62    126.55 o 
  13  11  -2       96.96      -76.36     98.61 o 
 -12  12  -2      552.01      529.94    330.82 o 
 -10  12  -2       52.63       22.31     72.40 o 
  -8  12  -2       25.64      -26.70     42.13 o 
  -6  12  -2       39.43      -17.29     27.63 o 
  -4  12  -2     9958.32    10600.53    276.45 o 
  -2  12  -2     2309.35     2329.00     82.98 o 
   0  12  -2     3981.11     4181.10    139.13 o 
   2  12  -2     1102.58     1120.51     52.36 o 
   4  12  -2       37.43      111.29     21.25 o 
   6  12  -2     2306.33     2570.67    115.49 o 
   8  12  -2       21.81      -39.26     39.26 o 
  10  12  -2      546.14      439.25    101.69 o 
  12  12  -2     2095.85     2581.39    293.58 o 
 -13  13  -2       40.99       22.33    140.64 o 
 -11  13  -2      662.89      671.21    221.22 o 
  -9  13  -2      185.95      212.91     74.51 o 
  -7  13  -2     1724.71     1979.10    104.58 o 
  -5  13  -2      413.30      386.45     45.38 o 
  -3  13  -2     4096.23     4098.21    120.35 o 
  -1  13  -2      280.44      228.35     28.82 o 
   1  13  -2     1035.27      859.70     71.92 o 
   3  13  -2     4210.98     4195.87    118.86 o 
   5  13  -2       52.38        6.41     20.63 o 
   7  13  -2     1234.95     1374.94    108.60 o 
   9  13  -2      235.70      153.12     58.69 o 
  11  13  -2      439.03      388.86     97.75 o 
  13  13  -2       37.69      183.66    123.66 o 
 -12  14  -2      362.48      280.44    141.05 o 
 -10  14  -2      423.57      202.15     90.12 o 
  -8  14  -2      610.79      713.13     79.60 o 
  -6  14  -2      536.62      444.07     48.22 o 
  -4  14  -2     3380.89     3068.76    109.73 o 
  -2  14  -2     6904.02     7107.26    209.34 o 
   0  14  -2    38837.12    38788.18    968.09 o 
   2  14  -2     1378.48     1408.66     61.12 o 
   4  14  -2    10760.84    10700.49    268.64 o 
   6  14  -2    10830.21    11738.28    362.63 o 
   8  14  -2    11278.18    12026.18    432.05 o 
  10  14  -2      114.83       69.23     65.01 o 
  12  14  -2      416.22      227.18    111.90 o 
 -11  15  -2      101.41      280.89    140.44 o 
  -9  15  -2      156.12      231.21     75.59 o 
  -7  15  -2      105.58      112.74     38.63 o 
  -5  15  -2      106.00       91.44     31.50 o 
  -3  15  -2      208.90      136.05     26.18 o 
  -1  15  -2      756.57      637.88     49.19 o 
   1  15  -2      176.78      124.12     22.00 o 
   3  15  -2     1681.39     1622.32     61.70 o 
   5  15  -2       20.84       22.89     23.61 o 
   7  15  -2      407.32      480.64     52.23 o 
   9  15  -2      184.69       86.07     64.63 o 
  11  15  -2        8.10      -66.86     66.86 o 
  13  15  -2      219.05       -8.64    118.49 o 
 -12  16  -2       45.33       73.06    202.96 o 
 -10  16  -2       49.91       50.20    106.26 o 
  -8  16  -2     2235.27     2266.26    153.88 o 
  -6  16  -2     4931.28     5253.46    159.08 o 
  -4  16  -2      975.86     1092.25     57.16 o 
  -2  16  -2    19491.39    18807.46    485.39 o 
   0  16  -2       27.21       42.10     20.38 o 
   2  16  -2    24086.14    25565.39    644.74 o 
   4  16  -2      129.70       83.95     22.88 o 
   6  16  -2       38.87       14.18     24.77 o 
   8  16  -2      909.92      980.16     93.40 o 
  10  16  -2      145.02      163.83     76.57 o 
  12  16  -2      594.62      545.87    147.64 o 
 -11  17  -2      133.87       16.24    170.48 o 
  -9  17  -2      583.20      647.19    107.22 o 
  -7  17  -2       42.04       85.37     40.88 o 
  -5  17  -2      252.64      218.99     34.56 o 
  -3  17  -2      776.87      672.97     45.43 o 
  -1  17  -2     1431.06     1157.41     64.05 o 
   1  17  -2     1106.30      920.49     61.19 o 
   3  17  -2     1387.78     1533.10     66.24 o 
   5  17  -2      320.89      255.47     33.90 o 
   7  17  -2     1588.05     1645.90     94.40 o 
   9  17  -2      396.09      342.97    110.14 o 
  11  17  -2      325.42      342.81    102.24 o 
 -12  18  -2        8.44      113.66    219.19 o 
 -10  18  -2       89.87       80.72    136.54 o 
  -8  18  -2       20.63       12.03     53.61 o 
  -6  18  -2     4777.42     4953.24    163.03 o 
  -4  18  -2     3505.17     3645.33    119.58 o 
  -2  18  -2     2037.12     2152.12     77.60 o 
   0  18  -2      903.41      727.51     45.96 o 
   2  18  -2       43.85       -8.43     20.23 o 
   4  18  -2     3257.30     2954.93     98.56 o 
   6  18  -2      677.70      690.87     53.05 o 
   8  18  -2      727.80      850.49    118.07 o 
  10  18  -2      610.19      965.41    175.89 o 
  12  18  -2      100.17       28.45     89.37 o 
 -11  19  -2      108.02      207.01    211.07 o 
  -9  19  -2      145.05      263.24     85.89 o 
  -7  19  -2       91.69       27.14     40.82 o 
  -5  19  -2     1669.85     1918.49     87.03 o 
  -3  19  -2      226.31      197.14     32.39 o 
  -1  19  -2     1309.13     1218.78     70.13 o 
   1  19  -2      711.47      714.91     81.50 o 
   3  19  -2      467.94      461.51     42.00 o 
   5  19  -2      295.18      290.01     42.34 o 
   7  19  -2       73.99       -4.16     37.94 o 
   9  19  -2      399.02      506.97    135.00 o 
  11  19  -2      561.58      452.28    127.38 o 
 -12  20  -2     1106.26     1656.12    430.27 o 
 -10  20  -2      525.21      343.74    167.45 o 
  -8  20  -2     1965.91     2028.24    189.71 o 
  -6  20  -2     1524.70     1673.33     84.27 o 
  -4  20  -2     2011.46     2016.79     88.17 o 
  -2  20  -2    14659.06    13810.59    399.69 o 
   0  20  -2     3049.34     3079.41    117.16 o 
   2  20  -2    19616.63    19713.77    485.26 o 
   4  20  -2     3337.34     3246.29    117.79 o 
   6  20  -2    13396.16    13186.89    470.97 o 
   8  20  -2      175.67      133.48     73.13 o 
  10  20  -2     1783.54     1893.97    205.03 o 
  12  20  -2       38.19      120.59    111.75 o 
 -11  21  -2       43.52       81.18    198.90 o 
  -9  21  -2       43.30      292.83    116.09 o 
  -7  21  -2        0.78      -23.06     43.57 o 
  -5  21  -2       51.61       62.30     33.91 o 
  -3  21  -2      795.18      709.38     51.13 o 
  -1  21  -2     1924.24     1668.44     80.70 o 
   1  21  -2      578.62      523.13     49.01 o 
   3  21  -2     1236.93     1192.64     62.22 o 
   5  21  -2      422.62      471.26     56.42 o 
   7  21  -2       29.66       31.07     39.75 o 
   9  21  -2        7.71      -26.84     72.65 o 
  11  21  -2       85.28       72.59    101.53 o 
 -10  22  -2      552.92      571.42    190.72 o 
  -8  22  -2      823.63      934.83    121.11 o 
  -6  22  -2       56.76       29.12     41.52 o 
  -4  22  -2      900.55      951.98     84.76 o 
  -2  22  -2      162.70      186.71     37.08 o 
   0  22  -2     1644.34     1654.44     77.36 o 
   2  22  -2     2473.06     2565.09     96.65 o 
   4  22  -2       24.04       96.31     29.95 o 
   6  22  -2       10.70        4.57     31.29 o 
   8  22  -2      361.29      446.69    105.35 o 
  10  22  -2     2566.11     3018.05    329.48 o 
  12  22  -2      933.91     1005.69    180.60 o 
 -11  23  -2      614.96      935.23    432.30 o 
  -9  23  -2       32.21      145.08    110.30 o 
  -7  23  -2      255.65      238.41     60.81 o 
  -5  23  -2     1040.48     1225.06     75.47 o 
  -3  23  -2      765.20      636.45     53.38 o 
  -1  23  -2     1297.56     1130.88     79.35 o 
   1  23  -2      828.70      778.31     52.95 o 
   3  23  -2     1159.36     1072.06     75.28 o 
   5  23  -2     2490.70     2899.97    130.12 o 
   7  23  -2       49.57       79.24     56.21 o 
   9  23  -2      612.89      608.70    154.95 o 
  11  23  -2       90.40      138.45    111.84 o 
 -10  24  -2      794.75      855.14    227.31 o 
  -8  24  -2      383.18      359.27    124.55 o 
  -6  24  -2      458.27      616.49     69.07 o 
  -4  24  -2       39.18       16.49     34.37 o 
  -2  24  -2     5713.81     6019.65    209.43 o 
   0  24  -2      805.04      958.91     72.42 o 
   2  24  -2     3243.55     2998.30    149.20 o 
   4  24  -2       62.75       89.12     32.45 o 
   6  24  -2     2226.92     1655.05    150.03 o 
   8  24  -2       30.31       23.82     98.42 o 
  10  24  -2      286.87      148.47    103.36 o 
 -11  25  -2       68.64      329.97    182.36 o 
  -9  25  -2       19.86     -102.03    102.03 o 
  -7  25  -2       20.71      103.73     55.46 o 
  -5  25  -2      124.78      103.03     42.97 o 
  -3  25  -2      173.73       84.21     52.79 o 
  -1  25  -2      809.44      767.39     58.32 o 
   1  25  -2      273.74      268.44     45.19 o 
   3  25  -2      133.79       89.20     31.14 o 
   5  25  -2        7.81      -34.39     34.39 o 
   7  25  -2       14.41       98.96     59.01 o 
   9  25  -2      160.38      132.60     85.73 o 
  11  25  -2       89.95       -1.94     98.30 o 
 -10  26  -2     2661.85     3135.10    612.93 o 
  -8  26  -2       23.61        5.47     98.29 o 
  -6  26  -2     1294.83     1397.58    104.28 o 
  -4  26  -2     4358.04     4267.71    163.58 o 
  -2  26  -2     1299.62     1456.88     88.53 o 
   0  26  -2     3069.64     3049.46    124.84 o 
   2  26  -2     2490.66     2686.65    109.63 o 
   4  26  -2    12944.07    13713.25    358.76 o 
   6  26  -2       33.39       20.98     36.34 o 
   8  26  -2      287.31      158.51     89.23 o 
  10  26  -2        5.30      -53.24     87.21 o 
  -9  27  -2      178.31      214.53    159.92 o 
  -7  27  -2       89.39      160.62     73.62 o 
  -5  27  -2      169.21      173.10     66.98 o 
  -3  27  -2       61.44       76.21     44.80 o 
  -1  27  -2     1602.63     1387.65     80.42 o 
   1  27  -2     2033.16     2046.63     98.69 o 
   3  27  -2       67.58       71.14     33.80 o 
   5  27  -2     1259.44     1366.31     77.90 o 
   7  27  -2      177.16      114.54     62.22 o 
   9  27  -2      151.19      215.95     97.89 o 
  11  27  -2        3.60       78.21    106.20 o 
 -10  28  -2       60.25       61.75    133.42 o 
  -8  28  -2       31.24       99.64    111.33 o 
  -6  28  -2     2941.65     3405.45    208.35 o 
  -4  28  -2     1014.43      881.64     80.02 o 
  -2  28  -2      460.39      421.64     67.91 o 
   0  28  -2      938.84      995.84     90.07 o 
   2  28  -2     2948.34     2933.01    118.45 o 
   4  28  -2     1014.59     1019.66     79.44 o 
   6  28  -2      750.44      637.25     73.79 o 
   8  28  -2     1190.76     1141.88    248.10 o 
  10  28  -2      851.97      845.08    212.21 o 
  -9  29  -2      452.67      651.80    166.32 o 
  -7  29  -2      156.05      120.76     85.70 o 
  -5  29  -2      123.84      104.21     54.33 o 
  -3  29  -2     1101.40     1176.90     91.41 o 
  -1  29  -2      373.31      302.60     48.44 o 
   1  29  -2     1506.84     1454.83     86.35 o 
   3  29  -2     1090.52     1058.98    102.79 o 
   5  29  -2      112.64      122.31     42.06 o 
   7  29  -2      319.96      282.44     71.85 o 
   9  29  -2        1.07       19.45     85.23 o 
  -8  30  -2      898.86      631.69    181.43 o 
  -6  30  -2       39.24       67.96     74.39 o 
  -4  30  -2      113.06      193.07     73.24 o 
  -2  30  -2        6.57       72.19     43.42 o 
   0  30  -2     4700.29     4697.28    167.02 o 
   2  30  -2      251.37      260.26     46.07 o 
   4  30  -2     1072.48     1134.96     80.47 o 
   6  30  -2      109.34      120.11     58.88 o 
   8  30  -2     1524.71     1307.82    191.53 o 
  10  30  -2       31.23      -35.08     98.93 o 
  -9  31  -2       27.41      228.50    165.81 o 
  -7  31  -2      114.18       67.46     95.46 o 
  -5  31  -2       97.05       29.17     61.56 o 
  -3  31  -2      716.65      674.66     77.70 o 
  -1  31  -2      441.98      308.56     53.60 o 
   1  31  -2     1132.93     1117.51     80.93 o 
   3  31  -2      176.86      136.39     44.78 o 
   5  31  -2      284.04      240.43     58.35 o 
   7  31  -2       43.92      -30.60     62.64 o 
   9  31  -2      195.50      275.94    113.64 o 
  -8  32  -2     2251.14     2157.16    283.93 o 
  -6  32  -2       28.98       20.96     90.41 o 
  -4  32  -2     1194.13     1248.99    127.93 o 
  -2  32  -2      144.33       94.43     50.08 o 
   0  32  -2      508.41      445.54     59.64 o 
   2  32  -2     1039.91      879.24     80.82 o 
   4  32  -2        8.20      -31.88     44.94 o 
   6  32  -2      470.13      283.61    122.34 o 
   8  32  -2      807.09      991.84    232.15 o 
  -7  33  -2      533.16      660.63    133.86 o 
  -5  33  -2      146.52      -74.34     74.34 o 
  -3  33  -2       34.00       11.24     54.30 o 
  -1  33  -2      260.25      185.23     60.26 o 
   1  33  -2      264.70      220.09     51.55 o 
   3  33  -2      919.51      980.32     83.30 o 
   5  33  -2      167.18      208.08     80.31 o 
   7  33  -2      923.86      909.97    198.90 o 
   9  33  -2       84.16      220.86    112.66 o 
  -8  34  -2      669.39      668.98    192.09 o 
  -6  34  -2       37.15      112.97    114.79 o 
  -4  34  -2     2755.56     2664.21    215.02 o 
  -2  34  -2      100.18       -1.79     57.17 o 
   0  34  -2     3502.49     3364.86    232.96 o 
   2  34  -2      260.78      253.76     62.02 o 
   4  34  -2     1616.39     1461.22    110.20 o 
   6  34  -2      941.27      556.10    202.96 o 
   8  34  -2     1446.07     1229.30    239.34 o 
  -7  35  -2       77.70        8.21    103.00 o 
  -5  35  -2      498.46      208.77     94.52 o 
  -3  35  -2      111.90       80.90     75.55 o 
  -1  35  -2      482.08      616.92    184.64 o 
   1  35  -2       43.53       72.61     65.75 o 
   3  35  -2       49.99      195.58     75.01 o 
   5  35  -2      376.45      452.92    109.66 o 
   7  35  -2       24.49       69.00    138.01 o 
  -6  36  -2      139.01      219.11    134.08 o 
  -4  36  -2      154.90      213.36    137.35 o 
  -2  36  -2      170.60      180.91     86.54 o 
   0  36  -2      126.12      177.26    110.15 o 
   2  36  -2     1364.20     1520.30    254.81 o 
   4  36  -2      183.49      172.63     84.95 o 
   6  36  -2      189.11       16.24    125.83 o 
  -7  37  -2      115.91      102.12    125.90 o 
  -5  37  -2      658.17      798.72    134.44 o 
  -3  37  -2      534.23      617.19    192.26 o 
  -1  37  -2      979.75     1359.16    159.03 o 
   1  37  -2      409.17      498.11     94.91 o 
   3  37  -2      841.22     1061.55    124.11 o 
   5  37  -2      263.52      261.12    139.37 o 
   7  37  -2      366.88      742.82    243.55 o 
  -6  38  -2      289.80      163.03    112.74 o 
  -4  38  -2      450.81      266.38    127.61 o 
  -2  38  -2     1262.94     1394.87    169.42 o 
   0  38  -2       46.38       27.22     80.85 o 
   2  38  -2      788.38     1246.20    137.67 o 
   4  38  -2       77.17      266.08     96.07 o 
   6  38  -2       60.85       52.77    170.48 o 
  -5  39  -2       16.16       53.14     84.74 o 
  -3  39  -2       98.04      118.71     87.53 o 
  -1  39  -2       96.12       97.85     83.98 o 
   1  39  -2      194.85      242.83    110.73 o 
   3  39  -2      102.53      -19.72     73.14 o 
   5  39  -2      110.25      211.80    107.26 o 
  -4  40  -2      187.68      130.66     91.68 o 
  -2  40  -2     2537.79     2741.28    240.17 o 
   0  40  -2      142.82      263.60     87.92 o 
   2  40  -2     1180.56     1263.22    150.33 o 
   4  40  -2      160.12      214.58    103.58 o 
  -3  41  -2      219.89      104.20     89.54 o 
  -1  41  -2      164.11      229.29     97.03 o 
   1  41  -2      115.95      130.54     82.31 o 
   3  41  -2      349.06      469.08    109.20 o 
  -2  42  -2      140.65      192.02     97.75 o 
   0  42  -2       24.80      -64.79     77.27 o 
   2  42  -2       44.93       35.66     87.92 o 
  -1  43  -2      552.35      455.52    130.80 o 
   1  43  -2      754.35      768.14    123.62 o 
 -13   1  -1      800.69     1219.68    241.10 o 
 -11   1  -1      406.55      610.10    152.33 o 
  -9   1  -1     1767.30     2001.51    153.72 o 
  -7   1  -1     1610.41     1666.88    121.28 o 
  -5   1  -1     1909.68     2213.05    111.53 o 
  -3   1  -1     2352.96     2034.64    111.59 o 
  -1   1  -1       81.18       47.99     16.46 o 
   1   1  -1       67.60       47.28     10.60 o 
   3   1  -1     1947.31     1863.88     73.51 o 
   5   1  -1      541.24      578.55     35.82 o 
   7   1  -1     1019.90     1046.54     66.61 o 
   9   1  -1     2189.57     2280.90    126.14 o 
  11   1  -1      774.21      922.08    120.51 o 
  13   1  -1      718.45      824.61    113.72 o 
 -12   2  -1     3024.54     3158.47   1085.81 o 
 -10   2  -1      290.41      262.63     78.51 o 
  -8   2  -1     6057.46     5984.52    279.88 o 
  -6   2  -1    10933.25    11534.39    412.22 o 
  -4   2  -1    52672.64    55226.20   1766.70 o 
  -2   2  -1     4441.06     4457.43    147.05 o 
   0   2  -1      925.40      866.83     35.87 o 
   2   2  -1    10195.28    10024.29    350.59 o 
   4   2  -1        9.49       16.67     19.15 o 
   6   2  -1    23109.69    25211.22    701.90 o 
   8   2  -1      608.93      553.17     70.48 o 
  10   2  -1     3711.15     3805.13    173.80 o 
  12   2  -1      131.69       34.08     64.23 o 
  14   2  -1      791.03      555.16    134.81 o 
 -13   3  -1      194.46       97.11    312.55 o 
 -11   3  -1      538.14      769.88    109.03 o 
  -9   3  -1      703.77      843.71     97.42 o 
  -7   3  -1     1020.11     1210.26     81.21 o 
  -5   3  -1      404.21      353.82     45.30 o 
  -3   3  -1     3582.00     3419.46    135.55 o 
  -1   3  -1       52.26       59.11     16.64 o 
   1   3  -1        5.50       -0.01     12.60 o 
   3   3  -1     3319.46     2880.32    159.11 o 
   5   3  -1       17.86       17.51     17.30 o 
   7   3  -1     1570.99     1449.49     79.58 o 
   9   3  -1      125.86       93.79     38.93 o 
  11   3  -1      234.13      101.42     51.70 o 
  13   3  -1      185.20      228.28     91.30 o 
 -12   4  -1      219.81      135.87    108.62 o 
 -10   4  -1      192.54      185.90     70.00 o 
  -8   4  -1     6804.61     6509.29    303.15 o 
  -6   4  -1    13815.91    15328.07    478.43 o 
  -4   4  -1      969.74     1076.99     69.99 o 
  -2   4  -1    30646.04    30438.32    870.21 o 
   0   4  -1      442.98      477.42     23.99 o 
   2   4  -1    16049.40    16131.34    502.46 o 
   4   4  -1    22230.95    23909.11    766.46 o 
   6   4  -1     2605.06     3004.71    128.29 o 
   8   4  -1     1254.29     1404.76     82.77 o 
  10   4  -1       97.89       69.57     47.01 o 
  12   4  -1     1212.18     1313.23    135.76 o 
  14   4  -1      499.42      600.52    200.93 o 
 -13   5  -1      672.56      615.12    170.61 o 
 -11   5  -1     1485.80     1635.20    158.74 o 
  -9   5  -1      612.06      812.70     94.33 o 
  -7   5  -1     3756.32     3721.68    154.50 o 
  -5   5  -1      356.66      307.02     44.00 o 
  -3   5  -1     3268.71     2800.35    102.35 o 
  -1   5  -1      145.11      139.85     17.39 o 
   1   5  -1       25.29       20.91     19.06 o 
   3   5  -1      230.99      226.27     28.44 o 
   5   5  -1      838.12      883.14     90.80 o 
   7   5  -1     3741.87     4408.09    168.28 o 
   9   5  -1     1507.78     1527.84    124.28 o 
  11   5  -1      414.90      546.43     94.83 o 
  13   5  -1      591.47      867.30    119.83 o 
 -12   6  -1      243.95      276.44    137.68 o 
 -10   6  -1      477.37      525.77     98.98 o 
  -8   6  -1     8695.29     8943.40    386.59 o 
  -6   6  -1     3981.85     4433.87    166.71 o 
  -4   6  -1     1350.42     1642.85     69.29 o 
  -2   6  -1    28807.24    30924.74    790.13 o 
   0   6  -1    12531.56    11745.82    313.41 o 
   2   6  -1    71504.52    72029.41   1862.07 o 
   4   6  -1     4250.11     5148.45    151.43 o 
   6   6  -1     2829.85     2796.11    124.31 o 
   8   6  -1     1413.40     1651.74    111.29 o 
  10   6  -1     2571.98     3038.52    163.36 o 
  12   6  -1       77.46       25.14     72.91 o 
 -13   7  -1      397.97      387.70    164.39 o 
 -11   7  -1       61.83       27.75    130.27 o 
  -9   7  -1       16.18       29.66     62.69 o 
  -7   7  -1     1997.12     2206.03    115.64 o 
  -5   7  -1      303.01      329.11     36.52 o 
  -3   7  -1       30.65       39.92     18.50 o 
  -1   7  -1     1735.38     1512.81     50.97 o 
   1   7  -1      781.30      609.88     59.45 o 
   3   7  -1      109.77       55.42     23.24 o 
   5   7  -1      443.78      508.19     47.42 o 
   7   7  -1     1605.30     1733.90    127.65 o 
   9   7  -1      492.57      472.44     66.28 o 
  11   7  -1      154.21      281.86     74.34 o 
  13   7  -1      133.59      173.31    102.95 o 
 -12   8  -1      439.40      602.66    298.34 o 
 -10   8  -1     5796.11     5840.53    289.42 o 
  -8   8  -1      958.46      998.16     89.68 o 
  -6   8  -1    19844.64    19684.24    611.88 o 
  -4   8  -1    17602.50    19888.05    492.44 o 
  -2   8  -1    25414.62    25738.04    623.55 o 
   0   8  -1      119.72       66.86     24.98 o 
   2   8  -1     9103.07     8853.11    242.38 o 
   4   8  -1     7254.71     7531.95    275.04 o 
   6   8  -1     1018.42      935.95     69.19 o 
   8   8  -1    12753.06    13117.59    430.50 o 
  10   8  -1      636.39      521.25    125.26 o 
  12   8  -1     1131.88     1243.48    196.60 o 
 -13   9  -1       40.04      223.09    144.75 o 
 -11   9  -1      439.42      592.59    159.88 o 
  -9   9  -1      476.22      811.75    137.66 o 
  -7   9  -1     2969.94     2921.36    144.42 o 
  -5   9  -1     1689.05     1660.15     72.71 o 
  -3   9  -1      239.73      272.09     26.70 o 
  -1   9  -1      733.61      588.65     33.56 o 
   1   9  -1     6469.92     5295.27    181.79 o 
   3   9  -1       57.94       85.62     16.43 o 
   5   9  -1     4396.89     4408.92    137.69 o 
   7   9  -1      110.81       15.19     33.39 o 
   9   9  -1     2299.60     2831.90    213.60 o 
  11   9  -1      444.44      464.02     83.79 o 
  13   9  -1      208.76       52.99    103.24 o 
 -12  10  -1       22.23       94.91    108.96 o 
 -10  10  -1     2358.32     2070.01    169.70 o 
  -8  10  -1      103.41       49.02     43.24 o 
  -6  10  -1      964.26      914.50     55.57 o 
  -4  10  -1       28.70       14.10     17.86 o 
  -2  10  -1     6049.56     6068.48    177.74 o 
   0  10  -1     7820.56     6880.13    225.86 o 
   2  10  -1     1401.91     1370.05     58.91 o 
   4  10  -1     7266.17     8625.94    213.16 o 
   6  10  -1     2428.69     2694.50    113.88 o 
   8  10  -1      446.95      503.37     78.74 o 
  10  10  -1       20.27      -14.83     53.93 o 
  12  10  -1      531.82      719.87    121.51 o 
 -13  11  -1      700.10     1209.85    342.99 o 
 -11  11  -1      192.84      177.38    114.38 o 
  -9  11  -1     3438.56     3836.10    224.20 o 
  -7  11  -1      897.13      952.11     66.97 o 
  -5  11  -1     2568.13     2602.32     98.97 o 
  -3  11  -1      124.41       74.92     22.14 o 
  -1  11  -1     1832.64     1644.13     82.84 o 
   1  11  -1      934.90      828.91     49.96 o 
   3  11  -1       14.46        7.60     13.66 o 
   5  11  -1      877.45      831.85     53.88 o 
   7  11  -1      890.75      734.79     73.65 o 
   9  11  -1      267.45      466.20    102.92 o 
  11  11  -1      618.71      645.96     89.76 o 
  13  11  -1      152.56       56.77    109.70 o 
 -12  12  -1      107.60       60.36    154.25 o 
 -10  12  -1     5164.38     5897.40    307.01 o 
  -8  12  -1     2358.05     2175.52    129.35 o 
  -6  12  -1     1576.06     1768.69     83.08 o 
  -4  12  -1      149.81      122.43     23.25 o 
  -2  12  -1    23276.09    22541.62    599.05 o 
   0  12  -1    11524.94    11073.82    306.96 o 
   2  12  -1     1039.89      797.20     51.13 o 
   4  12  -1    10641.57    10825.02    286.97 o 
   6  12  -1      277.48      296.04     40.06 o 
   8  12  -1    11048.58    11811.08    421.62 o 
  10  12  -1      517.36      474.92     76.78 o 
  12  12  -1     2190.62     1908.45    257.09 o 
 -13  13  -1      146.84       45.25    134.08 o 
 -11  13  -1      883.61      473.46    146.80 o 
  -9  13  -1      277.20       77.39     58.85 o 
  -7  13  -1      970.37     1077.00     66.56 o 
  -5  13  -1       69.97       72.68     22.82 o 
  -3  13  -1     3243.18     2904.17    117.37 o 
  -1  13  -1      670.28      536.67     37.31 o 
   1  13  -1      154.91      124.58     25.54 o 
   3  13  -1       49.61       52.70     18.74 o 
   5  13  -1      123.53       76.00     22.11 o 
   7  13  -1      258.92      207.80     40.48 o 
   9  13  -1      120.17      168.63     60.69 o 
  11  13  -1      126.78      105.20     84.06 o 
  13  13  -1      133.91       17.26     85.50 o 
 -12  14  -1     1163.86      570.44    165.29 o 
 -10  14  -1     1380.32     2203.27    174.76 o 
  -8  14  -1    11133.85    11088.73    384.11 o 
  -6  14  -1     1907.30     2234.73    103.49 o 
  -4  14  -1     1829.11     1642.48     85.48 o 
  -2  14  -1     5397.87     5793.50    175.81 o 
   0  14  -1     8532.48     8838.96    233.94 o 
   2  14  -1     7049.80     7243.14    198.67 o 
   4  14  -1     1528.90     1734.38     64.16 o 
   6  14  -1     2090.13     2303.07    104.87 o 
   8  14  -1      216.57      135.00     96.29 o 
  10  14  -1      935.07     1256.56    147.98 o 
  12  14  -1       53.44        6.03     74.97 o 
 -13  15  -1       24.88     -146.13    174.54 o 
 -11  15  -1      432.07      280.16    192.81 o 
  -9  15  -1      956.32      956.48    103.39 o 
  -7  15  -1       63.50       32.39     30.52 o 
  -5  15  -1      426.09      452.39     38.95 o 
  -3  15  -1      176.70      175.41     30.60 o 
  -1  15  -1      537.47      459.56     38.23 o 
   1  15  -1      190.91      140.56     30.69 o 
   3  15  -1     5155.46     5117.79    143.87 o 
   5  15  -1        5.61        0.70     20.69 o 
   7  15  -1     3156.10     3557.49    297.10 o 
   9  15  -1      127.18      190.09     59.91 o 
  11  15  -1     2955.39     3075.35    224.12 o 
  13  15  -1      315.03      225.38    113.82 o 
 -12  16  -1      538.39      645.40    271.96 o 
 -10  16  -1     2847.63     2351.40    288.95 o 
  -8  16  -1      306.75      227.99     54.01 o 
  -6  16  -1     5510.50     4978.47    149.32 o 
  -4  16  -1     6972.62     7236.94    199.76 o 
  -2  16  -1     7310.65     6558.77    184.20 o 
   0  16  -1       63.22       25.17     20.92 o 
   2  16  -1     8773.39     9647.49    262.80 o 
   4  16  -1     2843.20     3013.38     97.59 o 
   6  16  -1     1137.60     1119.51     59.55 o 
   8  16  -1       66.27       42.88     46.25 o 
  10  16  -1     1293.28     1324.16    117.16 o 
  12  16  -1      493.28      471.82    104.42 o 
 -11  17  -1     1846.82     2065.68    430.27 o 
  -9  17  -1       97.81       60.73     58.61 o 
  -7  17  -1      774.31     1064.39     76.43 o 
  -5  17  -1      107.40      142.08     31.41 o 
  -3  17  -1      647.53      667.86     46.05 o 
  -1  17  -1       89.01       64.67     25.45 o 
   1  17  -1      180.04      192.06     28.05 o 
   3  17  -1     1162.33     1219.04     57.99 o 
   5  17  -1      219.55      222.04     31.48 o 
   7  17  -1      201.18      291.96     49.45 o 
   9  17  -1       74.38       -5.41     53.29 o 
  11  17  -1      347.38      594.28    115.17 o 
  13  17  -1      128.16      -81.18    243.55 o 
 -12  18  -1      299.64      706.28    263.84 o 
 -10  18  -1      284.51      178.23    255.72 o 
  -8  18  -1     1053.27     1143.36    106.04 o 
  -6  18  -1       19.03       80.05     30.06 o 
  -4  18  -1     6151.85     6611.00    184.93 o 
  -2  18  -1     4610.45     5082.14    150.43 o 
   0  18  -1     1671.18     1835.27     77.29 o 
   2  18  -1    12129.14    11897.37    343.49 o 
   4  18  -1     2000.29     2165.29     83.75 o 
   6  18  -1     8672.88     8011.44    241.64 o 
   8  18  -1       14.44       72.12     55.26 o 
  10  18  -1     5038.92     4062.49    270.68 o 
  12  18  -1       81.01       17.67     85.34 o 
 -11  19  -1      195.11     -174.54    174.54 o 
  -9  19  -1     1461.15     1771.70    153.18 o 
  -7  19  -1       79.93       34.87     41.65 o 
  -5  19  -1     4299.90     4652.75    143.64 o 
  -3  19  -1      195.29      148.99     29.22 o 
  -1  19  -1      558.73      489.10     39.73 o 
   1  19  -1      895.26      859.87     52.09 o 
   3  19  -1     1331.78     1232.96     63.29 o 
   5  19  -1      293.87      227.08     43.96 o 
   7  19  -1      329.69      462.93     68.17 o 
   9  19  -1      102.88      127.83     68.47 o 
  11  19  -1      138.55       54.94    122.91 o 
 -12  20  -1     2195.66     3060.16    527.68 o 
 -10  20  -1     1596.34     1032.18    168.92 o 
  -8  20  -1        7.50      -13.07     53.99 o 
  -6  20  -1       12.56        9.26     32.13 o 
  -4  20  -1     1782.31     1930.57     89.29 o 
  -2  20  -1     2795.69     2887.26    113.98 o 
   0  20  -1        7.71       -9.16     20.99 o 
   2  20  -1     1556.13     1607.63    107.59 o 
   4  20  -1       68.56       81.58     28.43 o 
   6  20  -1     2282.59     2193.56    100.33 o 
   8  20  -1      252.93      144.19     65.35 o 
  10  20  -1        7.54      -10.38     80.79 o 
  12  20  -1       31.50      235.31    106.15 o 
 -11  21  -1      249.81       16.24    215.13 o 
  -9  21  -1       43.44       57.59     72.45 o 
  -7  21  -1      103.78       63.94     44.55 o 
  -5  21  -1       57.66       62.40     34.06 o 
  -3  21  -1      861.10      861.75     57.33 o 
  -1  21  -1     1895.41     1659.72     79.36 o 
   1  21  -1       93.71       67.70     26.56 o 
   3  21  -1     1242.91     1140.69     76.14 o 
   5  21  -1     3039.11     3464.45    137.98 o 
   7  21  -1       35.54       -0.14     41.35 o 
   9  21  -1     1375.60     1244.06    133.51 o 
  11  21  -1      110.11      -85.70     85.70 o 
 -10  22  -1      172.28      327.37    128.74 o 
  -8  22  -1     7094.37     6247.98    312.66 o 
  -6  22  -1     4077.77     4108.72    150.88 o 
  -4  22  -1    14819.91    14721.58    398.26 o 
  -2  22  -1       85.27      117.25     30.87 o 
   0  22  -1     5454.79     5284.02    153.92 o 
   2  22  -1     2522.62     2640.38    105.24 o 
   4  22  -1     2141.62     2078.06    104.07 o 
   6  22  -1     1762.56     1943.62     93.77 o 
   8  22  -1      227.61      139.71     62.56 o 
  10  22  -1     1678.47     1864.45    207.02 o 
  12  22  -1      295.38      193.26    121.62 o 
 -11  23  -1      120.96      -44.03    162.17 o 
  -9  23  -1      160.82      183.40     88.64 o 
  -7  23  -1      317.84      354.88     70.17 o 
  -5  23  -1        8.96       59.95     34.52 o 
  -3  23  -1      732.16      790.23     77.34 o 
  -1  23  -1     1268.18     1220.42     68.78 o 
   1  23  -1      498.22      422.03     43.05 o 
   3  23  -1      586.55      602.91     48.72 o 
   5  23  -1      135.15      147.65     33.33 o 
   7  23  -1      918.87     1132.96    101.04 o 
   9  23  -1      149.65      230.36     82.17 o 
  11  23  -1       26.01       36.53     96.07 o 
 -10  24  -1       25.05       26.15    107.01 o 
  -8  24  -1      569.70      949.09    118.65 o 
  -6  24  -1      180.87      286.06     53.68 o 
  -4  24  -1      973.59     1051.11     69.04 o 
  -2  24  -1     2374.46     2460.24    105.98 o 
   0  24  -1     1940.04     2136.99    103.28 o 
   2  24  -1      245.15      157.11     35.01 o 
   4  24  -1     7591.17     7886.41    220.16 o 
   6  24  -1     1245.84     1247.73     91.42 o 
   8  24  -1     2141.85     1516.25    198.60 o 
  10  24  -1      422.81      374.50    118.83 o 
 -11  25  -1      535.36      908.02    241.52 o 
  -9  25  -1       25.92       86.52    106.43 o 
  -7  25  -1     3244.57     4129.61    190.06 o 
  -5  25  -1      582.32      568.58     57.45 o 
  -3  25  -1     2293.05     2480.79    128.32 o 
  -1  25  -1     1203.19     1031.23     65.62 o 
   1  25  -1     1199.04     1252.92     70.40 o 
   3  25  -1      371.17      325.03     50.82 o 
   5  25  -1      323.60      205.45     39.59 o 
   7  25  -1      167.45      167.56     59.90 o 
   9  25  -1      604.88      419.50    129.49 o 
  11  25  -1       37.13       40.59    123.42 o 
 -10  26  -1     1072.94     1827.51    231.36 o 
  -8  26  -1      209.04      630.76    140.33 o 
  -6  26  -1      201.81      254.63     56.44 o 
  -4  26  -1       72.54       73.68     36.46 o 
  -2  26  -1      496.71      420.87     47.76 o 
   0  26  -1      133.76       80.79     31.21 o 
   2  26  -1        1.07      -28.29     28.29 o 
   4  26  -1      439.74      430.52     47.07 o 
   6  26  -1     2944.36     2542.48    158.40 o 
   8  26  -1      507.84      951.54    122.72 o 
  10  26  -1      565.14      332.55    147.41 o 
  -9  27  -1       16.13       58.26    127.58 o 
  -7  27  -1       31.10       -7.21     54.21 o 
  -5  27  -1       48.03      -26.70     39.99 o 
  -3  27  -1      191.57      239.12     54.76 o 
  -1  27  -1      233.92      213.03     41.24 o 
   1  27  -1     2439.35     2342.44    108.06 o 
   3  27  -1      367.06      280.82     60.79 o 
   5  27  -1      720.44      743.50     60.58 o 
   7  27  -1      521.66      387.07     77.67 o 
   9  27  -1       22.44       61.84     88.32 o 
  11  27  -1      132.05      201.93    119.99 o 
 -10  28  -1     1662.85     1145.15    434.38 o 
  -8  28  -1        3.80       74.23     92.24 o 
  -6  28  -1    13037.05    12857.24    437.34 o 
  -4  28  -1     2187.20     2481.67    135.23 o 
  -2  28  -1     3980.93     4115.22    149.10 o 
   0  28  -1     1056.73     1030.35     69.34 o 
   2  28  -1     1428.76     1150.47     78.64 o 
   4  28  -1     1830.49     1948.45     99.33 o 
   6  28  -1      280.43      172.24     59.66 o 
   8  28  -1     2907.23     3850.34    554.27 o 
  10  28  -1       72.08      133.84    107.28 o 
  -9  29  -1       19.21     -101.26    101.26 o 
  -7  29  -1      171.48      325.25     83.99 o 
  -5  29  -1      387.67      254.85     58.39 o 
  -3  29  -1      170.18      266.05     56.69 o 
  -1  29  -1      363.80      367.68     47.12 o 
   1  29  -1     1138.94      954.25     70.34 o 
   3  29  -1       35.75      101.67     41.99 o 
   5  29  -1     1283.64     1213.11     78.19 o 
   7  29  -1       96.34      217.02     68.44 o 
   9  29  -1      673.68      663.37    142.14 o 
 -10  30  -1      167.81      286.77    150.54 o 
  -8  30  -1       79.29       26.32    114.35 o 
  -6  30  -1       19.47       30.57     74.99 o 
  -4  30  -1       10.44        0.32     50.27 o 
  -2  30  -1       32.64       27.54     37.91 o 
   0  30  -1      284.99      301.26     47.37 o 
   2  30  -1     1009.23     1031.72     84.55 o 
   4  30  -1      229.76      129.96     43.78 o 
   6  30  -1      813.60      659.11     87.62 o 
   8  30  -1      294.33      273.77    109.47 o 
  10  30  -1      398.76      339.57    133.32 o 
  -9  31  -1      681.94      999.42    231.32 o 
  -7  31  -1      236.24      216.41    106.59 o 
  -5  31  -1     2307.21     2945.64    195.70 o 
  -3  31  -1     1296.41     1125.91     84.82 o 
  -1  31  -1      503.61      339.75     50.96 o 
   1  31  -1      810.75      960.35     80.55 o 
   3  31  -1       76.84       98.79     44.79 o 
   5  31  -1      844.02      943.58     74.72 o 
   7  31  -1      239.08      132.47     69.75 o 
   9  31  -1       40.23      121.96     90.49 o 
  -8  32  -1      272.67      352.33    251.43 o 
  -6  32  -1      745.19      754.19    258.13 o 
  -4  32  -1       75.75       79.10     56.47 o 
  -2  32  -1      425.03      689.65     69.13 o 
   0  32  -1        0.54      -12.64     37.25 o 
   2  32  -1      630.43      716.68     68.58 o 
   4  32  -1     1687.59     1519.29     92.68 o 
   6  32  -1       34.64       64.45     61.98 o 
   8  32  -1     1278.23      801.65    140.55 o 
  -9  33  -1        9.42      219.87    170.43 o 
  -7  33  -1      361.35      381.22    129.24 o 
  -5  33  -1      455.80      657.34    127.19 o 
  -3  33  -1       74.55      222.38     77.04 o 
  -1  33  -1      403.91      482.59     88.56 o 
   1  33  -1       43.45       42.83     50.79 o 
   3  33  -1      294.51      218.63     83.36 o 
   5  33  -1      269.67      250.96     62.27 o 
   7  33  -1      115.85       94.59     82.03 o 
   9  33  -1       28.71      137.01     98.37 o 
  -8  34  -1     1136.66      827.24    148.32 o 
  -6  34  -1      196.38      233.91    123.86 o 
  -4  34  -1     5987.97     6337.96    553.27 o 
  -2  34  -1     2726.03     2593.56    184.26 o 
   0  34  -1       22.84        2.94     50.52 o 
   2  34  -1      226.79      304.83     56.01 o 
   4  34  -1      908.11      907.99    199.99 o 
   6  34  -1     1870.08     1736.77    173.19 o 
   8  34  -1       64.75       40.14    131.92 o 
  -7  35  -1       34.02      -74.51     93.13 o 
  -5  35  -1      251.02      310.82    145.97 o 
  -3  35  -1      357.09      402.42     84.82 o 
  -1  35  -1      223.30      146.43     63.95 o 
   1  35  -1       69.77      -57.09     57.09 o 
   3  35  -1      394.56      547.95     87.37 o 
   5  35  -1      416.43      211.79     84.02 o 
   7  35  -1     1037.70     1137.15    434.32 o 
  -6  36  -1       95.55      -38.92     85.54 o 
  -4  36  -1      223.38       -9.23     78.09 o 
  -2  36  -1      331.70      257.54     91.24 o 
   0  36  -1      259.51      260.13     81.40 o 
   2  36  -1      261.94      197.39     75.76 o 
   4  36  -1      269.34      251.94     81.33 o 
   6  36  -1      251.95      147.37    178.60 o 
   8  36  -1       20.81        4.71    107.60 o 
  -7  37  -1      376.25      654.53    200.93 o 
  -5  37  -1      363.01      230.41    101.19 o 
  -3  37  -1      177.22      172.85     92.09 o 
  -1  37  -1     1110.73     1081.02    124.07 o 
   1  37  -1        9.47      -13.49     65.45 o 
   3  37  -1      801.32     1072.25    131.01 o 
   5  37  -1       36.27       68.56     85.23 o 
   7  37  -1      207.46      300.37    182.66 o 
  -6  38  -1       12.37      119.85     93.98 o 
  -4  38  -1       69.10      -12.94     86.29 o 
  -2  38  -1      276.46      146.22     87.43 o 
   0  38  -1     1162.85     1375.76    143.13 o 
   2  38  -1     1029.97     1151.53    132.95 o 
   4  38  -1       30.02       68.94     76.06 o 
   6  38  -1      680.05      288.20    207.01 o 
  -5  39  -1       76.50       20.77     87.91 o 
  -3  39  -1      192.95      111.66     92.47 o 
  -1  39  -1      393.37      642.50    111.39 o 
   1  39  -1       15.83       51.56     69.93 o 
   3  39  -1       63.59       87.44     80.60 o 
   5  39  -1       70.12      -62.09    123.14 o 
  -4  40  -1      237.43      209.98     97.26 o 
  -2  40  -1     1195.04     1517.61    195.06 o 
   0  40  -1      289.32      284.89     92.57 o 
   2  40  -1       20.86       53.13     78.62 o 
   4  40  -1      129.72      115.17    120.11 o 
  -3  41  -1       91.03       94.66     90.38 o 
  -1  41  -1      434.45      714.03    134.31 o 
   1  41  -1      238.52      179.04     83.42 o 
   3  41  -1      359.52      218.88    125.38 o 
   5  41  -1       48.57       52.69    103.01 o 
  -2  42  -1      103.10       88.31     94.11 o 
   0  42  -1      551.69      449.55    195.10 o 
   2  42  -1       56.50       77.26     83.03 o 
   4  42  -1      418.27      538.45    119.24 o 
  -1  43  -1       12.13       83.53     97.19 o 
   1  43  -1      569.88      897.30    175.76 o 
 -14   0   0      138.54       73.06    202.96 o 
 -12   0   0      277.54      466.80    219.19 o 
 -10   0   0     2088.14     2352.87    244.80 o 
  -8   0   0    29876.54    31939.88   1728.25 o 
  -6   0   0    19621.10    20859.15    914.48 o 
  -4   0   0    83337.53    87392.89   4641.36 o 
  -2   0   0     8620.90     9282.37    657.58 o 
   2   0   0     8621.25     9056.35    460.61 o 
   4   0   0    83340.45    89876.66   3124.70 o 
   6   0   0    19637.78    21745.51    786.09 o 
   8   0   0    29884.77    32010.90   1174.44 o 
  10   0   0     2088.77     2479.95    227.76 o 
  12   0   0      271.63      595.79    184.69 o 
  14   0   0      137.77      -40.59    113.66 o 
 -13   1   0       69.77      -18.81    111.63 o 
 -11   1   0      193.99      221.05    119.95 o 
  -9   1   0      206.00      188.81     61.52 o 
  -7   1   0      137.06      215.91     40.80 o 
  -5   1   0      175.45      156.22     51.76 o 
  -3   1   0      108.76       84.68     41.54 o 
  -1   1   0        3.96       26.57     15.59 o 
   1   1   0        3.88        2.26     12.68 o 
   3   1   0      111.14       56.98     31.47 o 
   5   1   0      173.51      157.75     25.59 o 
   7   1   0      132.74      199.39     33.44 o 
   9   1   0      205.67      262.63     44.37 o 
  11   1   0      193.74      332.71     67.32 o 
  13   1   0       70.68       77.93     69.19 o 
 -14   2   0       10.82     -117.68    117.68 o 
 -12   2   0       74.02      118.79    112.69 o 
 -10   2   0        1.71      -11.46     59.97 o 
  -8   2   0      609.59      516.37     64.19 o 
  -6   2   0     1321.29     1890.31     96.40 o 
  -4   2   0     6902.94     6602.52    266.68 o 
  -2   2   0     5154.31     5980.26    309.98 o 
   0   2   0        1.42       -0.29      4.18 o 
   2   2   0     5155.04     6042.71    215.52 o 
   4   2   0     6904.60     7008.09    184.88 o 
   6   2   0     1323.93     1695.09     77.58 o 
   8   2   0      612.20      592.47     50.79 o 
  10   2   0        1.56        7.84     39.39 o 
  12   2   0       74.07      129.59     73.24 o 
 -13   3   0      265.85      447.23    176.57 o 
 -11   3   0      480.18      661.90    157.55 o 
  -9   3   0     2349.22     2341.79    162.31 o 
  -7   3   0     3213.19     3491.75    128.75 o 
  -5   3   0     1826.12     1827.64    132.18 o 
  -3   3   0    10625.02     9617.67    506.44 o 
  -1   3   0       34.90      -12.42     12.42 o 
   1   3   0       34.99      -13.38     13.38 o 
   3   3   0    10610.39     9955.27    286.49 o 
   5   3   0     1811.69     1976.05     89.24 o 
   7   3   0     3204.01     3214.38    144.88 o 
   9   3   0     2339.03     2335.70    117.82 o 
  11   3   0      477.42      547.31     68.64 o 
  13   3   0      268.43      208.65     92.46 o 
 -12   4   0      523.53      373.36    144.92 o 
 -10   4   0      250.65      144.08     68.15 o 
  -8   4   0       86.58      126.40     66.63 o 
  -6   4   0      189.21      112.52     32.99 o 
  -4   4   0     8722.73    10071.20    363.19 o 
  -2   4   0     5740.17     5670.78    215.45 o 
   0   4   0     2778.12     2772.23    103.51 o 
   2   4   0     5741.70     6018.31    215.97 o 
   4   4   0     8732.45     9154.31    322.13 o 
   6   4   0      193.21      135.52     24.48 o 
   8   4   0       88.44       57.79     32.53 o 
  10   4   0      253.98      191.30     59.37 o 
  12   4   0      524.94      685.86    110.46 o 
 -13   5   0       63.13       87.96    121.76 o 
 -11   5   0      264.83      267.52     98.37 o 
  -9   5   0      774.09      696.45     89.60 o 
  -7   5   0     2037.58     2123.15    141.87 o 
  -5   5   0     3015.85     3248.83    125.42 o 
  -3   5   0      474.70      441.72     33.36 o 
  -1   5   0       76.19       44.96     15.92 o 
   1   5   0       75.73       42.67     12.51 o 
   3   5   0      475.02      423.19     30.58 o 
   5   5   0     3018.97     3191.50    125.35 o 
   7   5   0     2032.50     2074.41     96.08 o 
   9   5   0      775.01      768.02     81.43 o 
  11   5   0      265.37      331.79     74.66 o 
  13   5   0       63.44      113.62     83.56 o 
 -12   6   0      918.61     1020.04    233.40 o 
 -10   6   0     2300.35     1877.94    154.52 o 
  -8   6   0      262.88      285.01     54.55 o 
  -6   6   0    50550.54    55874.66   1658.98 o 
  -4   6   0      339.28      334.23     37.15 o 
  -2   6   0   383882.94   392760.97   9532.66 o 
   0   6   0       29.19      -13.37     13.37 o 
   2   6   0   383872.81   395006.16  10159.50 o 
   4   6   0      339.11      289.85     27.43 o 
   6   6   0    50549.99    54028.23   1756.35 o 
   8   6   0      271.50      255.53     53.12 o 
  10   6   0     2304.52     2231.79    205.34 o 
  12   6   0      915.97      972.60    131.67 o 
 -13   7   0      181.77      207.35    139.01 o 
 -11   7   0       38.74      283.15    102.24 o 
  -9   7   0       95.91       15.99     50.63 o 
  -7   7   0       22.02       46.63     34.34 o 
  -5   7   0      356.00      330.93     40.84 o 
  -3   7   0      215.20      198.59     22.10 o 
  -1   7   0       91.27      -14.15     14.15 o 
   1   7   0       91.65      -15.20     15.20 o 
   3   7   0      214.87      175.73     26.11 o 
   5   7   0      351.87      317.21     54.45 o 
   7   7   0       23.58       53.42     36.63 o 
   9   7   0       91.35       96.51     49.73 o 
  11   7   0       39.93      171.51     65.62 o 
  13   7   0      181.86      229.76     82.97 o 
 -12   8   0      739.20      747.94    186.72 o 
 -10   8   0       74.43      -54.79     66.84 o 
  -8   8   0      391.66      488.45     64.47 o 
  -6   8   0    12369.54    13209.20    421.95 o 
  -4   8   0    78955.91    88278.86   2300.01 o 
  -2   8   0     5277.19     5433.70    142.92 o 
   0   8   0     5705.56     4392.89    135.32 o 
   2   8   0     5277.54     5324.80    164.48 o 
   4   8   0    78957.04    82577.99   2636.83 o 
   6   8   0    12367.26    13067.14    451.49 o 
   8   8   0      392.62      337.17     75.12 o 
  10   8   0       74.75       -7.45     54.11 o 
  12   8   0      739.59     1073.09    113.84 o 
 -13   9   0      113.51       20.93    118.88 o 
 -11   9   0        1.49       87.01     83.89 o 
  -9   9   0     2060.87     2384.61    149.31 o 
  -7   9   0     1121.47     1002.79     75.63 o 
  -5   9   0     9338.51     9455.74    281.30 o 
  -3   9   0       38.70       14.22     15.34 o 
  -1   9   0     9050.72     7667.19    211.47 o 
   1   9   0     9062.52     7693.02    228.09 o 
   3   9   0       38.64       35.44     17.02 o 
   5   9   0     9337.43    10105.36    309.16 o 
   7   9   0     1119.25     1048.96     82.32 o 
   9   9   0     2043.93     2487.27    151.82 o 
  11   9   0        1.71      -17.44     59.97 o 
  13   9   0      115.55      160.09     78.66 o 
 -12  10   0      338.96      270.81    136.31 o 
 -10  10   0      363.84      274.01     95.73 o 
  -8  10   0        9.75       25.02     40.97 o 
  -6  10   0     4215.91     4599.96    144.82 o 
  -4  10   0     1421.00     1404.15     57.16 o 
  -2  10   0     6876.61     6314.47    181.30 o 
   0  10   0       22.97      -21.86     21.86 o 
   2  10   0     6884.11     6488.37    212.96 o 
   4  10   0     1423.93     1580.02     77.49 o 
   6  10   0     4213.96     4735.98    169.16 o 
   8  10   0       11.91       17.76     41.67 o 
  10  10   0      364.61      494.69    105.89 o 
  12  10   0      340.15      232.24     76.10 o 
 -13  11   0      284.81      199.56    140.29 o 
 -11  11   0       72.52       44.56     94.74 o 
  -9  11   0     1286.16     1759.51    150.32 o 
  -7  11   0     1108.34     1145.02     75.24 o 
  -5  11   0     1927.31     2074.01     84.51 o 
  -3  11   0     4264.60     4308.42    127.24 o 
  -1  11   0     1373.82     1214.41     52.04 o 
   1  11   0     1370.13     1288.94     72.24 o 
   3  11   0     4259.76     4312.22    124.68 o 
   5  11   0     1919.35     2024.27     97.64 o 
   7  11   0     1104.87     1229.27     93.83 o 
   9  11   0     1295.84     1507.81    147.16 o 
  11  11   0       72.32       46.60     65.14 o 
  13  11   0      282.22      309.78     91.33 o 
 -12  12   0      103.05       15.44    117.26 o 
 -10  12   0       37.37      -42.62     80.85 o 
  -8  12   0     1696.09     1457.50    100.78 o 
  -6  12   0     5352.39     5838.92    178.60 o 
  -4  12   0    74918.40    79417.60   1988.87 o 
  -2  12   0     2572.08     2571.65     85.19 o 
   0  12   0    67243.18    64655.94   2237.25 o 
   2  12   0     2570.01     2754.63     97.33 o 
   4  12   0    74914.88    80806.88   2327.35 o 
   6  12   0     5351.84     5988.53    205.74 o 
   8  12   0     1697.04     1625.20    182.37 o 
  10  12   0       37.64       13.80     55.28 o 
  12  12   0      103.77       40.45     75.64 o 
 -13  13   0      252.27        0.00    162.36 o 
 -11  13   0       10.54        6.84    103.33 o 
  -9  13   0      113.31      141.40     57.66 o 
  -7  13   0       91.09      102.38     33.96 o 
  -5  13   0      891.65      949.57     50.64 o 
  -3  13   0     1222.25     1243.26     57.62 o 
  -1  13   0      380.18      393.54     34.08 o 
   1  13   0      384.45      393.19     35.29 o 
   3  13   0     1225.09     1211.37     88.88 o 
   5  13   0      897.14      989.12     65.78 o 
   7  13   0       88.08      149.18     39.65 o 
   9  13   0      118.90      141.08     58.43 o 
  11  13   0        9.42       10.69     65.71 o 
  13  13   0      253.76      290.11    100.88 o 
 -12  14   0       51.48       89.30    182.66 o 
 -10  14   0      220.95      200.92     80.81 o 
  -8  14   0     2996.83     2934.18    207.43 o 
  -6  14   0    12100.18    12036.87    341.46 o 
  -4  14   0     2158.21     2439.69     92.53 o 
  -2  14   0    68944.37    71256.80   1888.17 o 
   0  14   0        3.15      -20.41     20.41 o 
   2  14   0    68953.98    70993.36   1869.00 o 
   4  14   0     2157.97     2456.89     87.88 o 
   6  14   0    12109.93    12590.47    362.02 o 
   8  14   0     2992.54     2941.43    197.98 o 
  10  14   0      217.67      182.53     69.25 o 
  12  14   0       52.47       71.19     75.70 o 
 -13  15   0       72.56      194.84    207.01 o 
 -11  15   0      391.02      657.58    239.49 o 
  -9  15   0      165.72      185.81     56.00 o 
  -7  15   0     1821.15     2215.08     99.62 o 
  -5  15   0       87.66       75.50     23.53 o 
  -3  15   0     5851.39     6198.71    176.38 o 
  -1  15   0       25.70      -18.81     18.81 o 
   1  15   0       25.54       32.58     21.45 o 
   3  15   0     5858.08     6038.89    182.30 o 
   5  15   0       89.53       43.92     24.24 o 
   7  15   0     1817.38     2104.80    152.81 o 
   9  15   0      165.35      104.12     58.42 o 
  11  15   0      387.84      680.39     99.42 o 
  13  15   0       73.61       73.44     96.21 o 
 -12  16   0      134.47      219.19    190.78 o 
 -10  16   0      225.06      407.93    113.87 o 
  -8  16   0      285.92      344.29     62.27 o 
  -6  16   0     1777.17     1863.71     99.74 o 
  -4  16   0     3210.49     3341.71    112.21 o 
  -2  16   0     1045.32     1001.61     58.96 o 
   0  16   0      595.70      599.92     56.91 o 
   2  16   0     1044.73     1036.98     53.97 o 
   4  16   0     3204.83     3354.64    103.24 o 
   6  16   0     1779.84     1980.87    106.03 o 
   8  16   0      286.21      275.29     61.84 o 
  10  16   0      225.68      219.23    120.15 o 
  12  16   0      134.39      122.11     81.62 o 
 -11  17   0     1223.73     1911.84    385.62 o 
  -9  17   0      295.70      321.35     97.84 o 
  -7  17   0      734.35      800.18     66.25 o 
  -5  17   0     2698.86     2899.74     97.21 o 
  -3  17   0     2184.30     2399.96     92.78 o 
  -1  17   0     2092.93     2080.98     80.56 o 
   1  17   0     2079.02     2100.12     96.39 o 
   3  17   0     2188.56     2342.08     89.02 o 
   5  17   0     2694.31     2785.94    105.46 o 
   7  17   0      738.91      679.48     73.72 o 
   9  17   0      299.11      306.46     75.56 o 
  11  17   0     1226.67     1526.61    157.46 o 
 -12  18   0      108.10      -12.18    194.84 o 
 -10  18   0      570.03      618.08    246.58 o 
  -8  18   0     1056.70     1050.49    101.31 o 
  -6  18   0     2216.22     2110.24     96.08 o 
  -4  18   0      206.74      166.00     31.06 o 
  -2  18   0     5999.66     6481.15    171.09 o 
   0  18   0       17.38      -21.73     21.73 o 
   2  18   0     5996.81     6461.14    185.90 o 
   4  18   0      205.32      139.72     26.41 o 
   6  18   0     2214.27     2137.38    126.02 o 
   8  18   0     1056.11     1098.18    178.69 o 
  10  18   0      569.13      723.40    109.32 o 
  12  18   0      107.65       71.50     92.94 o 
 -11  19   0      250.77      138.01    182.66 o 
  -9  19   0       77.49       74.05     81.01 o 
  -7  19   0      145.88      160.04     48.67 o 
  -5  19   0      549.34      732.79     51.21 o 
  -3  19   0      459.61      405.97     38.66 o 
  -1  19   0      227.39      142.52     29.15 o 
   1  19   0      232.06      177.69     31.00 o 
   3  19   0      453.02      352.07     60.79 o 
   5  19   0      549.75      641.96     57.12 o 
   7  19   0      147.55       70.15     44.62 o 
   9  19   0       79.16       -3.80     58.10 o 
  11  19   0      254.54      309.00     91.11 o 
 -12  20   0       40.47      263.84    227.31 o 
 -10  20   0     1893.53     1927.61    219.64 o 
  -8  20   0      417.37      171.18     68.82 o 
  -6  20   0      255.69      430.09     54.46 o 
  -4  20   0    16399.01    16542.09    441.60 o 
  -2  20   0      992.17      927.07     68.51 o 
   0  20   0    36731.59    37523.98   1017.10 o 
   2  20   0      991.53      953.74     56.63 o 
   4  20   0    16399.14    16647.83    446.35 o 
   6  20   0      254.68      444.27     60.40 o 
   8  20   0      418.46      425.68     81.08 o 
  10  20   0     1890.78     1538.59    151.74 o 
  12  20   0       39.63      -86.40     86.40 o 
 -11  21   0      123.27      336.91    239.49 o 
  -9  21   0        5.30       86.96     96.77 o 
  -7  21   0       37.77        9.27     43.80 o 
  -5  21   0      496.92      672.22     66.55 o 
  -3  21   0      214.28      207.11     33.33 o 
  -1  21   0      163.94      181.68     31.56 o 
   1  21   0      167.84      148.03     33.85 o 
   3  21   0      212.07      174.38     30.79 o 
   5  21   0      500.52      660.04     77.52 o 
   7  21   0       37.36       24.39     46.56 o 
   9  21   0        5.27      -17.69     60.33 o 
  11  21   0      123.64       15.99     86.78 o 
 -12  22   0      282.90      864.59    324.73 o 
 -10  22   0      424.10      288.79    123.42 o 
  -8  22   0     2841.70     3092.05    282.41 o 
  -6  22   0        6.03        1.61     41.81 o 
  -4  22   0       51.92       97.40     32.43 o 
  -2  22   0      288.58      304.60     37.09 o 
   0  22   0       35.88       20.77     25.71 o 
   2  22   0      291.58      268.82     38.19 o 
   4  22   0       52.61       53.59     29.72 o 
   6  22   0        5.91       50.03     44.30 o 
   8  22   0     2841.90     2953.41    389.20 o 
  10  22   0      424.16      235.64     83.43 o 
  12  22   0      282.87      332.23    152.93 o 
 -11  23   0      168.93      437.74    141.18 o 
  -9  23   0      732.07     1380.11    200.91 o 
  -7  23   0      560.87      872.50     77.26 o 
  -5  23   0      273.34      200.53     40.45 o 
  -3  23   0     1979.03     2157.46     94.76 o 
  -1  23   0     3258.51     2954.95    113.05 o 
   1  23   0     3262.29     3130.12    114.57 o 
   3  23   0     1991.57     2044.90     95.09 o 
   5  23   0      271.72      201.27     38.69 o 
   7  23   0      558.17      826.47    124.05 o 
   9  23   0      731.11      736.79    107.93 o 
  11  23   0      169.25      169.60     94.33 o 
 -10  24   0      136.67      169.13    116.84 o 
  -8  24   0      863.38      988.54    207.10 o 
  -6  24   0      200.99      143.78     48.81 o 
  -4  24   0      126.34       90.84     36.91 o 
  -2  24   0       11.54       11.61     28.01 o 
   0  24   0      934.82      806.64     62.67 o 
   2  24   0       11.70      -10.96     27.75 o 
   4  24   0      126.66      148.30     35.35 o 
   6  24   0      200.77      119.95     50.43 o 
   8  24   0      860.24     1102.59    129.08 o 
  10  24   0      136.47       23.87     77.92 o 
 -11  25   0        5.05       39.49    119.00 o 
  -9  25   0      133.80      132.65    107.26 o 
  -7  25   0       64.78      110.78     53.03 o 
  -5  25   0        3.32      -17.62     34.97 o 
  -3  25   0      362.63      324.14     44.17 o 
  -1  25   0     2025.79     1827.31     88.06 o 
   1  25   0     2014.64     1751.34    112.55 o 
   3  25   0      359.76      351.35     44.99 o 
   5  25   0        2.89      -17.59     32.40 o 
   7  25   0       64.67      234.38     62.82 o 
   9  25   0      134.63       31.42     70.89 o 
  11  25   0        5.04       81.26     95.56 o 
 -10  26   0      669.86      573.61    218.44 o 
  -8  26   0      347.22      369.37     97.53 o 
  -6  26   0       49.95        7.08     46.79 o 
  -4  26   0     1784.10     1847.08     94.73 o 
  -2  26   0     6150.27     6263.77    194.19 o 
   0  26   0      154.08      272.89     44.49 o 
   2  26   0     6148.00     6266.43    206.70 o 
   4  26   0     1785.19     1712.59     92.74 o 
   6  26   0       54.01       87.30     53.12 o 
   8  26   0      346.11      381.62     85.20 o 
  10  26   0      671.04      374.03    104.75 o 
 -11  27   0       67.71      -18.45    132.90 o 
  -9  27   0       28.42      -28.62    106.69 o 
  -7  27   0       50.88       71.54     58.70 o 
  -5  27   0       16.75       24.24     38.89 o 
  -3  27   0      339.64      446.72     53.31 o 
  -1  27   0      471.80      548.96     52.43 o 
   1  27   0      471.23      474.08     54.37 o 
   3  27   0      340.33      401.93     80.96 o 
   5  27   0       16.94        4.15     40.61 o 
   7  27   0       51.10       44.95     72.69 o 
   9  27   0       28.55       32.33     81.82 o 
  11  27   0       68.68      -60.95     99.36 o 
 -10  28   0      836.33     1295.92    210.23 o 
  -8  28   0     2488.79     2480.90    338.93 o 
  -6  28   0     1149.12     1234.15    135.82 o 
  -4  28   0      317.07      339.24     52.42 o 
  -2  28   0       90.46       48.80     35.95 o 
   0  28   0     5229.73     5069.45    183.21 o 
   2  28   0       90.70       74.76     38.16 o 
   4  28   0      317.89      305.13     51.75 o 
   6  28   0     1151.15     1032.76    102.65 o 
   8  28   0     2491.15     2658.32    271.20 o 
  10  28   0      836.31     1216.56    248.48 o 
  -9  29   0      447.35      558.29    157.22 o 
  -7  29   0       53.09       85.60     62.09 o 
  -5  29   0      581.29      798.74     78.44 o 
  -3  29   0      181.48      180.43     46.24 o 
  -1  29   0      557.34      600.17     57.36 o 
   1  29   0      562.23      621.43     62.89 o 
   3  29   0      178.96       97.34     41.86 o 
   5  29   0      576.35      458.43     63.19 o 
   7  29   0       53.14      143.38     63.32 o 
   9  29   0      446.57      639.46    134.17 o 
 -10  30   0      310.56      401.22    148.01 o 
  -8  30   0      338.88      429.46    111.16 o 
  -6  30   0      532.28      585.38     81.30 o 
  -4  30   0       21.44      -29.83     38.09 o 
  -2  30   0     2165.97     2138.32    107.25 o 
   0  30   0       79.51       93.50     46.04 o 
   2  30   0     2161.94     2368.54    175.52 o 
   4  30   0       21.41       64.70     44.50 o 
   6  30   0      529.97      317.89     72.39 o 
   8  30   0      339.42      555.43    105.27 o 
  10  30   0      308.45      355.69    130.36 o 
  -9  31   0       14.55       58.65    120.34 o 
  -7  31   0      766.10      959.64    126.00 o 
  -5  31   0      435.76      716.66     79.25 o 
  -3  31   0      436.94      458.81     61.94 o 
  -1  31   0      645.42      656.65     61.19 o 
   1  31   0      643.04      723.82     73.63 o 
   3  31   0      433.73      420.62     61.20 o 
   5  31   0      437.01      557.00     80.28 o 
   7  31   0      764.70      776.71    102.84 o 
   9  31   0       15.00       79.64     80.72 o 
  -8  32   0       96.10       40.20     93.56 o 
  -6  32   0      267.88      227.66     89.68 o 
  -4  32   0     1372.05     1408.65    106.20 o 
  -2  32   0     2074.53     2018.83    111.12 o 
   0  32   0      869.46      607.15     66.74 o 
   2  32   0     2077.35     2021.87    115.13 o 
   4  32   0     1376.77     1206.51    118.74 o 
   6  32   0      267.09      196.46     82.42 o 
   8  32   0       95.80      -54.86     71.59 o 
  -9  33   0       71.76      483.36    178.55 o 
  -7  33   0       50.03       27.55     94.63 o 
  -5  33   0      292.07      275.38     82.61 o 
  -3  33   0       95.55       85.13     53.36 o 
  -1  33   0      858.51      867.93    102.87 o 
   1  33   0      859.02      744.11     84.59 o 
   3  33   0       95.05       18.58     47.22 o 
   5  33   0      292.18      506.77     99.52 o 
   7  33   0       50.76       57.37     82.88 o 
   9  33   0       71.94       95.84     99.41 o 
  -8  34   0      467.58      792.05    211.32 o 
  -6  34   0     2490.17     2601.32    224.14 o 
  -4  34   0     1332.37     1665.87    248.94 o 
  -2  34   0     2936.05     2875.28    161.88 o 
   0  34   0       22.55      -22.70     49.92 o 
   2  34   0     2936.50     2923.22    162.17 o 
   4  34   0     1330.59     1429.50    196.86 o 
   6  34   0     2491.00     2302.11    227.37 o 
   8  34   0      466.87      661.75    135.63 o 
  -7  35   0      200.69      353.04    121.30 o 
  -5  35   0      153.17       76.68     83.27 o 
  -3  35   0      465.21      655.24    100.42 o 
  -1  35   0       65.84       32.56     54.87 o 
   1  35   0       67.51       85.87     74.50 o 
   3  35   0      459.60      615.77    100.64 o 
   5  35   0      154.16      164.31     71.81 o 
   7  35   0      200.80      318.55    163.10 o 
  -8  36   0      213.54      208.71    117.75 o 
  -6  36   0      260.22      316.33    107.64 o 
  -4  36   0      272.44      312.82    126.23 o 
  -2  36   0      392.72      484.09     91.88 o 
   0  36   0      811.18      677.47    102.45 o 
   2  36   0      393.84      614.22    100.86 o 
   4  36   0      270.91      315.48     89.65 o 
   6  36   0      259.60      268.14    172.16 o 
   8  36   0      212.54      207.22    107.60 o 
  -7  37   0      241.88      235.09    106.27 o 
  -5  37   0      627.25      799.69    133.58 o 
  -3  37   0      527.86      400.40    100.86 o 
  -1  37   0      687.04      700.28    109.10 o 
   1  37   0      688.95      599.31    130.82 o 
   3  37   0      533.97      427.71     97.37 o 
   5  37   0      629.51      666.02    122.23 o 
   7  37   0      240.37      468.74    126.51 o 
  -6  38   0      772.98      684.79    129.11 o 
  -4  38   0      186.89      325.56     99.98 o 
  -2  38   0     1001.50      736.77    147.06 o 
   0  38   0        9.47       73.52     83.65 o 
   2  38   0     1002.38     1224.62    183.97 o 
   4  38   0      187.79      240.35    122.67 o 
   6  38   0      773.45      896.48    176.22 o 
  -5  39   0      160.25      127.04     73.74 o 
  -3  39   0      333.22      605.79    126.33 o 
  -1  39   0      107.09       89.55     75.39 o 
   1  39   0      108.01      202.60     81.21 o 
   3  39   0      333.53      467.49    105.28 o 
   5  39   0      159.20      143.15    128.30 o 
  -4  40   0     3331.83     2892.40    257.94 o 
  -2  40   0     2838.86     3884.38    561.55 o 
   0  40   0      403.20      644.45    113.84 o 
   2  40   0     2832.40     3621.31    252.48 o 
   4  40   0     3329.50     3135.21    256.54 o 
  -5  41   0      271.83      403.50    122.07 o 
  -3  41   0      289.22      303.14    112.18 o 
  -1  41   0      582.83      664.99    128.89 o 
   1  41   0      579.92      768.09    121.64 o 
   3  41   0      292.06      206.46     94.98 o 
   5  41   0      269.44      130.77    131.66 o 
  -4  42   0      135.19       89.30     79.04 o 
  -2  42   0       91.40       20.50    125.38 o 
   0  42   0       23.25       26.36     80.76 o 
   2  42   0       90.84       48.15     87.72 o 
   4  42   0      134.98      317.34    114.19 o 
  -3  43   0      727.85      717.80    130.22 o 
  -1  43   0      158.43      156.31     84.38 o 
   1  43   0      159.24      159.71     95.04 o 
   3  43   0      731.74      292.26    211.07 o 
   0  44   0     2448.65     2577.13    422.15 o 
 -13   1   1      720.73      670.24    190.85 o 
 -11   1   1      773.34     1004.36    257.75 o 
  -9   1   1     2187.38     2349.92    157.44 o 
  -7   1   1     1004.07     1145.57     76.01 o 
  -5   1   1      539.32      546.35     40.61 o 
  -3   1   1     1955.28     1853.24    115.68 o 
  -1   1   1       67.06       45.81     11.81 o 
   1   1   1       81.88       43.84     13.59 o 
   3   1   1     2343.65     2127.57     76.54 o 
   5   1   1     1927.18     1974.50     84.94 o 
   7   1   1     1623.46     1685.22     84.11 o 
   9   1   1     1778.39     1874.10    105.78 o 
  11   1   1      402.00      427.70     67.94 o 
  13   1   1      802.34     1083.98    116.07 o 
 -14   2   1      789.30      772.15    195.34 o 
 -12   2   1      132.07      119.08    119.09 o 
 -10   2   1     3708.96     4064.71    375.47 o 
  -8   2   1      617.70      554.66     58.71 o 
  -6   2   1    23116.10    25320.55    714.34 o 
  -4   2   1       11.77        2.94     24.01 o 
  -2   2   1    10190.29    10109.86    406.19 o 
   0   2   1      924.59      893.27     35.87 o 
   2   2   1     4441.40     4274.67    144.80 o 
   4   2   1    52668.20    53767.02   1640.65 o 
   6   2   1    10921.79    11645.39    330.67 o 
   8   2   1     6048.40     6148.86    197.98 o 
  10   2   1      288.20      227.92     51.43 o 
  12   2   1     3024.98     3164.89    177.35 o 
 -13   3   1      185.17      327.38    149.17 o 
 -11   3   1      233.01      326.32    127.70 o 
  -9   3   1      124.25      148.47     50.51 o 
  -7   3   1     1571.19     1664.53    104.39 o 
  -5   3   1       17.38       34.63     24.33 o 
  -3   3   1     3311.60     2786.65    111.60 o 
  -1   3   1        5.55      -11.30     11.30 o 
   1   3   1       51.78       41.41     14.46 o 
   3   3   1     3584.50     3279.06    107.15 o 
   5   3   1      403.80      347.85     34.58 o 
   7   3   1     1014.48     1107.26     67.65 o 
   9   3   1      700.87      710.01     84.30 o 
  11   3   1      540.08      915.15     86.20 o 
  13   3   1      192.98      214.17    101.38 o 
 -14   4   1      501.02      651.71    191.82 o 
 -12   4   1     1211.75      859.50    192.81 o 
 -10   4   1       97.14       12.53     73.39 o 
  -8   4   1     1256.60     1450.81    124.30 o 
  -6   4   1     2608.52     3034.64    113.94 o 
  -4   4   1    22230.76    23867.01    828.86 o 
  -2   4   1    16049.14    16188.39    425.60 o 
   0   4   1      443.88      429.50     29.46 o 
   2   4   1    30651.79    31363.92    949.71 o 
   4   4   1      968.42      982.82     63.65 o 
   6   4   1    13806.76    14661.60    383.55 o 
   8   4   1     6797.80     6769.63    215.77 o 
  10   4   1      194.51       53.13     72.31 o 
  12   4   1      219.86      281.81     81.56 o 
 -13   5   1      591.84      517.23    169.27 o 
 -11   5   1      414.10      290.68    133.26 o 
  -9   5   1     1510.14     1918.67    135.00 o 
  -7   5   1     3730.60     4070.20    149.08 o 
  -5   5   1      825.83      958.15     76.88 o 
  -3   5   1      227.15      191.31     20.33 o 
  -1   5   1       24.46       42.65     13.38 o 
   1   5   1      144.68       79.79     17.85 o 
   3   5   1     3276.74     2620.60    147.42 o 
   5   5   1      355.04      315.84     29.50 o 
   7   5   1     3775.18     3603.81    132.34 o 
   9   5   1      612.42      764.41    114.06 o 
  11   5   1     1489.69     2100.36    158.51 o 
  13   5   1      672.72      805.10    115.05 o 
 -12   6   1       77.72      -28.53    101.14 o 
 -10   6   1     2572.54     2847.60    226.06 o 
  -8   6   1     1411.49     1531.73    108.12 o 
  -6   6   1     2831.48     2797.91    110.07 o 
  -4   6   1     4253.65     4972.58    147.12 o 
  -2   6   1    71506.30    72366.62   1756.18 o 
   0   6   1    12530.46    11710.08    291.99 o 
   2   6   1    28807.00    29019.07    933.78 o 
   4   6   1     1346.15     1618.75     66.10 o 
   6   6   1     3982.48     4309.53    178.88 o 
   8   6   1     8699.40     8992.29    445.10 o 
  10   6   1      474.37      556.50     88.53 o 
  12   6   1      243.72      133.59     97.84 o 
 -13   7   1      131.86       78.72    127.70 o 
 -11   7   1      156.12      146.50    110.25 o 
  -9   7   1      487.79      525.64     71.25 o 
  -7   7   1     1604.04     1568.72     86.09 o 
  -5   7   1      450.04      497.87     52.95 o 
  -3   7   1      109.70       65.15     14.69 o 
  -1   7   1      782.72      684.99     31.94 o 
   1   7   1     1733.56     1524.35     88.62 o 
   3   7   1       29.63       -5.57     24.01 o 
   5   7   1      304.89      374.94     47.45 o 
   7   7   1     2009.44     1950.73    131.60 o 
   9   7   1       16.61       -7.51     49.18 o 
  11   7   1       62.35       49.81     64.00 o 
  13   7   1      394.82      730.40    126.55 o 
 -12   8   1     1131.93      831.48    340.97 o 
 -10   8   1      640.98      627.38    114.27 o 
  -8   8   1    12746.26    13275.14    478.99 o 
  -6   8   1     1022.71     1117.57     58.61 o 
  -4   8   1     7253.08     7661.95    234.04 o 
  -2   8   1     9111.55     9026.80    228.15 o 
   0   8   1      122.55      118.97     22.64 o 
   2   8   1    25414.99    24136.13    878.03 o 
   4   8   1    17601.76    20541.71    751.50 o 
   6   8   1    19831.43    19236.92    647.09 o 
   8   8   1      954.75      993.77     90.78 o 
  10   8   1     5791.36     5796.93    369.61 o 
  12   8   1      437.51      545.90     97.81 o 
 -13   9   1      209.67      346.38    162.40 o 
 -11   9   1      445.76      269.21    194.84 o 
  -9   9   1     2298.54     2808.20    193.22 o 
  -7   9   1      112.67       94.88     34.49 o 
  -5   9   1     4390.64     4477.54    137.12 o 
  -3   9   1       58.24       60.79     14.51 o 
  -1   9   1     6481.01     5590.14    184.25 o 
   1   9   1      732.49      560.19     43.03 o 
   3   9   1      241.37      304.62     36.92 o 
   5   9   1     1690.45     1770.22     87.36 o 
   7   9   1     2948.40     3045.01    156.61 o 
   9   9   1      479.22      738.62    145.30 o 
  11   9   1      440.98      613.28     92.32 o 
  13   9   1       40.18      111.98     82.59 o 
 -12  10   1      532.54      553.91    161.69 o 
 -10  10   1       20.08       12.18     67.47 o 
  -8  10   1      446.34      507.40     61.72 o 
  -6  10   1     2430.25     2545.01     98.01 o 
  -4  10   1     7265.92     8251.83    209.20 o 
  -2  10   1     1401.40     1343.29     46.83 o 
   0  10   1     7819.44     7262.33    259.05 o 
   2  10   1     6050.49     6323.15    238.76 o 
   4  10   1       29.54      -29.29     29.29 o 
   6  10   1      964.42      988.87     59.05 o 
   8  10   1      103.72       13.53     38.28 o 
  10  10   1     2356.85     2614.41    203.25 o 
  12  10   1       22.28       53.15     69.73 o 
 -13  11   1      154.87      276.02    190.78 o 
 -11  11   1      614.78      672.03    288.20 o 
  -9  11   1      268.48      304.87     75.48 o 
  -7  11   1      900.42      964.08     60.31 o 
  -5  11   1      866.87      918.81     81.83 o 
  -3  11   1       15.12       -6.84     15.37 o 
  -1  11   1      923.70      743.93     40.11 o 
   1  11   1     1830.39     1725.20     96.51 o 
   3  11   1      121.58      101.52     28.41 o 
   5  11   1     2578.52     2810.90    125.90 o 
   7  11   1      897.30      907.60     69.32 o 
   9  11   1     3438.60     4053.15    204.56 o 
  11  11   1      193.40      167.89     72.30 o 
  13  11   1      701.31     1078.91    135.39 o 
 -12  12   1     2188.18     2353.88    422.15 o 
 -10  12   1      516.25      316.63     84.98 o 
  -8  12   1    11051.31    11504.98    423.36 o 
  -6  12   1      282.20      342.34     39.44 o 
  -4  12   1    10647.68    10661.61    266.21 o 
  -2  12   1     1030.72      864.87     40.30 o 
   0  12   1    11522.48    11041.19    364.58 o 
   2  12   1    23277.32    21890.19    711.63 o 
   4  12   1      147.53      192.37     31.00 o 
   6  12   1     1588.15     1776.04     97.97 o 
   8  12   1     2361.15     2170.40    140.36 o 
  10  12   1     5163.02     5999.72    284.94 o 
  12  12   1      106.96      -55.93     67.70 o 
 -13  13   1      133.33       32.47    150.19 o 
 -11  13   1      128.24       28.41    142.07 o 
  -9  13   1      120.43      158.63     66.20 o 
  -7  13   1      256.80      194.42     49.71 o 
  -5  13   1      126.13       58.14     24.30 o 
  -3  13   1       50.59      114.04     22.63 o 
  -1  13   1      151.43      133.51     22.68 o 
   1  13   1      673.71      474.79     61.42 o 
   3  13   1     3244.09     3118.68    114.11 o 
   5  13   1       71.61       42.21     31.69 o 
   7  13   1      975.13      951.39     64.92 o 
   9  13   1      274.16      230.76     63.03 o 
  11  13   1      887.53      531.24    166.88 o 
  13  13   1      144.82      187.05     89.78 o 
 -12  14   1       52.07        8.12    146.13 o 
 -10  14   1      934.56     1097.57    155.86 o 
  -8  14   1      215.36      115.20     57.79 o 
  -6  14   1     2085.84     2195.17     95.89 o 
  -4  14   1     1530.35     1676.61     67.25 o 
  -2  14   1     7044.20     7264.14    200.35 o 
   0  14   1     8537.09     8627.05    251.93 o 
   2  14   1     5402.48     6017.56    210.63 o 
   4  14   1     1822.89     1580.52     85.62 o 
   6  14   1     1906.30     2226.28    126.79 o 
   8  14   1    11131.60    11256.63    446.67 o 
  10  14   1     1379.15     1941.75    193.79 o 
  12  14   1     1163.09      880.48    138.31 o 
 -13  15   1      316.59      320.67    219.19 o 
 -11  15   1     2958.01     3486.37    507.39 o 
  -9  15   1      126.46       68.76     73.79 o 
  -7  15   1     3157.41     3994.77    148.80 o 
  -5  15   1        5.88       19.46     20.59 o 
  -3  15   1     5163.26     5176.47    149.10 o 
  -1  15   1      195.98      148.75     26.83 o 
   1  15   1      531.17      498.07     39.03 o 
   3  15   1      173.67      105.14     25.23 o 
   5  15   1      420.27      403.53     45.30 o 
   7  15   1       64.00       60.34     39.12 o 
   9  15   1      957.18      968.92     99.20 o 
  11  15   1      431.44      586.40     97.26 o 
  13  15   1       24.27      -32.92    103.33 o 
 -12  16   1      492.62      125.83    194.84 o 
 -10  16   1     1292.98     1879.40    192.53 o 
  -8  16   1       68.58      -48.60     48.60 o 
  -6  16   1     1140.52     1233.61     57.66 o 
  -4  16   1     2843.10     3055.66     96.50 o 
  -2  16   1     8773.67     9313.48    252.22 o 
   0  16   1       62.97       61.77     23.59 o 
   2  16   1     7307.92     6815.53    237.48 o 
   4  16   1     6971.67     7501.39    227.18 o 
   6  16   1     5508.97     4788.52    183.30 o 
   8  16   1      306.31      209.25     58.23 o 
  10  16   1     2848.89     2185.89    224.14 o 
  12  16   1      538.49      794.72    116.59 o 
 -11  17   1      348.34      660.24    179.23 o 
  -9  17   1       72.53      113.54     76.79 o 
  -7  17   1      202.78      265.71     61.44 o 
  -5  17   1      220.33      253.51     31.64 o 
  -3  17   1     1160.44     1181.99     71.53 o 
  -1  17   1      179.25      136.50     28.10 o 
   1  17   1       90.76       46.58     33.02 o 
   3  17   1      647.00      644.08     49.92 o 
   5  17   1      106.20      131.79     40.81 o 
   7  17   1      772.83      919.50     99.64 o 
   9  17   1       98.19       80.59     76.16 o 
  11  17   1     1843.62     1782.15    253.69 o 
 -12  18   1       80.60      121.77    186.72 o 
 -10  18   1     5038.46     5080.89    416.35 o 
  -8  18   1       14.77      111.19     70.04 o 
  -6  18   1     8670.32     8509.17    213.21 o 
  -4  18   1     1997.22     2109.03     87.47 o 
  -2  18   1    12128.02    11905.48    280.13 o 
   0  18   1     1671.59     1699.11     80.18 o 
   2  18   1     4611.75     4993.33    164.51 o 
   4  18   1     6149.75     6621.10    229.85 o 
   6  18   1       18.22       65.49     49.99 o 
   8  18   1     1054.69      973.30    112.24 o 
  10  18   1      287.22      189.23     81.88 o 
  12  18   1      301.42      217.87     97.74 o 
 -11  19   1      139.71      323.96    151.80 o 
  -9  19   1      103.10      215.36     85.71 o 
  -7  19   1      324.13      380.18     77.15 o 
  -5  19   1      292.96      352.29     36.79 o 
  -3  19   1     1318.26     1234.10     65.04 o 
  -1  19   1      898.25      811.79     54.91 o 
   1  19   1      561.68      548.96     44.10 o 
   3  19   1      194.44      183.64     32.36 o 
   5  19   1     4299.69     4480.53    189.98 o 
   7  19   1       79.17      -37.76     39.13 o 
   9  19   1     1462.97     1329.55    138.11 o 
  11  19   1      193.04       70.77     80.19 o 
 -12  20   1       31.21      235.43    227.31 o 
 -10  20   1        7.66       45.79     98.07 o 
  -8  20   1      252.65      188.86     83.82 o 
  -6  20   1     2279.57     2594.19     96.29 o 
  -4  20   1       68.21       41.70     27.30 o 
  -2  20   1     1557.30     1604.87     84.12 o 
   0  20   1        7.37        6.17     25.03 o 
   2  20   1     2796.35     2843.59    111.62 o 
   4  20   1     1781.75     1975.89     95.45 o 
   6  20   1       12.95       26.61     46.68 o 
   8  20   1        6.22      -33.50     67.08 o 
  10  20   1     1596.23     1085.74    134.33 o 
  12  20   1     2195.45     2198.26    268.46 o 
 -11  21   1      109.39     -127.45    156.28 o 
  -9  21   1     1376.18     1800.27    167.17 o 
  -7  21   1       35.55       87.76     48.47 o 
  -5  21   1     3040.08     3540.02    117.11 o 
  -3  21   1     1254.52     1346.53     69.55 o 
  -1  21   1       96.22       50.94     28.63 o 
   1  21   1     1886.05     1760.90     85.55 o 
   3  21   1      871.01      886.04     67.66 o 
   5  21   1       58.58       47.68     51.04 o 
   7  21   1      104.35       28.85     45.09 o 
   9  21   1       43.70        7.36     61.90 o 
  11  21   1      247.84      252.19    133.58 o 
 -12  22   1      294.46      446.50    267.90 o 
 -10  22   1     1678.58     1984.30    452.58 o 
  -8  22   1      229.68      153.95     68.02 o 
  -6  22   1     1763.46     1967.70     86.57 o 
  -4  22   1     2148.04     2304.41     96.06 o 
  -2  22   1     2524.91     2460.15    101.30 o 
   0  22   1     5457.11     5243.81    173.74 o 
   2  22   1       86.82      136.58     33.50 o 
   4  22   1    14820.60    14745.35    460.93 o 
   6  22   1     4078.53     4210.69    231.04 o 
   8  22   1     7094.22     5625.77    577.04 o 
  10  22   1      172.53      306.99     92.48 o 
  12  22   1      952.10       -8.12    215.13 o 
 -11  23   1       25.98      199.21    147.81 o 
  -9  23   1      149.65      115.32    122.07 o 
  -7  23   1      920.82     1161.58    103.98 o 
  -5  23   1      133.66      113.61     31.57 o 
  -3  23   1      590.73      542.53     44.48 o 
  -1  23   1      498.35      439.66     43.45 o 
   1  23   1     1273.27     1245.82     73.71 o 
   3  23   1      726.83      729.03     62.90 o 
   5  23   1        8.34      -28.36     35.31 o 
   7  23   1      317.80      274.62     61.67 o 
   9  23   1      160.06      169.42     84.67 o 
  11  23   1      120.84      -74.81     74.81 o 
 -10  24   1      423.64      462.79    179.85 o 
  -8  24   1     2141.69     1814.06    163.18 o 
  -6  24   1     1246.93     1200.73     88.10 o 
  -4  24   1     7592.21     8061.28    233.10 o 
  -2  24   1      240.37      249.69     37.69 o 
   0  24   1     1937.87     1928.49     98.97 o 
   2  24   1     2372.06     2459.06    130.40 o 
   4  24   1      971.66     1029.19     72.29 o 
   6  24   1      182.94      130.41     62.74 o 
   8  24   1      570.09      655.66    104.39 o 
  10  24   1       26.86       91.88     78.22 o 
 -11  25   1       37.81      138.29    174.19 o 
  -9  25   1      604.16      793.52    302.80 o 
  -7  25   1      166.96      264.33     81.54 o 
  -5  25   1      325.83      317.46     42.06 o 
  -3  25   1      365.24      451.89     46.80 o 
  -1  25   1     1188.24     1533.51     80.62 o 
   1  25   1     1200.63     1089.01     73.69 o 
   3  25   1     2292.58     2553.61    172.60 o 
   5  25   1      584.52      579.06    120.29 o 
   7  25   1     3245.35     3517.77    255.43 o 
   9  25   1       25.68        7.23     72.08 o 
  11  25   1      534.64      475.01    108.14 o 
 -10  26   1      565.40      167.09    138.88 o 
  -8  26   1      507.25      841.74    123.16 o 
  -6  26   1     2942.82     2765.63    144.78 o 
  -4  26   1      437.05      405.24     50.20 o 
  -2  26   1        1.38       21.94     29.55 o 
   0  26   1      131.10       61.28     36.62 o 
   2  26   1      493.69      354.76     50.54 o 
   4  26   1       74.30        6.33     35.89 o 
   6  26   1      200.89      134.18     70.96 o 
   8  26   1      209.51      485.22    108.93 o 
  10  26   1     1073.43     1171.92    177.27 o 
 -11  27   1      132.92      179.59    211.21 o 
  -9  27   1       22.57      225.70    125.79 o 
  -7  27   1      521.45      353.17    124.21 o 
  -5  27   1      717.00      814.96     62.17 o 
  -3  27   1      364.88      238.22     55.42 o 
  -1  27   1     2447.90     2642.29    123.93 o 
   1  27   1      233.07      189.64     43.23 o 
   3  27   1      195.15      249.75     49.16 o 
   5  27   1       46.49       77.76     48.59 o 
   7  27   1       31.17      -10.76     52.35 o 
   9  27   1       15.23       42.59     78.42 o 
 -10  28   1       71.89       98.08    129.41 o 
  -8  28   1     2906.50     3663.48    286.34 o 
  -6  28   1      280.24      199.33     61.79 o 
  -4  28   1     1828.48     2075.68    101.44 o 
  -2  28   1     1435.09     1289.94     77.40 o 
   0  28   1     1060.04      926.12     76.90 o 
   2  28   1     3982.66     3974.47    169.45 o 
   4  28   1     2185.50     2381.19    176.33 o 
   6  28   1    13035.37    13635.07    619.32 o 
   8  28   1        3.77       16.08     71.01 o 
  10  28   1     1662.70     1249.73    178.56 o 
  -9  29   1      674.30      777.74    203.41 o 
  -7  29   1       96.90      134.90     79.23 o 
  -5  29   1     1286.72     1760.31     84.25 o 
  -3  29   1       36.18       57.97     36.85 o 
  -1  29   1     1144.97     1090.27     74.57 o 
   1  29   1      363.46      306.90     52.36 o 
   3  29   1      165.51      149.58     49.65 o 
   5  29   1      386.38      342.51     63.71 o 
   7  29   1      171.81      227.80     68.09 o 
   9  29   1       19.34       39.10     81.28 o 
 -10  30   1      399.06      770.46    178.84 o 
  -8  30   1      296.02      252.53    103.63 o 
  -6  30   1      814.21      833.07    112.63 o 
  -4  30   1      231.73      214.74     44.05 o 
  -2  30   1     1009.50      891.36     68.08 o 
   0  30   1      284.47      232.51     50.07 o 
   2  30   1       32.60       -0.25     40.17 o 
   4  30   1       10.39       34.33     48.47 o 
   6  30   1       18.94      -66.09     72.09 o 
   8  30   1       80.31       -2.29     73.36 o 
  10  30   1      167.81      247.32    109.56 o 
  -9  31   1       40.12      167.32    128.04 o 
  -7  31   1      239.11      316.97     99.39 o 
  -5  31   1      843.20      987.13     87.64 o 
  -3  31   1       77.11       16.12     44.49 o 
  -1  31   1      803.15      906.69     72.13 o 
   1  31   1      503.75      494.46     62.86 o 
   3  31   1     1300.15     1262.51    125.58 o 
   5  31   1     2306.94     2693.64    187.90 o 
   7  31   1      236.44      169.26     89.36 o 
   9  31   1      683.40      596.45    181.04 o 
  -8  32   1     1278.37      823.82    239.63 o 
  -6  32   1       31.91      -61.21     70.52 o 
  -4  32   1     1684.95     1432.40     98.30 o 
  -2  32   1      629.29      612.57     83.81 o 
   0  32   1        0.61      -22.41     38.82 o 
   2  32   1      425.66      520.34     98.93 o 
   4  32   1       77.20      138.74     64.23 o 
   6  32   1      746.87      899.35    409.97 o 
   8  32   1      272.35      319.44     88.11 o 
  -9  33   1       28.25       36.33    165.47 o 
  -7  33   1      115.83       81.48    100.78 o 
  -5  33   1      266.24      248.73     58.73 o 
  -3  33   1      292.14      213.76     53.73 o 
  -1  33   1       43.63       69.89     47.58 o 
   1  33   1      406.72      456.78     83.40 o 
   3  33   1       74.01       86.21     56.51 o 
   5  33   1      456.41      291.69     94.15 o 
   7  33   1      358.89      589.94     95.02 o 
   9  33   1        9.46       55.33     97.47 o 
  -8  34   1       64.52       25.97    101.98 o 
  -6  34   1     1870.57     1878.83    157.67 o 
  -4  34   1      910.13      614.09    156.97 o 
  -2  34   1      227.94      262.34     60.17 o 
   0  34   1       21.87      -37.22     51.06 o 
   2  34   1     2722.21     2693.31    171.37 o 
   4  34   1     5990.09     6246.44    346.34 o 
   6  34   1      196.35       -3.69     94.20 o 
   8  34   1     1134.62      850.23    120.94 o 
  -7  35   1     1038.79     1360.36    285.24 o 
  -5  35   1      421.49      317.57     87.88 o 
  -3  35   1      393.07      473.06    104.05 o 
  -1  35   1       70.72      101.25     63.92 o 
   1  35   1      220.22      122.35     71.66 o 
   3  35   1      354.65      306.32     85.38 o 
   5  35   1      250.75      362.54    115.11 o 
   7  35   1       33.65       44.06     85.95 o 
  -8  36   1       21.03      145.81    117.67 o 
  -6  36   1      253.83      112.68     91.81 o 
  -4  36   1      270.64      262.71     83.78 o 
  -2  36   1      262.14      167.13     84.37 o 
   0  36   1      259.16      412.21     91.60 o 
   2  36   1      332.73       98.52     74.02 o 
   4  36   1      223.89       55.08     82.55 o 
   6  36   1       96.08       34.05    114.70 o 
  -7  37   1      206.17      488.21    166.18 o 
  -5  37   1       35.60       18.16     64.08 o 
  -3  37   1      800.49     1333.56    138.87 o 
  -1  37   1        9.46       37.25     70.50 o 
   1  37   1     1110.73     1255.40    232.01 o 
   3  37   1      178.89      165.32     80.52 o 
   5  37   1      362.81      539.18    162.36 o 
   7  37   1      378.47      460.52    103.53 o 
  -6  38   1      678.92      474.63    154.66 o 
  -4  38   1       28.57      -28.18     65.98 o 
  -2  38   1     1027.98      898.59    105.02 o 
   0  38   1     1164.57     1151.23    155.84 o 
   2  38   1      279.32      262.38     83.50 o 
   4  38   1       70.72      111.55    112.43 o 
   6  38   1       12.78       -8.40     81.94 o 
  -5  39   1       70.46       60.35     68.57 o 
  -3  39   1       64.89      103.61     73.13 o 
  -1  39   1       16.02      -10.89     71.63 o 
   1  39   1      390.37      570.75    112.95 o 
   3  39   1      191.92      228.49    103.46 o 
   5  39   1       78.43      176.53     97.93 o 
  -4  40   1      129.88      302.88     88.38 o 
  -2  40   1       21.06       47.24     63.86 o 
   0  40   1      289.08      261.57     94.70 o 
   2  40   1     1194.66     1391.67    152.48 o 
   4  40   1      235.76      274.92    107.60 o 
  -5  41   1       46.62      -34.83     74.98 o 
  -3  41   1      362.87      273.22     91.19 o 
  -1  41   1      238.11      234.61     80.76 o 
   1  41   1      433.53      524.41    124.43 o 
   3  41   1       88.45      103.96     92.34 o 
  -4  42   1      417.10      587.55    129.19 o 
  -2  42   1       56.15        9.23     69.94 o 
   0  42   1      553.25      707.35    103.71 o 
   2  42   1      104.70      105.27     74.09 o 
  -1  43   1      568.64      822.15    121.18 o 
   1  43   1       12.88      -26.80     73.72 o 
 -14   0   2     1080.95      304.43    219.19 o 
 -12   0   2       38.16       16.24    162.36 o 
 -10   0   2      977.35     1018.84    243.55 o 
  -8   0   2      359.70      369.75     71.35 o 
  -6   0   2    26772.83    28493.66   1024.12 o 
  -4   0   2     8547.46     9257.09    395.00 o 
  -2   0   2    91386.09    94798.10   4685.98 o 
   0   0   2    20329.86    19240.67    667.12 o 
   2   0   2    24500.29    24640.53    991.95 o 
   4   0   2       64.25       74.86     27.98 o 
   6   0   2    13203.52    13540.00    559.07 o 
   8   0   2     1708.97     1866.51    142.84 o 
  10   0   2      130.45       54.81     62.13 o 
  12   0   2       18.69       -8.29     73.02 o 
 -13   1   2      222.00      175.75    134.81 o 
 -11   1   2      165.87       95.39    100.46 o 
  -9   1   2      698.08      989.80    194.33 o 
  -7   1   2       90.27       83.80     32.81 o 
  -5   1   2        4.10       -5.26     23.06 o 
  -3   1   2     1098.03      971.44     44.02 o 
  -1   1   2      118.18      129.26     16.22 o 
   1   1   2      307.30      230.49     22.55 o 
   3   1   2     2252.79     1701.00     68.94 o 
   5   1   2      468.35      379.72     37.29 o 
   7   1   2       46.81       46.16     30.23 o 
   9   1   2     1606.24     1773.63    101.31 o 
  11   1   2        9.32       48.61     46.53 o 
  13   1   2      236.46      278.70     83.78 o 
 -14   2   2       70.25      236.06    194.84 o 
 -12   2   2     1014.84      773.30    225.28 o 
 -10   2   2     1032.72     1073.16    184.71 o 
  -8   2   2       93.80      107.12     41.18 o 
  -6   2   2       28.62       -4.06     23.92 o 
  -4   2   2      656.69      937.35     44.58 o 
  -2   2   2      212.33      280.54     23.62 o 
   0   2   2   147465.58   130594.33   3400.16 o 
   2   2   2     5953.25     5744.62    174.41 o 
   4   2   2     3350.93     3298.51    105.33 o 
   6   2   2     3733.74     3941.06    140.14 o 
   8   2   2     3091.53     3759.70    146.17 o 
  10   2   2      278.11      375.38     57.71 o 
  12   2   2      519.99      847.86     93.18 o 
 -13   3   2      741.19     1121.64    216.72 o 
 -11   3   2      335.37      573.98    144.92 o 
  -9   3   2     1251.76     1448.47    128.05 o 
  -7   3   2      258.89      337.56     45.02 o 
  -5   3   2     1477.51     1638.43     76.75 o 
  -3   3   2     1595.12     1413.74     48.93 o 
  -1   3   2      638.80      624.30     26.78 o 
   1   3   2      263.03      246.78     26.39 o 
   3   3   2      134.69       99.43     21.10 o 
   5   3   2      225.26      221.98     31.88 o 
   7   3   2      644.65      642.30     54.33 o 
   9   3   2     1063.11     1162.29     83.22 o 
  11   3   2      142.80      155.42     59.73 o 
  13   3   2      179.13      152.10     81.28 o 
 -14   4   2       56.91      133.36    148.16 o 
 -12   4   2      571.90      695.22    178.60 o 
 -10   4   2        1.33      -20.90     74.45 o 
  -8   4   2       25.16      -33.93     33.93 o 
  -6   4   2     4475.50     4590.74    152.12 o 
  -4   4   2     1778.62     1855.35     69.54 o 
  -2   4   2    44889.41    43933.59   1239.37 o 
   0   4   2     2482.83     2343.59     86.87 o 
   2   4   2    91258.52    86310.37   2661.96 o 
   4   4   2       51.48       19.10     18.51 o 
   6   4   2    13257.00    14548.47    427.97 o 
   8   4   2      148.18      117.43     38.12 o 
  10   4   2      995.53     1006.62    115.27 o 
  12   4   2      811.76     1009.62     97.86 o 
 -13   5   2      193.59       12.74    131.92 o 
 -11   5   2      136.45       76.54    108.96 o 
  -9   5   2      169.10       87.42     60.39 o 
  -7   5   2      683.39      567.21     46.49 o 
  -5   5   2     1145.01     1155.40     66.78 o 
  -3   5   2      112.60       70.66     17.79 o 
  -1   5   2      202.73       82.81     18.23 o 
   1   5   2      239.59      191.01     22.62 o 
   3   5   2     1041.21      954.62     61.19 o 
   5   5   2     2023.64     1935.97     94.21 o 
   7   5   2     1286.08     1480.96     95.30 o 
   9   5   2       36.93      -35.11     35.11 o 
  11   5   2       98.78       70.47     50.83 o 
  13   5   2       97.46       50.32     79.03 o 
 -12   6   2      696.55      503.76    160.43 o 
 -10   6   2      324.16      256.52    100.47 o 
  -8   6   2     3540.36     3969.32    166.87 o 
  -6   6   2       23.88       18.77     27.42 o 
  -4   6   2    28203.32    30191.20    762.44 o 
  -2   6   2    25683.29    26307.45    683.06 o 
   0   6   2    58174.66    57345.76   1620.97 o 
   2   6   2     4251.13     4111.37    332.01 o 
   4   6   2     8593.64     8380.84    235.11 o 
   6   6   2      290.23      324.93     45.35 o 
   8   6   2     1380.93     1391.36    110.57 o 
  10   6   2      595.51      580.25    127.14 o 
  12   6   2       22.56      109.71     71.97 o 
 -13   7   2      145.20       37.27    124.73 o 
 -11   7   2      147.86      106.80    110.25 o 
  -9   7   2      449.66      370.04     78.28 o 
  -7   7   2      938.32      951.89     63.60 o 
  -5   7   2     2929.10     2752.32     91.27 o 
  -3   7   2        3.21       -0.14     14.38 o 
  -1   7   2     2103.36     1722.34     72.04 o 
   1   7   2     2039.62     1685.73     64.30 o 
   3   7   2      425.53      406.65     48.52 o 
   5   7   2     4100.26     3981.24    142.71 o 
   7   7   2     1593.53     1607.64     99.75 o 
   9   7   2      640.94      617.55     82.24 o 
  11   7   2      271.67      328.69     80.25 o 
  13   7   2      101.93      286.33     92.73 o 
 -12   8   2       16.90      150.19    126.29 o 
 -10   8   2     4616.77     4985.03    443.17 o 
  -8   8   2     1943.11     2248.89    136.73 o 
  -6   8   2     2174.07     2423.34     95.27 o 
  -4   8   2     7375.71     7602.64    194.16 o 
  -2   8   2     6398.47     6524.58    184.40 o 
   0   8   2     7181.26     6882.01    210.84 o 
   2   8   2     2204.37     2480.52    108.43 o 
   4   8   2     1690.73     1711.15     80.17 o 
   6   8   2      309.53      308.86     42.90 o 
   8   8   2      178.43      170.07     54.95 o 
  10   8   2      150.06      367.56     94.33 o 
  12   8   2       22.07       60.30     70.71 o 
 -13   9   2      372.00      754.99    251.66 o 
 -11   9   2      463.56      466.56    164.39 o 
  -9   9   2      532.60      401.80     80.75 o 
  -7   9   2     1143.28     1203.39     69.96 o 
  -5   9   2      157.24      186.71     23.94 o 
  -3   9   2      822.53      798.03     38.14 o 
  -1   9   2     1343.08     1145.65     56.32 o 
   1   9   2       37.92       35.33     22.36 o 
   3   9   2      725.06      656.58     46.69 o 
   5   9   2       74.60       35.85     29.23 o 
   7   9   2      795.58      675.65    134.13 o 
   9   9   2       67.14      119.55     54.98 o 
  11   9   2      334.43      341.87     85.99 o 
  13   9   2      147.73       60.15     80.40 o 
 -12  10   2      113.95     -133.23    154.25 o 
 -10  10   2       13.04       -0.15     75.91 o 
  -8  10   2     1007.39     1172.83     95.77 o 
  -6  10   2     2170.16     2314.40     94.28 o 
  -4  10   2    28190.73    29489.01    704.48 o 
  -2  10   2      683.27      766.07     36.78 o 
   0  10   2    29356.36    27136.24    861.76 o 
   2  10   2      829.97     1058.42     77.63 o 
   4  10   2    49972.20    54293.46   1953.53 o 
   6  10   2     2939.62     3141.94    151.75 o 
   8  10   2     2636.72     2658.81    255.23 o 
  10  10   2       76.48       21.39     61.03 o 
  12  10   2      560.43      641.59    104.40 o 
 -13  11   2       97.10       44.65    170.48 o 
 -11  11   2      893.20      919.31    194.61 o 
  -9  11   2      458.07      622.20    116.99 o 
  -7  11   2      416.30      434.33     68.46 o 
  -5  11   2      354.17      342.91     35.40 o 
  -3  11   2       29.59       38.40     16.55 o 
  -1  11   2      330.87      354.51     30.54 o 
   1  11   2      281.42      300.50     40.97 o 
   3  11   2      341.12      315.76     35.00 o 
   5  11   2       59.42       -1.83     39.56 o 
   7  11   2      317.22      305.43     46.26 o 
   9  11   2      476.96      554.10     85.93 o 
  11  11   2      412.83      456.74     92.81 o 
  13  11   2       78.22       88.63     86.28 o 
 -12  12   2     2097.57     2512.18    462.74 o 
 -10  12   2      545.36      377.24    136.97 o 
  -8  12   2       20.59       56.76     44.75 o 
  -6  12   2     2308.86     2590.53    105.97 o 
  -4  12   2       37.92       87.80     21.65 o 
  -2  12   2     1104.66     1199.06     61.01 o 
   0  12   2     3982.01     4017.41    133.45 o 
   2  12   2     2310.53     2396.30    100.68 o 
   4  12   2     9957.55    10821.73    337.38 o 
   6  12   2       38.20        3.44     33.43 o 
   8  12   2       28.66       71.24     53.76 o 
  10  12   2       52.95      -26.79     60.57 o 
  12  12   2      553.06      512.29    105.82 o 
 -13  13   2       35.70     -138.01    138.01 o 
 -11  13   2      436.19      526.58    163.30 o 
  -9  13   2      230.75      437.72     98.46 o 
  -7  13   2     1244.95     1409.43     73.94 o 
  -5  13   2       52.62       60.10     22.10 o 
  -3  13   2     4215.01     4174.67    126.63 o 
  -1  13   2     1043.73      953.70     48.83 o 
   1  13   2      276.02      206.24     33.09 o 
   3  13   2     4095.01     3928.76    159.89 o 
   5  13   2      408.91      491.33     69.13 o 
   7  13   2     1712.24     1830.25    106.23 o 
   9  13   2      190.38      115.73     58.83 o 
  11  13   2      657.73     1009.40    135.92 o 
 -12  14   2      418.01      202.96    190.78 o 
 -10  14   2      114.36       99.11    112.04 o 
  -8  14   2    11272.13    11967.39    497.62 o 
  -6  14   2    10825.68    10984.97    328.20 o 
  -4  14   2    10768.14    10348.06    281.76 o 
  -2  14   2     1378.63     1389.90     74.71 o 
   0  14   2    38836.73    37495.27   1114.62 o 
   2  14   2     6904.64     7103.34    250.89 o 
   4  14   2     3378.70     3119.05    121.86 o 
   6  14   2      536.61      553.41     53.62 o 
   8  14   2      611.73      775.93     85.64 o 
  10  14   2      422.59      320.00     84.68 o 
  12  14   2      362.16      490.14    107.65 o 
 -13  15   2      218.39      235.43    219.19 o 
 -11  15   2        8.11       -9.50    125.90 o 
  -9  15   2      186.55      249.03     96.08 o 
  -7  15   2      404.78      552.07     89.96 o 
  -5  15   2       20.70       13.35     22.47 o 
  -3  15   2     1677.54     1546.34     67.64 o 
  -1  15   2      175.21      183.91     26.62 o 
   1  15   2      762.98      705.58     49.32 o 
   3  15   2      211.09      174.81     29.17 o 
   5  15   2      107.80       33.64     30.72 o 
   7  15   2      106.61      136.91     38.16 o 
   9  15   2      155.26      116.41     63.08 o 
  11  15   2      102.85      135.81     80.41 o 
 -12  16   2      596.88      819.94    288.20 o 
 -10  16   2      148.64       -3.56    104.03 o 
  -8  16   2      911.32     1008.61    160.53 o 
  -6  16   2       35.12      -14.33     23.38 o 
  -4  16   2      131.31       48.37     24.22 o 
  -2  16   2    24078.98    24664.92    637.54 o 
   0  16   2       26.52        0.66     27.83 o 
   2  16   2    19494.29    18848.94    570.53 o 
   4  16   2      975.20     1167.90     79.68 o 
   6  16   2     4931.80     5266.35    243.39 o 
   8  16   2     2231.31     2009.88    170.78 o 
  10  16   2       48.83       29.24     65.85 o 
  12  16   2       46.91      -87.30     87.30 o 
 -11  17   2      323.68      503.33    163.60 o 
  -9  17   2      399.50      482.03     91.75 o 
  -7  17   2     1591.07     1754.13    109.46 o 
  -5  17   2      319.95      287.82     34.11 o 
  -3  17   2     1383.01     1544.15     69.34 o 
  -1  17   2     1100.41      929.10     59.41 o 
   1  17   2     1435.03     1223.21     98.93 o 
   3  17   2      775.92      766.33     52.17 o 
   5  17   2      251.24      238.95     49.92 o 
   7  17   2       43.92       16.60     35.88 o 
   9  17   2      583.90      551.60    138.14 o 
  11  17   2      136.26      124.59    142.85 o 
 -12  18   2       98.49      119.63    149.17 o 
 -10  18   2      610.05      934.71    523.63 o 
  -8  18   2      728.67      823.91     91.60 o 
  -6  18   2      677.77      764.08     52.99 o 
  -4  18   2     3255.18     2986.14    108.24 o 
  -2  18   2       43.89       -0.29     18.32 o 
   0  18   2      902.82      764.64     50.82 o 
   2  18   2     2037.30     2196.46     90.61 o 
   4  18   2     3506.16     3716.12    159.85 o 
   6  18   2     4777.67     5346.83    214.02 o 
   8  18   2       19.58       49.76     55.88 o 
  10  18   2       90.29      174.85     77.88 o 
  12  18   2        8.48       97.09     96.74 o 
 -11  19   2      559.90      572.08    245.58 o 
  -9  19   2      394.83      439.60     97.90 o 
  -7  19   2       73.88       25.86     45.69 o 
  -5  19   2      294.33      329.38     39.47 o 
  -3  19   2      472.81      499.38     37.40 o 
  -1  19   2      716.61      674.47     48.91 o 
   1  19   2     1304.47     1396.14     71.46 o 
   3  19   2      226.59      139.64     29.64 o 
   5  19   2     1671.90     2017.84    107.52 o 
   7  19   2       93.41      123.75     44.07 o 
   9  19   2      145.70      206.77     95.43 o 
  11  19   2      108.45       95.24     96.03 o 
 -12  20   2       36.04       42.22    152.57 o 
 -10  20   2     1784.69     1832.72    210.20 o 
  -8  20   2      173.78      196.04     68.71 o 
  -6  20   2    13395.75    14063.88    370.60 o 
  -4  20   2     3339.06     3424.85    117.56 o 
  -2  20   2    19618.04    19480.32    477.58 o 
   0  20   2     3051.25     3095.78    114.70 o 
   2  20   2    14661.11    13745.05    465.46 o 
   4  20   2     2012.22     2018.78    112.58 o 
   6  20   2     1526.92     1418.29    158.47 o 
   8  20   2     1964.73     1964.55    172.68 o 
  10  20   2      524.92      595.01    107.80 o 
  12  20   2     1104.98      930.45    157.11 o 
 -11  21   2       86.73     -111.04    133.26 o 
  -9  21   2        7.87       -6.62     73.53 o 
  -7  21   2       28.90      -21.42     46.36 o 
  -5  21   2      423.96      596.10     61.12 o 
  -3  21   2     1233.09     1359.14     77.95 o 
  -1  21   2      573.60      578.32     75.41 o 
   1  21   2     1939.62     1922.03     96.19 o 
   3  21   2      797.71      704.42     56.14 o 
   5  21   2       52.88       42.39     35.25 o 
   7  21   2        0.83      -23.33     41.73 o 
   9  21   2       43.24      181.39    109.56 o 
  11  21   2       43.26      -46.54     87.10 o 
 -12  22   2      935.07     1137.97    243.77 o 
 -10  22   2     2566.16     2956.94    280.01 o 
  -8  22   2      360.44      593.83    113.78 o 
  -6  22   2       12.11       31.50     36.05 o 
  -4  22   2       24.81       66.18     37.74 o 
  -2  22   2     2471.63     2609.73    112.54 o 
   0  22   2     1642.88     1978.84     93.01 o 
   2  22   2      161.43      126.82     34.49 o 
   4  22   2      898.28     1114.60    104.38 o 
   6  22   2       58.04       19.59     45.28 o 
   8  22   2      823.71      657.50    111.32 o 
  10  22   2      552.48      222.96    107.22 o 
 -11  23   2       93.06      -18.04    118.15 o 
  -9  23   2      613.31      976.05    168.83 o 
  -7  23   2       49.63       -4.98     57.63 o 
  -5  23   2     2484.94     2803.09    117.29 o 
  -3  23   2     1157.54     1130.26     62.88 o 
  -1  23   2      832.40      820.98     59.79 o 
   1  23   2     1288.04     1106.80     90.16 o 
   3  23   2      763.76      639.00     83.19 o 
   5  23   2     1040.95     1068.78     84.11 o 
   7  23   2      254.20      159.79     58.07 o 
   9  23   2       32.83       -5.97     66.07 o 
  11  23   2      614.61      827.99    160.72 o 
 -10  24   2      283.24      328.52    134.71 o 
  -8  24   2       30.14       23.45     68.74 o 
  -6  24   2     2225.27     2178.04    121.83 o 
  -4  24   2       63.47       83.32     29.75 o 
  -2  24   2     3246.26     3097.15    114.76 o 
   0  24   2      802.33      892.09     93.69 o 
   2  24   2     5706.87     5532.67    206.41 o 
   4  24   2       38.54       90.66     38.90 o 
   6  24   2      458.01      503.63     71.47 o 
   8  24   2      382.60      340.96     82.66 o 
  10  24   2      794.63      781.68    206.23 o 
 -11  25   2       89.12      -39.14    128.36 o 
  -9  25   2      160.41       57.33    105.76 o 
  -7  25   2       14.97       88.57     73.95 o 
  -5  25   2        8.21       -1.47     32.41 o 
  -3  25   2      136.86       86.12     31.65 o 
  -1  25   2      273.57      150.85     45.18 o 
   1  25   2      806.97      807.14     66.96 o 
   3  25   2      176.76      156.86     41.80 o 
   5  25   2      125.50      127.60     46.03 o 
   7  25   2       20.40      -40.81     50.15 o 
   9  25   2       20.00       13.79     73.52 o 
  11  25   2       68.25       82.61     99.25 o 
 -10  26   2        4.37     -109.14    109.14 o 
  -8  26   2      289.22      241.12     87.56 o 
  -6  26   2       33.09       45.42     49.12 o 
  -4  26   2    12948.75    13650.67    351.82 o 
  -2  26   2     2495.01     2678.74    127.52 o 
   0  26   2     3072.81     3307.52    148.42 o 
   2  26   2     1298.87     1411.51     93.84 o 
   4  26   2     4359.63     4168.45    170.49 o 
   6  26   2     1295.35     1144.12    136.33 o 
   8  26   2       23.55      -49.07     66.75 o 
  10  26   2     2660.42     3128.73    265.40 o 
 -11  27   2        3.18      -60.07    196.90 o 
  -9  27   2      151.74        3.86    118.44 o 
  -7  27   2      176.82      226.31     85.92 o 
  -5  27   2     1264.62     1550.84     90.91 o 
  -3  27   2       69.92       58.90     33.41 o 
  -1  27   2     2029.84     2014.38    105.08 o 
   1  27   2     1612.16     1515.05     96.44 o 
   3  27   2       62.60       76.13     36.74 o 
   5  27   2      168.01      139.22     53.02 o 
   7  27   2       92.01      147.70     64.78 o 
   9  27   2      177.75       37.08     78.28 o 
 -10  28   2      851.76     1345.11    209.48 o 
  -8  28   2     1190.72     1447.68    153.68 o 
  -6  28   2      749.92      792.37    157.80 o 
  -4  28   2     1014.61     1068.47     72.75 o 
  -2  28   2     2946.85     2782.82    140.86 o 
   0  28   2      938.59      970.89    101.84 o 
   2  28   2      461.04      307.21     52.91 o 
   4  28   2     1014.86      991.78     90.06 o 
   6  28   2     2943.44     2895.48    193.42 o 
   8  28   2       31.06        0.11     65.00 o 
  10  28   2       58.57       55.45     89.68 o 
  -9  29   2        1.01       40.44    126.53 o 
  -7  29   2      321.10      423.16    141.78 o 
  -5  29   2      111.32      174.68     47.35 o 
  -3  29   2     1082.15     1061.36     71.76 o 
  -1  29   2     1506.67     1572.28     88.50 o 
   1  29   2      372.50      447.30     54.45 o 
   3  29   2     1102.77     1116.77    132.52 o 
   5  29   2      122.33       35.11     52.99 o 
   7  29   2      153.82      145.95     70.53 o 
   9  29   2      452.04      241.37     95.98 o 
 -10  30   2       31.57      -16.02    129.18 o 
  -8  30   2     1524.10     1179.90    145.80 o 
  -6  30   2      109.09       73.56     70.65 o 
  -4  30   2     1067.83      979.43     71.71 o 
  -2  30   2      249.62      255.23     44.13 o 
   0  30   2     4697.07     4793.70    204.52 o 
   2  30   2        6.30       37.33     39.06 o 
   4  30   2      112.99      102.49     49.59 o 
   6  30   2       36.76       91.70     66.43 o 
   8  30   2      897.98     1063.48    152.29 o 
  -9  31   2      195.89       44.56    139.00 o 
  -7  31   2       42.98       56.73     80.98 o 
  -5  31   2      284.38      276.98     55.22 o 
  -3  31   2      173.66      136.51     42.45 o 
  -1  31   2     1138.01     1229.15     81.55 o 
   1  31   2      438.15      361.63     57.58 o 
   3  31   2      720.89      726.07     72.02 o 
   5  31   2       97.00       89.83     58.13 o 
   7  31   2      113.71       46.74     82.76 o 
   9  31   2       27.93      135.36    104.75 o 
  -8  32   2      807.09     1151.89    147.09 o 
  -6  32   2      471.53      474.58     94.94 o 
  -4  32   2        8.58       57.16     42.91 o 
  -2  32   2     1043.02     1249.41    114.62 o 
   0  32   2      508.86      432.60     60.76 o 
   2  32   2      144.95       -5.39     45.52 o 
   4  32   2     1193.82     1305.02    113.77 o 
   6  32   2       29.36       50.95     73.73 o 
   8  32   2     2251.51     2106.02    208.17 o 
  -9  33   2       82.91      241.05    151.95 o 
  -7  33   2      922.69     1184.45    143.04 o 
  -5  33   2      169.14      120.43     70.36 o 
  -3  33   2      925.99     1117.23     85.70 o 
  -1  33   2      269.53      272.06     52.67 o 
   1  33   2      256.38      281.75     62.68 o 
   3  33   2       34.18       82.16     62.08 o 
   5  33   2      149.31       38.50     65.94 o 
   7  33   2      534.22      670.37    192.16 o 
  -8  34   2     1446.20     1476.42    162.65 o 
  -6  34   2      942.04      993.31    257.09 o 
  -4  34   2     1617.48     1492.43    114.06 o 
  -2  34   2      260.26      275.59     52.91 o 
   0  34   2     3503.27     3495.87    183.65 o 
   2  34   2       99.36      -15.65     57.59 o 
   4  34   2     2754.98     3010.84    236.70 o 
   6  34   2       36.75       93.51     85.84 o 
   8  34   2      668.78      509.90    128.80 o 
  -7  35   2       24.54      -85.66    100.14 o 
  -5  35   2      374.71      333.06     94.91 o 
  -3  35   2       49.66       51.84     56.94 o 
  -1  35   2       42.53       52.73     58.30 o 
   1  35   2      482.64      525.09     81.14 o 
   3  35   2      113.37      154.66     69.02 o 
   5  35   2      498.28      578.18    138.31 o 
   7  35   2       78.03      -19.38     92.58 o 
  -8  36   2      161.13      304.43    182.66 o 
  -6  36   2      187.88      277.13    144.28 o 
  -4  36   2      182.44      175.70     68.11 o 
  -2  36   2     1362.25     1401.76    204.31 o 
   0  36   2      126.95      162.99     63.56 o 
   2  36   2      168.56      218.28     74.19 o 
   4  36   2      153.10      108.37    101.94 o 
   6  36   2      138.74      238.04     92.63 o 
  -7  37   2      366.36      403.94    126.52 o 
  -5  37   2      260.91      176.30    111.90 o 
  -3  37   2      843.14     1092.60    177.72 o 
  -1  37   2      406.89      506.84     93.71 o 
   1  37   2      983.71     1189.96    120.75 o 
   3  37   2      534.53      752.55    128.31 o 
   5  37   2      658.86      733.93    138.12 o 
   7  37   2      116.50      118.47    111.32 o 
  -6  38   2       61.11       -5.58    200.93 o 
  -4  38   2       76.93       71.45     83.41 o 
  -2  38   2      788.44     1046.17    124.32 o 
   0  38   2       46.14      111.36     67.77 o 
   2  38   2     1262.74     1848.30    147.13 o 
   4  38   2      450.56      267.54     89.55 o 
   6  38   2      288.89      142.34    102.26 o 
  -5  39   2      110.49      190.40     90.01 o 
  -3  39   2      101.68       88.43     65.88 o 
  -1  39   2      196.50      149.19     77.02 o 
   1  39   2       97.38       40.36     94.55 o 
   3  39   2       99.22      116.52     79.13 o 
   5  39   2       14.92       18.66    101.99 o 
  -4  40   2      160.63      213.63    102.36 o 
  -2  40   2     1181.32     1331.99    130.32 o 
   0  40   2      141.01      184.10     76.18 o 
   2  40   2     2537.25     2405.67    181.91 o 
   4  40   2      187.40      244.15     88.52 o 
  -3  41   2      348.35      286.03     84.68 o 
  -1  41   2      116.72      138.35     76.72 o 
   1  41   2      166.78      221.68     76.97 o 
   3  41   2      218.36      211.39     91.12 o 
  -2  42   2       45.47       74.41     83.48 o 
   0  42   2       24.30      -42.78     88.71 o 
   2  42   2      139.88      238.69     96.87 o 
  -1  43   2      753.53      905.03    118.47 o 
   1  43   2      555.24      770.31    113.56 o 
 -13   1   3       69.21      216.74    168.45 o 
 -11   1   3     2057.13     2903.64    310.62 o 
  -9   1   3      989.55     1001.95    115.10 o 
  -7   1   3     1010.88     1033.28     67.74 o 
  -5   1   3      296.64      225.87     24.53 o 
  -3   1   3      818.68      766.73     51.23 o 
  -1   1   3      132.48       99.72     19.38 o 
   1   1   3      163.39      143.14     34.35 o 
   3   1   3      674.59      606.84     40.30 o 
   5   1   3      130.57       82.21     29.47 o 
   7   1   3      374.18      299.70     59.80 o 
   9   1   3     1625.68     1635.78    101.79 o 
  11   1   3      249.31      236.96     57.95 o 
  13   1   3      698.89      735.15    145.86 o 
 -12   2   3     2357.54     2633.92    357.20 o 
 -10   2   3     2652.77     2604.56    196.14 o 
  -8   2   3     3837.71     4320.45    224.55 o 
  -6   2   3     3354.12     3352.93    120.97 o 
  -4   2   3    12231.80    12271.69    346.12 o 
  -2   2   3    39279.93    37674.11   1311.12 o 
   0   2   3    26122.90    24847.18    697.58 o 
   2   2   3    23015.44    21422.07    778.95 o 
   4   2   3     1043.72     1021.34     61.40 o 
   6   2   3    12490.90    12342.44    375.69 o 
   8   2   3       94.30      -10.89     32.32 o 
  10   2   3     4086.19     4061.81    177.42 o 
  12   2   3      604.50      445.59     73.07 o 
 -13   3   3      341.51      539.59    169.27 o 
 -11   3   3      500.86      387.26    137.68 o 
  -9   3   3      862.15      893.17    125.43 o 
  -7   3   3       50.67       61.80     33.34 o 
  -5   3   3     1682.51     1609.76     65.99 o 
  -3   3   3      769.13      778.06     50.94 o 
  -1   3   3       95.52       60.28     19.89 o 
   1   3   3      392.98      393.75     31.88 o 
   3   3   3      727.41      608.93     44.96 o 
   5   3   3      400.06      413.52     43.42 o 
   7   3   3      426.95      443.66     47.52 o 
   9   3   3      373.85      392.94     55.80 o 
  11   3   3       44.95        3.40     49.32 o 
  13   3   3      170.68      267.79     71.67 o 
 -12   4   3       55.79      -27.44    107.38 o 
 -10   4   3     1746.16     1674.05    152.68 o 
  -8   4   3     2570.23     2763.29    187.07 o 
  -6   4   3      992.07      968.82     48.93 o 
  -4   4   3      360.03      341.64     33.73 o 
  -2   4   3     3617.73     3655.20    122.73 o 
   0   4   3    47143.24    44737.29   1384.11 o 
   2   4   3     1854.05     2053.44     85.79 o 
   4   4   3     7193.32     7199.15    224.79 o 
   6   4   3       75.29       80.33     30.79 o 
   8   4   3     1528.43     1605.16     94.12 o 
  10   4   3        6.88       -9.07     43.56 o 
  12   4   3      535.57      512.89     77.82 o 
 -13   5   3      788.37     1112.24    241.52 o 
 -11   5   3      440.10      259.91    103.84 o 
  -9   5   3     3103.10     3775.07    238.09 o 
  -7   5   3      495.65      409.02     52.67 o 
  -5   5   3     1380.43     1452.28     70.07 o 
  -3   5   3      413.81      443.88     37.00 o 
  -1   5   3     1297.32     1210.06     51.71 o 
   1   5   3      187.69      198.24     38.90 o 
   3   5   3       17.26       53.22     25.78 o 
   5   5   3     1021.90     1009.39     58.56 o 
   7   5   3     1892.36     1816.99     95.34 o 
   9   5   3      743.91      809.26     83.50 o 
  11   5   3      437.13      722.16     82.20 o 
  13   5   3      332.89      578.49    108.24 o 
 -12   6   3       28.76      -52.94    101.86 o 
 -10   6   3      245.73      147.63     93.23 o 
  -8   6   3     5382.43     5483.60    244.33 o 
  -6   6   3     1059.20     1295.48     92.11 o 
  -4   6   3      597.85      583.15     42.50 o 
  -2   6   3     8410.67     8842.93    253.35 o 
   0   6   3    12749.79    13030.94    377.33 o 
   2   6   3     4373.30     3971.54    131.96 o 
   4   6   3       39.65       47.53     20.58 o 
   6   6   3     8456.79     8351.55    289.14 o 
   8   6   3      281.30      248.43     58.57 o 
  10   6   3      721.13      789.81     75.61 o 
  12   6   3      341.37      225.52     83.27 o 
 -13   7   3      347.20      474.33    156.96 o 
 -11   7   3      200.70      140.09    125.82 o 
  -9   7   3      636.29      915.19    118.31 o 
  -7   7   3      268.14      401.15     48.12 o 
  -5   7   3       58.63       27.72     17.07 o 
  -3   7   3       69.40       69.54     27.15 o 
  -1   7   3       51.50       23.65     17.46 o 
   1   7   3      390.90      327.94     37.85 o 
   3   7   3      262.55      238.19     28.93 o 
   5   7   3      429.16      465.01     39.63 o 
   7   7   3      454.45      361.16     46.24 o 
   9   7   3      267.03      268.42     48.11 o 
  11   7   3      183.77      253.44     77.22 o 
  13   7   3       69.42      109.39     87.13 o 
 -12   8   3      134.92       14.65    110.25 o 
 -10   8   3     4500.65     4530.49    504.94 o 
  -8   8   3     6466.31     6788.85    273.26 o 
  -6   8   3    15985.43    16600.90    440.80 o 
  -4   8   3     2363.09     2317.91     77.59 o 
  -2   8   3    38753.48    38212.19   1101.82 o 
   0   8   3    46743.97    46187.83   1591.63 o 
   2   8   3     1540.68     1752.90     74.98 o 
   4   8   3    17951.06    18209.56    484.97 o 
   6   8   3       75.56        5.82     26.71 o 
   8   8   3    10174.43    11133.95    385.49 o 
  10   8   3     1429.28     1673.39    139.88 o 
  12   8   3     1289.68     1558.23    187.29 o 
 -13   9   3      168.88      129.89    190.78 o 
 -11   9   3      683.62      707.52    221.30 o 
  -9   9   3      404.95      422.47     87.13 o 
  -7   9   3     3205.13     3508.11    133.86 o 
  -5   9   3      136.04      167.74     23.71 o 
  -3   9   3      567.08      515.41     30.40 o 
  -1   9   3      746.50      659.07     36.94 o 
   1   9   3      340.95      292.44     38.01 o 
   3   9   3      631.82      574.34     42.47 o 
   5   9   3     2438.09     2228.12     95.12 o 
   7   9   3      263.48      215.08     60.89 o 
   9   9   3      671.78      795.79     94.83 o 
  11   9   3      252.63      183.69     70.29 o 
  13   9   3       98.47     -107.38    107.38 o 
 -12  10   3       65.52      -64.95    142.07 o 
 -10  10   3        6.37      -73.39     73.39 o 
  -8  10   3      401.88      361.18     73.46 o 
  -6  10   3     2316.94     2595.16     90.12 o 
  -4  10   3      141.66      159.58     23.01 o 
  -2  10   3       13.01       28.05     19.07 o 
   0  10   3     1274.78     1315.19     89.86 o 
   2  10   3        6.17       23.03     19.92 o 
   4  10   3       29.96       -2.33     26.80 o 
   6  10   3       54.13        8.36     34.02 o 
   8  10   3        1.30      -32.03     45.46 o 
  10  10   3      152.42      179.43     78.85 o 
  12  10   3       34.61       39.44     74.86 o 
 -13  11   3        4.71       20.30    170.48 o 
 -11  11   3      683.21      979.46    251.66 o 
  -9  11   3      836.96     1035.04    121.59 o 
  -7  11   3     3582.26     3626.00    137.36 o 
  -5  11   3      499.44      480.55     33.77 o 
  -3  11   3     1981.47     1958.02     67.28 o 
  -1  11   3     1146.62      943.55     49.47 o 
   1  11   3      798.37      717.08     45.21 o 
   3  11   3      573.70      551.63     56.95 o 
   5  11   3      754.42      659.74    114.79 o 
   7  11   3     1267.67     1553.84    159.97 o 
   9  11   3       52.09       40.01     59.65 o 
  11  11   3      283.94      497.46     96.56 o 
 -12  12   3     1214.51     1478.47    296.31 o 
 -10  12   3      498.90      831.06    170.76 o 
  -8  12   3     1230.33     1225.09    103.86 o 
  -6  12   3     9448.29     9503.43    245.96 o 
  -4  12   3     4151.51     4654.66    137.07 o 
  -2  12   3     2872.14     3373.09    117.56 o 
   0  12   3     5483.81     6207.52    196.37 o 
   2  12   3      290.55      384.55     42.44 o 
   4  12   3     9997.84    10548.56    351.71 o 
   6  12   3     2896.36     2894.49    205.06 o 
   8  12   3     5450.13     5526.54    252.44 o 
  10  12   3      144.28       93.80     69.35 o 
  12  12   3     1413.20     1365.23    145.26 o 
 -13  13   3      417.55      543.92    271.96 o 
 -11  13   3      293.52      329.23    251.66 o 
  -9  13   3      639.92      496.30    144.41 o 
  -7  13   3      253.30      334.78     74.88 o 
  -5  13   3      130.27      150.43     23.86 o 
  -3  13   3      651.98      537.67     35.52 o 
  -1  13   3      492.55      588.31     44.81 o 
   1  13   3       94.16       66.21     24.82 o 
   3  13   3      268.51      220.76     38.02 o 
   5  13   3      133.44       92.12     35.87 o 
   7  13   3      413.74      317.45     76.36 o 
   9  13   3       77.87       40.54     58.24 o 
  11  13   3      337.47      572.61    114.25 o 
 -12  14   3      285.53      310.85    157.16 o 
 -10  14   3      111.97       61.54    102.07 o 
  -8  14   3    14134.28    14594.19    476.78 o 
  -6  14   3     2674.39     2707.34    107.74 o 
  -4  14   3     9980.69    10721.83    272.62 o 
  -2  14   3     6914.13     6536.11    202.32 o 
   0  14   3     2795.88     2700.21     99.60 o 
   2  14   3    13830.12    13567.83    461.57 o 
   4  14   3        2.80       -5.89     28.11 o 
   6  14   3    12013.46    12673.62    480.43 o 
   8  14   3      349.67      335.01     81.40 o 
  10  14   3      348.34      406.80     89.11 o 
  12  14   3      238.31      304.37     93.65 o 
 -13  15   3     1167.29     2102.21    434.32 o 
 -11  15   3      150.28      269.93    143.51 o 
  -9  15   3      960.52      973.39    187.98 o 
  -7  15   3      210.45      207.96     51.71 o 
  -5  15   3     1409.32     1415.97     88.28 o 
  -3  15   3      281.70      343.70     34.20 o 
  -1  15   3      117.49      136.37     26.17 o 
   1  15   3      330.50      306.13     56.88 o 
   3  15   3      588.34      560.17     59.29 o 
   5  15   3      404.55      388.78     55.82 o 
   7  15   3     1125.33     1374.77    174.45 o 
   9  15   3      520.05      403.31     96.61 o 
  11  15   3     1559.50     1948.60    167.40 o 
 -12  16   3      141.18     -111.82    111.82 o 
 -10  16   3     2536.48     2892.94    531.74 o 
  -8  16   3      539.73      501.05     81.08 o 
  -6  16   3     2218.06     2198.92     97.73 o 
  -4  16   3     1629.77     1567.65     68.83 o 
  -2  16   3       77.32      -18.24     21.41 o 
   0  16   3      950.98      794.13     48.71 o 
   2  16   3       53.76       68.18     30.25 o 
   4  16   3     7096.53     7066.66    293.83 o 
   6  16   3      210.84       35.77     62.97 o 
   8  16   3     1079.30     1595.03    195.22 o 
  10  16   3       48.58      -53.07     74.33 o 
  12  16   3      297.16      258.90    228.87 o 
 -11  17   3        8.11      -22.94    118.59 o 
  -9  17   3      123.40      191.78     90.36 o 
  -7  17   3      699.11      727.68     77.21 o 
  -5  17   3     2113.23     2438.69     94.50 o 
  -3  17   3      255.45      275.35     28.24 o 
  -1  17   3      338.85      322.57     31.02 o 
   1  17   3      605.89      553.42     48.86 o 
   3  17   3     2473.49     2614.78    124.81 o 
   5  17   3      453.90      500.90     65.52 o 
   7  17   3       32.79       41.36     42.67 o 
   9  17   3      221.55      254.23     83.64 o 
  11  17   3       14.22      148.97     90.88 o 
 -12  18   3     1269.01     1290.49    242.22 o 
 -10  18   3       22.31       49.13    110.25 o 
  -8  18   3     1145.90     1071.46     91.50 o 
  -6  18   3      654.78      630.89     54.84 o 
  -4  18   3     1713.51     1727.59     74.22 o 
  -2  18   3       67.10       63.68     26.83 o 
   0  18   3      464.44      517.35     47.84 o 
   2  18   3     1658.68     1848.65     94.91 o 
   4  18   3       40.92       66.24     33.44 o 
   6  18   3     2334.70     2005.08    162.67 o 
   8  18   3      169.75      126.81     75.35 o 
  10  18   3     3329.20     3057.66    250.07 o 
  12  18   3      165.25      154.97    104.80 o 
 -11  19   3      452.07      578.83    179.37 o 
  -9  19   3     1143.35     1459.71    206.29 o 
  -7  19   3      143.45      185.10     57.92 o 
  -5  19   3     1402.77     1714.06     96.25 o 
  -3  19   3      156.78       75.29     25.22 o 
  -1  19   3      434.36      452.28     46.61 o 
   1  19   3     1415.01     1212.01     75.62 o 
   3  19   3     1807.71     1878.32    116.56 o 
   5  19   3      166.66      135.23     45.37 o 
   7  19   3      752.86      726.26    155.87 o 
   9  19   3      369.84      425.77    130.01 o 
  11  19   3      282.93      301.89    110.62 o 
 -12  20   3      183.59       85.97    190.78 o 
 -10  20   3       22.37      -12.21     99.93 o 
  -8  20   3     1074.00     1128.53     98.46 o 
  -6  20   3    12741.23    13224.08    385.42 o 
  -4  20   3    14398.13    13820.87    337.07 o 
  -2  20   3       91.72       86.97     31.59 o 
   0  20   3       14.95       38.59     35.70 o 
   2  20   3     8133.61     8369.59    275.24 o 
   4  20   3     4751.89     5024.25    227.55 o 
   6  20   3     3324.16     3345.67    220.10 o 
   8  20   3      190.46       75.74     75.18 o 
  10  20   3      222.41      303.99    100.28 o 
 -11  21   3      709.90      779.07    209.00 o 
  -9  21   3       20.05      -66.79     91.39 o 
  -7  21   3      287.56      300.43     61.60 o 
  -5  21   3       50.80       20.24     31.07 o 
  -3  21   3       78.07       69.16     25.37 o 
  -1  21   3      572.30      519.45     52.47 o 
   1  21   3      315.72      301.86     62.93 o 
   3  21   3      488.97      509.29     53.61 o 
   5  21   3      311.15      262.03     49.79 o 
   7  21   3        9.88      -46.34     46.34 o 
   9  21   3      738.14      757.67    127.03 o 
  11  21   3      250.56      311.92    107.26 o 
 -12  22   3     1802.08     1160.91    361.26 o 
 -10  22   3       95.41      178.33    124.31 o 
  -8  22   3     2744.30     2737.50    169.37 o 
  -6  22   3     1127.45     1047.27     82.59 o 
  -4  22   3     6266.11     6085.32    165.41 o 
  -2  22   3     1496.04     1587.36     79.42 o 
   0  22   3      240.88      313.31     45.19 o 
   2  22   3     8610.90     8468.48    282.55 o 
   4  22   3      121.27       65.90     40.26 o 
   6  22   3     3574.81     3826.57    200.50 o 
   8  22   3     1330.16     1713.35    174.97 o 
  10  22   3     1741.75     1865.56    195.82 o 
 -11  23   3       67.81      145.90    243.55 o 
  -9  23   3      232.22      366.99    126.16 o 
  -7  23   3       82.72      122.81     59.43 o 
  -5  23   3       88.74       97.55     36.78 o 
  -3  23   3     2150.94     2195.69    103.91 o 
  -1  23   3      597.69      670.87     80.55 o 
   1  23   3     1214.84     1224.36     75.77 o 
   3  23   3       53.98       16.56     42.05 o 
   5  23   3      376.07      334.86     55.41 o 
   7  23   3      109.02       75.08     59.68 o 
   9  23   3       11.54      -56.52     67.98 o 
  11  23   3       45.89      -30.79     91.21 o 
 -10  24   3     1518.68     1480.92    249.56 o 
  -8  24   3      551.02      821.14    100.02 o 
  -6  24   3       17.51       33.75     47.09 o 
  -4  24   3     1861.51     1964.66     84.05 o 
  -2  24   3      762.13      737.18     83.29 o 
   0  24   3      129.31       84.30     33.73 o 
   2  24   3     1628.38     1735.11     98.97 o 
   4  24   3      445.31      505.45     64.01 o 
   6  24   3      387.18      391.56     71.27 o 
   8  24   3      854.34      549.73    170.48 o 
  10  24   3      288.14      209.29    145.96 o 
 -11  25   3     1274.96     1564.04    287.23 o 
  -9  25   3      116.17        3.66    145.33 o 
  -7  25   3      635.14      856.29    100.38 o 
  -5  25   3       39.67       92.54     39.66 o 
  -3  25   3     1245.87     1272.90     67.61 o 
  -1  25   3     1752.26     1787.61    112.26 o 
   1  25   3     1335.49     1292.21     78.68 o 
   3  25   3      213.15      151.19     43.34 o 
   5  25   3     1092.50     1082.05    104.99 o 
   7  25   3      150.14       93.34     62.69 o 
   9  25   3     1098.95     1391.53    167.94 o 
 -10  26   3      392.69      373.95    148.67 o 
  -8  26   3       12.18       17.74     77.28 o 
  -6  26   3      587.71      514.85     70.91 o 
  -4  26   3     1563.76     1654.03     83.94 o 
  -2  26   3     1163.75      997.31     66.20 o 
   0  26   3      382.08      392.39     46.79 o 
   2  26   3      174.71      104.84     37.47 o 
   4  26   3      349.88      277.20     67.26 o 
   6  26   3     1167.21     1189.86    117.64 o 
   8  26   3     1322.82     1671.34    232.28 o 
  10  26   3     1026.19     1117.40    162.97 o 
  -9  27   3      190.45      -40.49    111.63 o 
  -7  27   3       34.51       73.53     77.85 o 
  -5  27   3      357.95      443.63     59.16 o 
  -3  27   3      114.28       92.59     34.92 o 
  -1  27   3      528.38      548.05     57.17 o 
   1  27   3      570.16      499.49     55.98 o 
   3  27   3       85.88       88.81     42.27 o 
   5  27   3      253.80      319.48     61.34 o 
   7  27   3       68.34       92.27     66.77 o 
   9  27   3       27.34       45.12     91.88 o 
 -10  28   3     5250.19     5315.78    400.79 o 
  -8  28   3      799.58      749.12    125.59 o 
  -6  28   3     1295.33     1072.25    103.93 o 
  -4  28   3       59.53       -5.32     37.83 o 
  -2  28   3     5251.77     5766.90    181.23 o 
   0  28   3     7233.64     7449.06    241.94 o 
   2  28   3     1417.43     1309.43    109.01 o 
   4  28   3     2678.74     2871.89    264.46 o 
   6  28   3      393.99      542.53     89.73 o 
   8  28   3     3577.05     3896.34    507.39 o 
  10  28   3      236.08      263.84    174.54 o 
  -9  29   3       15.23       83.67    121.56 o 
  -7  29   3      303.42      421.96    103.94 o 
  -5  29   3      263.88      294.22     58.60 o 
  -3  29   3       95.93       99.48     37.41 o 
  -1  29   3     1321.46     1262.85     86.79 o 
   1  29   3      170.48      116.60     41.12 o 
   3  29   3      141.03      184.07     55.67 o 
   5  29   3      454.73      495.14     74.73 o 
   7  29   3       62.57       35.54    132.26 o 
   9  29   3      255.54      272.88    113.41 o 
 -10  30   3      480.99      259.92    157.37 o 
  -8  30   3       62.37      130.64     92.94 o 
  -6  30   3     1230.49     1440.91    124.10 o 
  -4  30   3       44.75      -48.15     48.15 o 
  -2  30   3     1625.56     1600.21    119.84 o 
   0  30   3        0.24       -0.33     48.51 o 
   2  30   3      388.23      330.72     54.41 o 
   4  30   3        6.35      -48.04     48.04 o 
   6  30   3       46.28      -27.30     86.80 o 
   8  30   3      282.08      213.85    135.77 o 
  -9  31   3      826.35     1069.11    199.25 o 
  -7  31   3      319.41      181.14    125.23 o 
  -5  31   3      488.72      657.81     79.02 o 
  -3  31   3      355.26      418.88     67.99 o 
  -1  31   3      805.93      749.01     71.17 o 
   1  31   3      581.56      736.38     78.27 o 
   3  31   3     1299.26     1433.26    231.69 o 
   5  31   3      256.13       77.75     78.37 o 
   7  31   3      610.17      715.81    124.31 o 
   9  31   3       40.31       43.40     94.47 o 
  -8  32   3        2.40      -67.54     96.05 o 
  -6  32   3      604.36      492.02    109.63 o 
  -4  32   3      255.35      250.36     67.38 o 
  -2  32   3      874.79      928.17    132.18 o 
   0  32   3      868.32      780.30     80.10 o 
   2  32   3      761.65      858.58     85.91 o 
   4  32   3     1451.32     1563.17    142.48 o 
   6  32   3       80.46      207.18     88.32 o 
   8  32   3      676.65      604.14    140.07 o 
  -9  33   3       65.18      324.73    263.84 o 
  -7  33   3      717.62      634.61    118.56 o 
  -5  33   3       27.84       10.86     55.17 o 
  -3  33   3      632.73      675.77     78.71 o 
  -1  33   3      126.95       89.06     48.59 o 
   1  33   3      509.27      754.48     92.38 o 
   3  33   3       75.87       71.91     66.84 o 
   5  33   3      470.54      677.38    124.89 o 
   7  33   3       66.11      235.07    101.31 o 
  -8  34   3     1307.04     1138.02    153.89 o 
  -6  34   3      104.06      217.28     94.95 o 
  -4  34   3     1549.22     1738.92    133.63 o 
  -2  34   3      600.90      573.58     85.81 o 
   0  34   3       61.04      -13.14     55.54 o 
   2  34   3     2912.60     3034.96    199.28 o 
   4  34   3     1039.14     1147.53    125.17 o 
   6  34   3      842.55      917.36    144.56 o 
  -7  35   3        9.51      -24.82     90.44 o 
  -5  35   3      334.98      263.97     91.70 o 
  -3  35   3       41.78      111.11     71.48 o 
  -1  35   3       26.63       -8.42     55.53 o 
   1  35   3       46.49       31.75     62.03 o 
   3  35   3       98.69       91.42     67.06 o 
   5  35   3      226.82      285.65     98.46 o 
   7  35   3      409.79      451.84    121.84 o 
  -6  36   3      421.91      335.65    118.87 o 
  -4  36   3     1904.88     2207.83    184.75 o 
  -2  36   3       31.12       27.82     57.29 o 
   0  36   3     1528.23     1757.25    182.95 o 
   2  36   3       55.81       60.43     68.45 o 
   4  36   3      664.49      536.13    105.36 o 
   6  36   3       77.54      160.61     93.31 o 
  -7  37   3      317.92      214.87    113.14 o 
  -5  37   3      249.01      234.24     90.83 o 
  -3  37   3       21.34       72.73     72.48 o 
  -1  37   3      334.72      409.13    119.25 o 
   1  37   3      311.04      324.09     84.39 o 
   3  37   3      346.71      412.67     95.12 o 
   5  37   3      787.51     1361.83    264.54 o 
  -6  38   3       63.02      140.39    133.95 o 
  -4  38   3       16.55      -54.13     78.26 o 
  -2  38   3        3.69      -71.98     85.54 o 
   0  38   3       11.77       65.92     82.30 o 
   2  38   3      128.86       81.11     72.56 o 
   4  38   3      114.36      214.56     89.89 o 
  -5  39   3      442.95      502.04    115.95 o 
  -3  39   3      209.76      215.15     89.47 o 
  -1  39   3     1018.06     1190.97    121.97 o 
   1  39   3       86.45      120.36     72.50 o 
   3  39   3      368.02      444.51    138.85 o 
   5  39   3      145.29      291.13    117.94 o 
  -4  40   3      405.67      298.67    104.93 o 
  -2  40   3       77.54      103.10     84.09 o 
   0  40   3      134.86      101.68     71.78 o 
   2  40   3       19.80       10.94     75.51 o 
   4  40   3      394.82      309.29    102.87 o 
  -3  41   3       13.58      -75.69     75.69 o 
  -1  41   3      135.84      204.94     92.05 o 
   1  41   3       12.03       -2.12     68.97 o 
   3  41   3      280.51      259.42     92.88 o 
  -2  42   3     1600.20     2014.20    192.18 o 
   0  42   3      230.57      383.86     89.97 o 
   2  42   3      213.68      136.01     90.80 o 
 -12   0   4      203.51      117.71    182.66 o 
 -10   0   4      319.36      469.66    136.31 o 
  -8   0   4     1212.04     1228.61    167.74 o 
  -6   0   4     5371.44     5398.98    325.57 o 
  -4   0   4     1550.97     1475.04    133.36 o 
  -2   0   4    52408.84    53488.24   2167.84 o 
   0   0   4    30351.19    30019.39   1244.68 o 
   2   0   4     2337.82     1984.51    177.86 o 
   4   0   4    15486.33    16028.89    660.23 o 
   6   0   4    16103.20    16082.01    688.50 o 
   8   0   4       57.66        0.39     47.39 o 
  10   0   4     1045.46      979.12    163.81 o 
  12   0   4       67.52       40.27     79.42 o 
 -13   1   4      134.81       99.62    131.94 o 
 -11   1   4     1108.37     1485.38    153.30 o 
  -9   1   4      165.81        9.41     59.24 o 
  -7   1   4     1118.44     1040.49     98.43 o 
  -5   1   4      753.18      840.89     58.09 o 
  -3   1   4      540.13      480.65     41.79 o 
  -1   1   4       34.33       -1.45     18.30 o 
   1   1   4       39.33       11.46     27.12 o 
   3   1   4        2.10       -7.70     20.52 o 
   5   1   4       50.01      -24.59     24.59 o 
   7   1   4      188.09      177.98     40.80 o 
   9   1   4      373.66      451.93     68.17 o 
  11   1   4       19.59       26.37     50.40 o 
 -12   2   4      369.56       90.80    247.61 o 
 -10   2   4       81.28       94.40     78.46 o 
  -8   2   4     5895.93     5832.04    340.57 o 
  -6   2   4     3496.86     3630.62    149.22 o 
  -4   2   4     4436.17     4603.52    159.27 o 
  -2   2   4     1350.25     1124.32     66.55 o 
   0   2   4     9879.93    10208.60    308.36 o 
   2   2   4     1432.05     1825.15     77.97 o 
   4   2   4      940.46     1303.02     81.39 o 
   6   2   4       83.43       82.93     35.79 o 
   8   2   4      215.02      182.51     45.65 o 
  10   2   4     1123.47     1136.39     96.21 o 
  12   2   4      124.39        1.79     60.90 o 
 -13   3   4       16.24      168.32    154.25 o 
 -11   3   4       19.28      -50.84     75.06 o 
  -9   3   4      224.57      206.61     73.27 o 
  -7   3   4      246.17      255.68     48.44 o 
  -5   3   4     1707.08     1764.87     79.85 o 
  -3   3   4     1298.58     1132.69     60.95 o 
  -1   3   4      240.92      264.70     25.31 o 
   1   3   4      224.36      174.28     52.81 o 
   3   3   4     1101.23      994.68     89.69 o 
   5   3   4      301.29      269.92     31.60 o 
   7   3   4     2470.63     2448.31    114.92 o 
   9   3   4     1099.49      997.67     97.12 o 
  11   3   4      354.11      460.18     74.79 o 
 -12   4   4      901.14      661.64    237.46 o 
 -10   4   4      410.66      427.28     94.87 o 
  -8   4   4     3230.43     3402.56    278.07 o 
  -6   4   4     3827.25     3852.53    172.45 o 
  -4   4   4    31668.36    31781.54    962.92 o 
  -2   4   4      515.34      569.08     35.06 o 
   0   4   4    10118.53     8827.80    275.16 o 
   2   4   4     1113.18     1343.99     96.51 o 
   4   4   4     2632.30     2213.26     93.12 o 
   6   4   4       21.88       20.81     28.74 o 
   8   4   4        1.78        1.76     37.36 o 
  10   4   4      258.37      319.90     59.40 o 
  12   4   4       32.06       87.84     61.50 o 
 -13   5   4      357.83      136.09    135.23 o 
 -11   5   4       81.73      -26.54     99.94 o 
  -9   5   4     2963.28     2519.71    231.36 o 
  -7   5   4      592.29      442.73     53.03 o 
  -5   5   4       50.66       18.57     24.92 o 
  -3   5   4       24.13      -15.52     22.70 o 
  -1   5   4      432.04      398.55     32.91 o 
   1   5   4        4.32      -20.07     22.72 o 
   3   5   4     1506.56     1311.22     86.04 o 
   5   5   4      178.27      130.29     26.61 o 
   7   5   4     1186.54     1033.83     76.54 o 
   9   5   4       68.18       75.29     44.21 o 
  11   5   4      469.71      474.48     76.31 o 
 -12   6   4        8.05       59.04     93.60 o 
 -10   6   4      740.60     1060.34    129.30 o 
  -8   6   4      163.51       67.05     68.38 o 
  -6   6   4     4262.23     4157.55    156.96 o 
  -4   6   4    13691.38    14052.66    428.77 o 
  -2   6   4       78.34       17.84     17.87 o 
   0   6   4     3327.55     3145.14    148.51 o 
   2   6   4    18246.52    17790.72    583.10 o 
   4   6   4    20261.56    20353.70    596.29 o 
   6   6   4     1249.53     1283.33     99.54 o 
   8   6   4     3601.54     3743.60    155.13 o 
  10   6   4       12.26      105.03     52.03 o 
  12   6   4     2514.97     2425.37    185.31 o 
 -13   7   4      801.76      986.36    296.31 o 
 -11   7   4      611.01      683.07    132.87 o 
  -9   7   4      834.69      939.48    197.44 o 
  -7   7   4     1259.31     1370.25    157.02 o 
  -5   7   4     1129.80     1147.98    108.31 o 
  -3   7   4     1377.39     1472.00     73.47 o 
  -1   7   4      183.02      134.99     24.37 o 
   1   7   4      169.13      228.32     31.04 o 
   3   7   4      299.59      289.52     34.24 o 
   5   7   4       63.92       63.88     25.05 o 
   7   7   4      141.20       46.98     37.36 o 
   9   7   4       91.18       57.04     49.95 o 
  11   7   4      166.45      275.03     81.04 o 
 -12   8   4      121.90      -11.15    217.16 o 
 -10   8   4     4223.42     4053.13    557.17 o 
  -8   8   4      212.03      165.48    155.21 o 
  -6   8   4    12052.65    11984.11    376.58 o 
  -4   8   4     2490.22     3001.16    117.50 o 
  -2   8   4     1948.92     2005.79     74.88 o 
   0   8   4    21131.88    21020.44    653.57 o 
   2   8   4    15860.20    16492.22    499.52 o 
   4   8   4     3250.95     3210.36    110.16 o 
   6   8   4      151.55      172.47     34.96 o 
   8   8   4     7140.17     7127.84    265.40 o 
  10   8   4      993.38      853.54    105.91 o 
  12   8   4       71.10      -15.11    112.49 o 
 -13   9   4      142.92      251.66    227.31 o 
 -11   9   4      353.13      398.97    153.38 o 
  -9   9   4      186.73       63.52     58.86 o 
  -7   9   4      167.18      251.68     39.68 o 
  -5   9   4      927.51      937.67     76.55 o 
  -3   9   4     1855.52     1683.98     60.17 o 
  -1   9   4      245.94      220.19     26.57 o 
   1   9   4      155.87      163.45     30.93 o 
   3   9   4      749.47      793.34     53.25 o 
   5   9   4     1070.35      998.29     56.77 o 
   7   9   4      697.29      804.36     86.71 o 
   9   9   4      357.66      406.41     79.38 o 
  11   9   4      465.33      729.52    165.80 o 
 -12  10   4     1963.34     1151.03    220.77 o 
 -10  10   4     3876.40     4010.56    311.36 o 
  -8  10   4      174.46      129.26     74.61 o 
  -6  10   4     7976.47     8128.03    253.07 o 
  -4  10   4      854.74      849.90     82.89 o 
  -2  10   4    39661.80    39110.64   1000.20 o 
   0  10   4       38.42       18.87     22.96 o 
   2  10   4    20298.32    19808.30    589.70 o 
   4  10   4       47.95        0.62     24.36 o 
   6  10   4      238.92      237.63     70.81 o 
   8  10   4        5.27        8.11     54.49 o 
  10  10   4       36.19      -25.62     61.85 o 
  12  10   4      612.44      626.34    165.22 o 
 -13  11   4      157.92       89.30    202.96 o 
 -11  11   4      405.68      255.72    140.64 o 
  -9  11   4      429.28      620.64    120.10 o 
  -7  11   4     1809.33     1705.60    105.94 o 
  -5  11   4      502.90      510.84     48.52 o 
  -3  11   4     3207.34     3191.30     95.90 o 
  -1  11   4       12.38       10.12     21.27 o 
   1  11   4     1779.99     1617.35     88.71 o 
   3  11   4       13.15       -4.79     22.80 o 
   5  11   4      856.44      922.35     82.05 o 
   7  11   4      308.39      340.68     83.64 o 
   9  11   4      853.37     1056.33    156.43 o 
  11  11   4      100.02      100.53     76.29 o 
 -12  12   4       11.03       48.13    130.57 o 
 -10  12   4      179.18      -90.11     90.11 o 
  -8  12   4     1325.73     1684.91    152.44 o 
  -6  12   4     1706.80     1988.40    103.38 o 
  -4  12   4       29.89       36.14     18.44 o 
  -2  12   4     6453.64     6653.74    189.70 o 
   0  12   4     4002.52     4251.84    146.19 o 
   2  12   4     4504.02     4617.94    145.88 o 
   4  12   4       36.43       36.69     30.71 o 
   6  12   4     5887.47     5467.91    254.45 o 
   8  12   4       68.69       58.49     56.12 o 
  10  12   4     2477.55     2537.33    186.16 o 
  12  12   4       74.48      -33.91     74.70 o 
 -13  13   4      519.69      645.40    280.08 o 
 -11  13   4      763.79      853.18    183.09 o 
  -9  13   4     1151.64     1487.32    172.44 o 
  -7  13   4      501.83      570.21     83.81 o 
  -5  13   4      844.67      872.83     66.86 o 
  -3  13   4      124.75      105.88     22.01 o 
  -1  13   4     1673.91     1625.16     77.34 o 
   1  13   4     1794.10     1667.40     75.43 o 
   3  13   4       79.96       78.47     32.33 o 
   5  13   4      456.36      487.46     54.88 o 
   7  13   4        3.58      124.58     66.45 o 
   9  13   4      209.28      228.88     73.66 o 
  11  13   4      252.31      207.05    118.34 o 
 -12  14   4      792.59      964.43    222.10 o 
 -10  14   4     2002.53     2170.81    268.68 o 
  -8  14   4     7516.33     7767.05    342.51 o 
  -6  14   4       50.67        4.24     36.61 o 
  -4  14   4     6107.39     5889.62    172.61 o 
  -2  14   4    56324.00    59708.04   1601.49 o 
   0  14   4    22197.27    22117.10    605.36 o 
   2  14   4    12614.02    12440.65    433.82 o 
   4  14   4     1170.46     1045.33    133.61 o 
   6  14   4    13227.86    13573.62    769.20 o 
   8  14   4     2192.63     2195.88    543.72 o 
  10  14   4      597.51      705.94    105.20 o 
  12  14   4        3.61      -53.52     81.88 o 
 -11  15   4      162.22      203.51    188.75 o 
  -9  15   4      362.76      405.22    111.42 o 
  -7  15   4       37.98       80.88     42.89 o 
  -5  15   4      185.42      131.69     36.41 o 
  -3  15   4      198.18      118.02     27.76 o 
  -1  15   4      120.95      116.76     30.37 o 
   1  15   4      862.07      740.55     45.63 o 
   3  15   4      161.39      149.60     43.51 o 
   5  15   4      406.37      375.35     57.15 o 
   7  15   4      212.24      487.41    110.48 o 
   9  15   4      305.28       93.98     78.88 o 
  11  15   4      217.41      307.55    105.44 o 
 -12  16   4      147.50      198.51    166.42 o 
 -10  16   4     1993.23     2170.51    285.49 o 
  -8  16   4     7185.01     7560.69    334.03 o 
  -6  16   4       75.36       50.35     35.05 o 
  -4  16   4     4757.57     4925.20    152.23 o 
  -2  16   4     3295.78     3189.31    121.47 o 
   0  16   4    33011.81    33749.33    919.09 o 
   2  16   4     3499.65     3777.36    161.52 o 
   4  16   4      462.83      394.33    106.46 o 
   6  16   4        2.04       95.21     60.26 o 
   8  16   4      771.84      839.76    154.28 o 
  10  16   4     1008.24     1336.28    280.52 o 
 -11  17   4       48.58     -142.07    142.07 o 
  -9  17   4      757.07      901.03    127.26 o 
  -7  17   4     1096.33      993.57     91.41 o 
  -5  17   4     2485.14     2820.88    124.48 o 
  -3  17   4      367.56      411.24     39.31 o 
  -1  17   4     2199.48     2079.88     91.42 o 
   1  17   4      807.47      841.62     75.94 o 
   3  17   4     1274.93     1294.67     97.24 o 
   5  17   4      740.52      647.64     77.01 o 
   7  17   4      333.09      328.79    156.28 o 
   9  17   4      114.43      131.93    102.85 o 
  11  17   4      441.24      496.48    115.73 o 
 -12  18   4      742.93      898.04    235.15 o 
 -10  18   4      198.84      253.90    186.72 o 
  -8  18   4      136.78      197.28     72.77 o 
  -6  18   4    15839.51    17118.24    526.94 o 
  -4  18   4     1809.64     2130.61    101.99 o 
  -2  18   4     2026.14     2009.84     90.94 o 
   0  18   4     3206.80     3167.66    133.41 o 
   2  18   4     9433.51     9282.39    304.31 o 
   4  18   4      230.43      202.24     60.35 o 
   6  18   4      297.05      241.30     97.06 o 
   8  18   4     1315.01     1206.85    284.14 o 
  10  18   4      716.77      647.94    124.06 o 
 -11  19   4      745.80      607.53    190.00 o 
  -9  19   4       79.37      157.49     85.20 o 
  -7  19   4      427.61      465.88     88.80 o 
  -5  19   4        4.59        0.32     33.60 o 
  -3  19   4      915.50     1100.20     66.65 o 
  -1  19   4      464.29      416.57     41.64 o 
   1  19   4       46.72       98.73     32.14 o 
   3  19   4      739.63      777.42     78.07 o 
   5  19   4      122.11      109.84     49.49 o 
   7  19   4      673.09      683.46    139.18 o 
   9  19   4      305.09      361.28    122.47 o 
  11  19   4       48.68       -3.75    131.00 o 
 -12  20   4       21.55       48.83    150.50 o 
 -10  20   4      237.35       54.67    131.63 o 
  -8  20   4      320.47      123.20     72.03 o 
  -6  20   4     9053.07     8956.54    275.23 o 
  -4  20   4    12346.45    12043.95    334.55 o 
  -2  20   4     5199.92     4921.37    159.94 o 
   0  20   4    23874.18    24691.44    736.51 o 
   2  20   4     2411.59     2615.81    125.61 o 
   4  20   4    21549.05    22339.52    845.33 o 
   6  20   4        7.53       80.45     62.97 o 
   8  20   4      463.66      259.89    138.01 o 
  10  20   4      539.97      346.81    106.46 o 
 -11  21   4      214.85      158.93    150.19 o 
  -9  21   4        1.85      -66.93     98.67 o 
  -7  21   4      175.81      160.17     57.42 o 
  -5  21   4     1798.46     1985.95    113.81 o 
  -3  21   4      229.96      229.31     38.32 o 
  -1  21   4      503.20      539.15     44.60 o 
   1  21   4      580.25      655.74     97.23 o 
   3  21   4      481.25      539.38     73.04 o 
   5  21   4      328.10      364.09     64.68 o 
   7  21   4       36.54       25.89     54.90 o 
   9  21   4       58.88       79.06     72.88 o 
  11  21   4       22.19       37.93     97.51 o 
 -10  22   4      525.60      458.05    131.18 o 
  -8  22   4      121.16      -20.97     69.31 o 
  -6  22   4      244.53      323.36     57.64 o 
  -4  22   4     2089.76     2158.26    110.68 o 
  -2  22   4     8251.32     8396.55    262.32 o 
   0  22   4     1173.73     1186.96     80.95 o 
   2  22   4       14.18       26.30     35.01 o 
   4  22   4      233.85      239.50     59.39 o 
   6  22   4       22.79      151.78     65.89 o 
   8  22   4     1179.53     1319.93    253.69 o 
  10  22   4      749.10     1197.02    162.85 o 
 -11  23   4      184.57      255.19    160.87 o 
  -9  23   4       61.15      118.84    104.10 o 
  -7  23   4     1413.23     1647.97    126.35 o 
  -5  23   4      528.08      572.12     58.11 o 
  -3  23   4     2085.93     2485.59    109.06 o 
  -1  23   4     2238.29     2209.27    129.02 o 
   1  23   4     2323.66     2246.98    121.39 o 
   3  23   4     1503.54     1477.11    120.44 o 
   5  23   4      359.05      380.48    153.23 o 
   7  23   4       90.67       25.18     55.20 o 
   9  23   4       44.89      164.73     90.40 o 
 -10  24   4      949.33     1198.41    187.27 o 
  -8  24   4     1988.49     2116.43    175.16 o 
  -6  24   4       11.21       -1.69     45.78 o 
  -4  24   4    18465.03    18728.72    531.20 o 
  -2  24   4     3191.24     3545.49    148.86 o 
   0  24   4     3243.45     3429.89    152.55 o 
   2  24   4     1680.63     1707.22    130.04 o 
   4  24   4    10623.21    10642.07    431.35 o 
   6  24   4      417.36      496.59     82.35 o 
   8  24   4      118.56      323.08    130.57 o 
  10  24   4      137.16      208.81    113.34 o 
 -11  25   4       40.88        6.51    133.85 o 
  -9  25   4       44.08      113.30    106.89 o 
  -7  25   4       17.79       54.19     59.65 o 
  -5  25   4       46.67       31.63     39.85 o 
  -3  25   4      328.19      222.46     39.42 o 
  -1  25   4      984.69      968.76     78.17 o 
   1  25   4      539.71      652.03     81.39 o 
   3  25   4        5.80      -21.45     42.55 o 
   5  25   4      558.58      421.27     81.85 o 
   7  25   4       18.47        7.36     80.85 o 
   9  25   4       40.88      -23.13     79.80 o 
 -10  26   4       14.11      144.45    143.12 o 
  -8  26   4       60.54      174.11     83.19 o 
  -6  26   4     6166.92     5753.81    255.05 o 
  -4  26   4     4452.60     4530.95    161.15 o 
  -2  26   4     1261.50     1382.92    108.61 o 
   0  26   4      162.66      189.32     50.74 o 
   2  26   4    13701.71    14526.00    467.64 o 
   4  26   4     3339.11     3274.97    179.38 o 
   6  26   4      275.48      165.87     74.99 o 
   8  26   4      124.20      104.22    123.02 o 
  10  26   4      595.11      453.59    146.30 o 
  -9  27   4        7.52       68.84    115.60 o 
  -7  27   4      858.11      979.74    188.65 o 
  -5  27   4      200.21      116.43     47.52 o 
  -3  27   4     1833.01     1858.33    110.23 o 
  -1  27   4      731.79      779.91     95.37 o 
   1  27   4      752.65      766.20     67.08 o 
   3  27   4     1371.96     1494.22     99.69 o 
   5  27   4      335.14      283.38     76.20 o 
   7  27   4      127.82      180.45    105.46 o 
   9  27   4       31.04      -64.18     86.73 o 
 -10  28   4      458.45      645.76    169.72 o 
  -8  28   4      590.56      416.83    107.45 o 
  -6  28   4      820.43      945.70    103.46 o 
  -4  28   4      792.51      785.51     76.71 o 
  -2  28   4       13.42       62.17     43.59 o 
   0  28   4      727.99      775.27     69.96 o 
   2  28   4       24.65       54.60     41.21 o 
   4  28   4       39.13       10.95     47.78 o 
   6  28   4        0.71      -58.02     58.02 o 
   8  28   4     1539.10     2697.87    448.53 o 
  -9  29   4       63.93       54.58    122.92 o 
  -7  29   4       39.89       31.93     80.68 o 
  -5  29   4     2633.17     3059.81    199.98 o 
  -3  29   4      599.47      595.07     64.35 o 
  -1  29   4      459.88      295.39     53.46 o 
   1  29   4      538.70      567.01     63.99 o 
   3  29   4       74.07       74.30     51.30 o 
   5  29   4      651.44      593.13    138.85 o 
   7  29   4       61.51       94.69     86.41 o 
   9  29   4       74.10       68.74     95.67 o 
  -8  30   4       18.35       39.18    125.66 o 
  -6  30   4     4466.55     4628.40    277.29 o 
  -4  30   4      873.95      834.26     74.74 o 
  -2  30   4     6940.49     7573.10    244.52 o 
   0  30   4      297.92      188.54     48.55 o 
   2  30   4     3998.41     3854.93    230.64 o 
   4  30   4       99.41       62.32     64.90 o 
   6  30   4     1545.00     1180.55    250.51 o 
   8  30   4      313.83      293.27    172.51 o 
  -9  31   4       45.60     -115.82    115.82 o 
  -7  31   4      206.35      279.88     96.26 o 
  -5  31   4      134.88      128.12     59.87 o 
  -3  31   4      263.95      221.69     63.39 o 
  -1  31   4      178.31      117.06     60.82 o 
   1  31   4      591.25      579.55     69.28 o 
   3  31   4      377.94      375.65     79.46 o 
   5  31   4      176.13      164.46     87.17 o 
   7  31   4       42.83      127.44     97.03 o 
  -8  32   4       32.96      -23.81     94.37 o 
  -6  32   4      170.15      101.77     77.15 o 
  -4  32   4     1135.02     1044.03    128.28 o 
  -2  32   4      471.45      509.84     76.42 o 
   0  32   4      137.11       52.99     53.55 o 
   2  32   4        6.60       19.65     61.17 o 
   4  32   4     1307.56     1443.07    159.95 o 
   6  32   4     1618.68     1831.82    189.56 o 
   8  32   4       55.16      -81.92    109.14 o 
  -7  33   4      167.82       60.71     90.79 o 
  -5  33   4      468.72      464.97     80.56 o 
  -3  33   4      432.83      580.03    152.92 o 
  -1  33   4     1221.90     1272.47    135.48 o 
   1  33   4     1319.46     1347.28    116.55 o 
   3  33   4      281.77      260.02     85.02 o 
   5  33   4      901.07     1031.13    147.83 o 
   7  33   4      130.27      321.20    109.35 o 
  -8  34   4     1184.86     1547.53    173.55 o 
  -6  34   4       12.51      -33.20     79.54 o 
  -4  34   4       25.37       14.38     60.25 o 
  -2  34   4     1787.37     1618.41    154.62 o 
   0  34   4     1154.42     1327.49    120.86 o 
   2  34   4      210.34      439.27    106.04 o 
   4  34   4      280.38      209.77     80.78 o 
   6  34   4     1059.54     1738.53    189.23 o 
  -7  35   4      490.53      520.94    169.51 o 
  -5  35   4       34.39       10.12     74.95 o 
  -3  35   4      179.30      143.63     81.06 o 
  -1  35   4       29.03       61.17     73.98 o 
   1  35   4       41.30       30.62     63.29 o 
   3  35   4      174.08      128.11     74.31 o 
   5  35   4       54.88      157.67     94.85 o 
  -6  36   4       63.64       11.82     93.16 o 
  -4  36   4     1193.99     1115.82    141.62 o 
  -2  36   4      149.54      268.09     89.68 o 
   0  36   4     2560.92     2461.46    170.61 o 
   2  36   4      492.64      630.32     99.45 o 
   4  36   4      233.70       81.24    134.75 o 
   6  36   4      196.26      133.00     96.18 o 
  -5  37   4       45.37      -22.22     79.68 o 
  -3  37   4      169.88       93.05     82.78 o 
  -1  37   4      682.96      747.11    120.79 o 
   1  37   4       64.45       29.96     72.28 o 
   3  37   4      255.73      216.97     92.30 o 
   5  37   4      135.67      123.68    102.64 o 
  -6  38   4       20.72      155.87    118.95 o 
  -4  38   4       27.05      105.23     74.92 o 
  -2  38   4       14.59       -7.60     79.09 o 
   0  38   4      170.31      199.27     87.62 o 
   2  38   4        0.29      -32.68     73.07 o 
   4  38   4       21.12       24.91     82.10 o 
  -5  39   4      226.55      179.92     95.17 o 
  -3  39   4      211.76      125.18     83.70 o 
  -1  39   4      519.14      544.09    114.09 o 
   1  39   4      126.31       73.79     81.42 o 
   3  39   4      322.31      348.73    103.85 o 
  -4  40   4      112.29       42.55     72.89 o 
  -2  40   4      265.92      271.94     96.14 o 
   0  40   4     1087.74     1503.97    204.47 o 
   2  40   4       89.40      121.29     84.98 o 
  -3  41   4        8.23      -82.23    108.82 o 
  -1  41   4      142.45      246.09    105.44 o 
   1  41   4       64.06      -78.90     92.54 o 
 -13   1   5      298.09      317.19    159.51 o 
 -11   1   5     1713.63     2117.11    352.00 o 
  -9   1   5      269.83      228.83     79.84 o 
  -7   1   5      362.56      388.64     61.84 o 
  -5   1   5       74.35       89.51     57.42 o 
  -3   1   5     1267.56     1017.04     64.86 o 
  -1   1   5       11.30       -0.72     19.17 o 
   1   1   5      121.04      100.28     22.66 o 
   3   1   5       94.81      102.21     28.18 o 
   5   1   5      175.92      127.69     32.40 o 
   7   1   5      647.29      605.44     74.73 o 
   9   1   5     2080.44     2172.21    147.13 o 
  11   1   5      137.58      135.30     64.93 o 
 -12   2   5      438.71      336.18    120.79 o 
 -10   2   5     1425.14     1321.15    220.88 o 
  -8   2   5     1746.17     1612.28    213.12 o 
  -6   2   5     4871.10     4949.75    228.17 o 
  -4   2   5     3859.81     3558.89    138.12 o 
  -2   2   5      948.78      764.99     42.66 o 
   0   2   5    26887.50    24847.43    750.83 o 
   2   2   5      654.18      804.16     49.11 o 
   4   2   5    10042.79     9656.04    372.95 o 
   6   2   5       38.71        2.38     34.23 o 
   8   2   5     7030.42     7289.21    244.83 o 
  10   2   5      168.94      148.64     59.83 o 
  12   2   5      207.52      124.52     72.83 o 
 -13   3   5       15.79      -12.50    124.83 o 
 -11   3   5       19.61       31.16     80.90 o 
  -9   3   5      165.07      129.46     94.82 o 
  -7   3   5      118.17       92.41     45.65 o 
  -5   3   5       74.75      138.52     28.67 o 
  -3   3   5      119.26      126.46     31.44 o 
  -1   3   5       31.08       12.08     19.81 o 
   1   3   5       13.49       15.92     20.52 o 
   3   3   5      340.60      270.79     42.31 o 
   5   3   5       11.89       43.62     28.02 o 
   7   3   5     1060.65      986.15     75.75 o 
   9   3   5      425.78      459.07     71.10 o 
  11   3   5      566.09      697.33     87.02 o 
 -12   4   5      693.99      385.17    174.23 o 
 -10   4   5      503.36      568.48    161.12 o 
  -8   4   5      523.46      528.19    136.34 o 
  -6   4   5      512.01      465.96     63.09 o 
  -4   4   5     2427.61     2656.34    124.01 o 
  -2   4   5    22807.28    22985.43    584.54 o 
   0   4   5    13624.40    14324.36    404.67 o 
   2   4   5     9361.25     9625.52    297.23 o 
   4   4   5      103.46      108.86     28.15 o 
   6   4   5     2412.19     2653.16    145.06 o 
   8   4   5     1525.42     1508.59    117.04 o 
  10   4   5     2240.71     2029.74    171.64 o 
  12   4   5      797.85      808.09     96.31 o 
 -13   5   5      506.66      405.91    239.49 o 
 -11   5   5       58.80      188.01     86.84 o 
  -9   5   5     1835.71     2002.47    302.55 o 
  -7   5   5      598.92      549.19     86.12 o 
  -5   5   5      614.95      595.32     47.89 o 
  -3   5   5       20.72        8.25     25.02 o 
  -1   5   5        1.48      -13.64     21.73 o 
   1   5   5      141.46      167.24     26.08 o 
   3   5   5     1302.72     1382.01     69.61 o 
   5   5   5       19.70       47.20     27.10 o 
   7   5   5     1514.54     1529.05    115.33 o 
   9   5   5       94.67       67.60     52.56 o 
  11   5   5      565.23      763.02     88.18 o 
 -12   6   5       78.61      -66.19    243.55 o 
 -10   6   5     1389.50     1246.04    189.24 o 
  -8   6   5     1388.78     1356.09    120.90 o 
  -6   6   5     1397.63     1339.34     91.48 o 
  -4   6   5       53.37       97.42     40.84 o 
  -2   6   5     5563.53     5702.59    195.95 o 
   0   6   5     1656.66     1511.19     71.97 o 
   2   6   5      605.82      724.76     48.53 o 
   4   6   5     7136.78     6759.68    207.41 o 
   6   6   5      576.20      478.20     55.03 o 
   8   6   5     2229.09     2244.30    131.85 o 
  10   6   5       69.38       50.33     51.57 o 
  12   6   5     1557.76     2142.55    148.81 o 
 -13   7   5       49.50      -20.30    178.60 o 
 -11   7   5        7.97      -56.06     85.40 o 
  -9   7   5     1447.64     1327.33    264.06 o 
  -7   7   5      352.47      396.42     63.86 o 
  -5   7   5      607.81      671.49     75.55 o 
  -3   7   5        6.08      -11.46     21.78 o 
  -1   7   5     1312.01     1293.23     65.04 o 
   1   7   5       12.26       10.23     20.57 o 
   3   7   5      773.74      658.28     49.31 o 
   5   7   5      228.81      228.67     54.86 o 
   7   7   5     1226.59     1372.25    107.65 o 
   9   7   5      202.27      161.85     57.06 o 
  11   7   5       54.42       95.15     63.38 o 
 -12   8   5      690.56      260.39    153.05 o 
 -10   8   5      574.85      632.02    127.44 o 
  -8   8   5     2955.02     3761.86    264.19 o 
  -6   8   5     3673.48     3780.47    171.13 o 
  -4   8   5     2234.06     2438.99     98.27 o 
  -2   8   5     4939.01     4410.52    131.27 o 
   0   8   5     7150.76     7843.54    240.49 o 
   2   8   5     8116.97     7708.78    225.30 o 
   4   8   5      308.47      268.25     37.14 o 
   6   8   5    13645.96    13147.56    449.47 o 
   8   8   5      859.01      895.26     82.85 o 
  10   8   5      488.67      447.20     86.46 o 
  12   8   5      116.72      107.91     78.90 o 
 -13   9   5       33.12       86.48    153.01 o 
 -11   9   5      294.46      182.57    122.06 o 
  -9   9   5      726.05     1254.96    198.05 o 
  -7   9   5     1047.70     1227.86    103.45 o 
  -5   9   5      784.60      801.55     59.89 o 
  -3   9   5      350.11      308.82     39.28 o 
  -1   9   5      257.84      154.60     30.20 o 
   1   9   5        1.27      -17.93     21.26 o 
   3   9   5      166.04      151.02     46.77 o 
   5   9   5      920.89      884.54     69.16 o 
   7   9   5      299.24      153.84     50.28 o 
   9   9   5      555.59      663.37     79.09 o 
  11   9   5       41.06       82.22     68.35 o 
 -12  10   5      693.57      822.19    200.83 o 
 -10  10   5      125.59      101.70     87.82 o 
  -8  10   5     2126.55     2127.31    179.26 o 
  -6  10   5      506.54      471.85     63.42 o 
  -4  10   5      363.61      355.67     39.43 o 
  -2  10   5    22163.68    23599.32    615.42 o 
   0  10   5    23665.31    26099.62    780.84 o 
   2  10   5      776.98      758.66     54.02 o 
   4  10   5        0.77       14.93     26.13 o 
   6  10   5     7692.67     7792.34    310.56 o 
   8  10   5      817.92      865.71     89.85 o 
  10  10   5      104.11       54.68     67.18 o 
  12  10   5      148.02      118.42    131.66 o 
 -13  11   5       60.42      -20.30    174.54 o 
 -11  11   5      289.31      302.05    143.37 o 
  -9  11   5      175.85      180.45    109.14 o 
  -7  11   5      810.06      822.32     80.52 o 
  -5  11   5      102.93       86.44     39.33 o 
  -3  11   5       93.86       64.31     26.85 o 
  -1  11   5      205.33      226.85     33.07 o 
   1  11   5      694.32      603.84     47.33 o 
   3  11   5      171.19      108.68     32.39 o 
   5  11   5     2095.22     2077.97    101.26 o 
   7  11   5       21.17       -2.11     41.89 o 
   9  11   5      773.02      944.60    111.67 o 
  11  11   5       83.27       -1.85     68.26 o 
 -12  12   5      764.01      645.02    182.62 o 
 -10  12   5      383.24      238.28    110.51 o 
  -8  12   5     9026.24     9245.07    470.25 o 
  -6  12   5      220.77      176.64     42.10 o 
  -4  12   5     4635.37     4705.46    157.76 o 
  -2  12   5       43.52       10.13     23.58 o 
   0  12   5      493.24      556.73     49.22 o 
   2  12   5    12441.66    11237.06    360.19 o 
   4  12   5      614.86      474.09     57.03 o 
   6  12   5    13916.79    15137.51    562.77 o 
   8  12   5      508.66      589.62    104.54 o 
  10  12   5     2601.61     3370.14    273.02 o 
 -11  13   5      150.78      290.40    163.51 o 
  -9  13   5      179.91      315.06    139.01 o 
  -7  13   5      780.58      879.54     81.10 o 
  -5  13   5      213.48      136.53     39.91 o 
  -3  13   5      957.29      873.10     58.89 o 
  -1  13   5      253.16      272.89     42.67 o 
   1  13   5     1104.93     1113.49     81.49 o 
   3  13   5       70.85       76.82     33.25 o 
   5  13   5     2251.12     2240.11    141.36 o 
   7  13   5      202.75      146.62     94.20 o 
   9  13   5      468.95      524.37    155.77 o 
  11  13   5      443.84      452.33    101.47 o 
 -12  14   5       99.23      -44.65    125.78 o 
 -10  14   5      445.93      349.11    120.95 o 
  -8  14   5      997.84     1147.89    121.82 o 
  -6  14   5     1119.91     1190.47     83.53 o 
  -4  14   5     2739.90     2786.56    127.74 o 
  -2  14   5      724.06      856.91     58.55 o 
   0  14   5      361.63      272.33     33.53 o 
   2  14   5     1051.21     1145.90     71.13 o 
   4  14   5     4171.18     4586.47    197.51 o 
   6  14   5     4398.54     4568.26    335.71 o 
   8  14   5      151.82       31.20     91.71 o 
  10  14   5        3.71       34.17     77.93 o 
 -11  15   5      828.75     1240.67    442.44 o 
  -9  15   5      201.08      123.67    110.25 o 
  -7  15   5     1719.92     2149.46    134.81 o 
  -5  15   5     1112.90     1145.89     81.07 o 
  -3  15   5      580.86      579.30     51.83 o 
  -1  15   5       64.80       40.90     29.22 o 
   1  15   5      230.40      315.56     66.56 o 
   3  15   5      246.30      221.46     61.88 o 
   5  15   5     1080.46     1039.36    102.53 o 
   7  15   5      332.10      469.44    116.01 o 
   9  15   5      337.24      259.27     92.71 o 
  11  15   5      518.32      549.39    131.56 o 
 -12  16   5      365.92      210.85    156.96 o 
 -10  16   5      234.34      294.50    111.50 o 
  -8  16   5      197.44      188.18     67.38 o 
  -6  16   5      191.38      192.34     46.46 o 
  -4  16   5     2203.47     2788.88    155.08 o 
  -2  16   5      446.88      491.30     51.40 o 
   0  16   5     5361.69     5702.42    182.92 o 
   2  16   5       34.23      -16.05     29.50 o 
   4  16   5     7123.01     6955.57    299.19 o 
   6  16   5      701.93      770.14    105.79 o 
   8  16   5     1578.54     1513.65    209.04 o 
  10  16   5     1752.44     1721.58    189.25 o 
 -11  17   5       48.73       58.37    124.63 o 
  -9  17   5       12.41       54.36    119.74 o 
  -7  17   5       78.54       78.97     51.09 o 
  -5  17   5      311.19      420.36     55.07 o 
  -3  17   5      528.87      530.39     51.19 o 
  -1  17   5      438.30      521.90     50.67 o 
   1  17   5       59.44       18.43     29.44 o 
   3  17   5      223.58      236.35     73.56 o 
   5  17   5      156.71      148.73     52.14 o 
   7  17   5      107.81      135.15     86.66 o 
   9  17   5       59.29      -20.97     73.15 o 
  11  17   5      353.88      461.20    117.51 o 
 -12  18   5      326.48      198.58    147.93 o 
 -10  18   5     1611.54     1315.21    296.31 o 
  -8  18   5     1023.52     1222.73    127.93 o 
  -6  18   5    11112.27    11236.37    333.34 o 
  -4  18   5     5362.90     5542.60    188.54 o 
  -2  18   5      332.06      332.14     53.78 o 
   0  18   5       11.26       19.63     27.16 o 
   2  18   5     4293.80     4338.11    204.35 o 
   4  18   5    19523.52    20108.66    872.26 o 
   6  18   5     3325.84     3602.31    228.08 o 
   8  18   5     2342.49     2645.86    426.21 o 
  10  18   5       37.61       39.27     84.75 o 
 -11  19   5      759.28      606.79    183.12 o 
  -9  19   5       80.33       74.67     92.56 o 
  -7  19   5       78.18      102.73     57.97 o 
  -5  19   5      337.12      351.33     50.06 o 
  -3  19   5      250.69      267.42     42.35 o 
  -1  19   5      131.65      119.66     35.96 o 
   1  19   5       91.58       63.24     30.61 o 
   3  19   5     2596.72     2742.69    198.61 o 
   5  19   5       90.91       87.29     52.90 o 
   7  19   5      915.49     1561.15    209.04 o 
   9  19   5      472.57      602.97    125.67 o 
 -10  20   5       52.59       25.13    110.62 o 
  -8  20   5      161.12      151.10     79.68 o 
  -6  20   5      244.87      316.23     51.46 o 
  -4  20   5     1437.19     1337.45     83.67 o 
  -2  20   5        3.38      -29.11     29.11 o 
   0  20   5      419.17      432.44     45.86 o 
   2  20   5      244.43      199.29     53.81 o 
   4  20   5     2255.85     2418.75    155.96 o 
   6  20   5      238.78      353.92     82.37 o 
   8  20   5      103.37       35.63    113.66 o 
  10  20   5      253.39      255.49    177.90 o 
 -11  21   5      185.89      334.92    182.24 o 
  -9  21   5      708.36      551.15    135.84 o 
  -7  21   5      105.25      136.63     70.57 o 
  -5  21   5     1024.99      972.70     70.06 o 
  -3  21   5      622.79      660.95     63.88 o 
  -1  21   5       97.20       58.49     35.99 o 
   1  21   5     1917.85     1795.86    103.87 o 
   3  21   5      949.40     1085.15    102.51 o 
   5  21   5       35.58       -2.73     47.20 o 
   7  21   5      265.47      135.90    121.77 o 
   9  21   5      173.30      273.78     97.45 o 
 -10  22   5     2160.54     1579.94    228.79 o 
  -8  22   5     1368.15     1564.85    206.78 o 
  -6  22   5      699.12      688.96     74.66 o 
  -4  22   5     1339.37     1280.26     79.78 o 
  -2  22   5      231.82      288.92     47.89 o 
   0  22   5     2287.84     2158.21    165.40 o 
   2  22   5    20583.77    20506.20    781.96 o 
   4  22   5       47.08      -48.23     48.23 o 
   6  22   5      343.82      262.20     96.24 o 
   8  22   5     2949.33     3149.95    315.69 o 
  10  22   5     1627.08     1610.06    194.11 o 
 -11  23   5       76.67      152.99    164.39 o 
  -9  23   5       12.35        7.90    103.14 o 
  -7  23   5      273.65      305.01     84.85 o 
  -5  23   5      153.93      147.56     50.58 o 
  -3  23   5     1560.00     1900.26    106.26 o 
  -1  23   5      173.83      155.25     38.69 o 
   1  23   5      858.44      907.98     81.79 o 
   3  23   5      117.38      240.57     65.11 o 
   5  23   5       28.21       71.57     73.32 o 
   7  23   5        8.87       -0.42     95.35 o 
   9  23   5      179.56      135.23    108.62 o 
 -10  24   5      451.62      356.38    162.45 o 
  -8  24   5     1350.80     1183.55    143.05 o 
  -6  24   5      251.23      146.62     60.81 o 
  -4  24   5     6563.99     6646.44    228.84 o 
  -2  24   5      377.41      322.99     53.44 o 
   0  24   5     1585.38     1710.32    106.85 o 
   2  24   5     3279.36     3605.53    206.46 o 
   4  24   5      357.28      264.14     67.25 o 
   6  24   5      846.89      799.95    120.37 o 
   8  24   5     1637.14     1755.13    232.33 o 
  -9  25   5      782.92      794.62    152.87 o 
  -7  25   5       53.72      -21.47     69.20 o 
  -5  25   5        5.18      -11.56     39.45 o 
  -3  25   5      282.84      235.66     71.95 o 
  -1  25   5      444.64      533.12    100.40 o 
   1  25   5     1216.19     1204.20     93.60 o 
   3  25   5      283.46      228.50     64.80 o 
   5  25   5      625.47      714.83    127.15 o 
   7  25   5      693.36      521.08    112.49 o 
   9  25   5      681.08      867.31    181.84 o 
 -10  26   5      197.33      -29.42    115.28 o 
  -8  26   5      132.35      103.63     86.12 o 
  -6  26   5      485.29      204.04     62.82 o 
  -4  26   5      122.18       67.95     46.79 o 
  -2  26   5     2370.42     2747.20    135.26 o 
   0  26   5     1124.80     1159.43    135.02 o 
   2  26   5      129.28      220.39     57.61 o 
   4  26   5      238.65      186.80     63.81 o 
   6  26   5      577.10      457.69     89.80 o 
   8  26   5     2916.58     3190.60    333.63 o 
  -9  27   5        6.22       73.18    166.42 o 
  -7  27   5        6.42        4.28     73.10 o 
  -5  27   5       90.53      140.95     47.31 o 
  -3  27   5      401.23      410.06     60.32 o 
  -1  27   5     2891.98     2908.89    192.29 o 
   1  27   5        3.69      -58.09     58.09 o 
   3  27   5      362.98      624.11    132.12 o 
   5  27   5      137.21       47.48     88.47 o 
   7  27   5        8.09      -79.15     95.20 o 
   9  27   5      219.69      335.14    148.18 o 
  -8  28   5      885.23      668.06    117.29 o 
  -6  28   5        0.44      -36.20     56.71 o 
  -4  28   5       27.74      -14.92     40.64 o 
  -2  28   5      225.46      141.72     58.71 o 
   0  28   5     4124.42     4507.01    246.93 o 
   2  28   5       76.40       42.15     63.86 o 
   4  28   5     4627.57     4862.45    259.13 o 
   6  28   5      895.13      859.21    135.63 o 
   8  28   5     1373.13     1772.63    246.79 o 
  -9  29   5      270.32      761.12    213.43 o 
  -7  29   5        5.15       74.22     78.28 o 
  -5  29   5     1537.59     1823.35    126.58 o 
  -3  29   5      225.80       95.37     48.45 o 
  -1  29   5     1623.25     1831.59    128.06 o 
   1  29   5       20.20       45.04     52.32 o 
   3  29   5      376.50      468.64     83.03 o 
   5  29   5      188.56      111.64     86.29 o 
   7  29   5      524.88      505.92    113.84 o 
  -8  30   5      125.98      339.39    111.32 o 
  -6  30   5      209.89      207.69     73.68 o 
  -4  30   5     1703.08     1515.84    113.95 o 
  -2  30   5     5957.13     5719.69    640.32 o 
   0  30   5     1347.10     1520.17    121.05 o 
   2  30   5      598.05      765.58    132.41 o 
   4  30   5       90.49       79.86     65.89 o 
   6  30   5      167.27      146.72     94.93 o 
   8  30   5      797.70      928.04    195.11 o 
  -7  31   5       27.13      122.87     87.97 o 
  -5  31   5       62.64       55.58     52.05 o 
  -3  31   5       80.92       -3.13     49.89 o 
  -1  31   5      196.40      257.19     84.11 o 
   1  31   5      589.80      574.85    108.33 o 
   3  31   5      656.90      741.59    139.44 o 
   5  31   5      206.29      221.59     92.09 o 
   7  31   5      292.31      193.62    103.03 o 
  -8  32   5      678.49      434.94    118.23 o 
  -6  32   5        3.39       88.61     70.39 o 
  -4  32   5     1059.01     1134.01    121.11 o 
  -2  32   5      165.01       62.38     74.73 o 
   0  32   5      877.70      685.28    105.00 o 
   2  32   5     1932.86     1938.89    217.24 o 
   4  32   5       37.32      142.57     69.71 o 
   6  32   5     1877.13     2435.10    230.34 o 
  -7  33   5      122.47      274.41    101.76 o 
  -5  33   5      176.37       92.34     61.94 o 
  -3  33   5      169.70      153.47     71.40 o 
  -1  33   5       61.83      -16.44     66.85 o 
   1  33   5      516.35      811.28    126.26 o 
   3  33   5      151.44      150.09    111.32 o 
   5  33   5      581.23      672.28    126.53 o 
   7  33   5       53.28      168.03    138.01 o 
  -6  34   5      415.64      446.49     98.87 o 
  -4  34   5      204.35       95.83     70.60 o 
  -2  34   5      419.20      222.20     83.78 o 
   0  34   5       51.38       18.42     66.11 o 
   2  34   5     1522.39     1652.66    150.43 o 
   4  34   5       48.53       39.51     71.66 o 
   6  34   5     1602.89     1789.66    221.96 o 
  -7  35   5     1589.74     1504.99    194.77 o 
  -5  35   5      106.08      134.99     76.82 o 
  -3  35   5      328.44      396.35     88.25 o 
  -1  35   5       44.54      102.04     90.39 o 
   1  35   5      615.14      934.13    213.48 o 
   3  35   5      402.43      255.91     87.62 o 
   5  35   5      845.83     1028.85    237.78 o 
  -6  36   5     1070.12     1035.01    150.31 o 
  -4  36   5      812.03      961.73    179.38 o 
  -2  36   5      289.08      207.59     89.06 o 
   0  36   5      256.42      194.96     82.30 o 
   2  36   5       21.80       32.80     86.61 o 
   4  36   5       30.64      -12.33     71.85 o 
  -5  37   5        2.44       63.60     82.91 o 
  -3  37   5      219.46      163.76     80.69 o 
  -1  37   5      531.41      613.58    114.34 o 
   1  37   5       20.20       33.44     84.30 o 
   3  37   5      234.80      239.11     89.55 o 
  -4  38   5      263.71       96.83     79.07 o 
  -2  38   5      378.74      264.81    145.30 o 
   0  38   5      258.89      359.70    111.60 o 
   2  38   5     1176.68     1630.29    178.70 o 
   4  38   5     1539.03     1664.64    184.63 o 
  -3  39   5      124.06      172.43     85.58 o 
  -1  39   5      277.61      210.65     97.84 o 
   1  39   5       67.28      -15.65     92.67 o 
   3  39   5      130.61       85.94     83.33 o 
  -2  40   5       37.49      -61.08     77.63 o 
   0  40   5      686.67      576.30    131.39 o 
 -12   0   6      299.40       97.29    137.68 o 
 -10   0   6     2912.96     3003.48    327.05 o 
  -8   0   6     1576.96     1919.96    349.08 o 
  -6   0   6     3287.11     3348.13    257.48 o 
  -4   0   6      828.56      794.44    113.84 o 
  -2   0   6    36011.94    36478.91   1275.22 o 
   0   0   6     8545.69     8135.56    375.31 o 
   2   0   6      135.66       71.14     35.91 o 
   4   0   6     3088.48     2727.71    170.90 o 
   6   0   6       16.28       36.16     71.03 o 
   8   0   6     3549.87     3593.56    231.40 o 
  10   0   6     2079.59     1813.81    332.64 o 
 -13   1   6      125.40       40.83    144.28 o 
 -11   1   6      207.89      197.97     92.83 o 
  -9   1   6      529.16      508.67    304.43 o 
  -7   1   6      140.66      140.85     55.68 o 
  -5   1   6      100.13      109.54     51.57 o 
  -3   1   6      343.76      237.40     47.79 o 
  -1   1   6      104.03      125.90     32.39 o 
   1   1   6       58.07       39.11     22.83 o 
   3   1   6      167.85      245.87     33.79 o 
   5   1   6      101.57       62.52     32.26 o 
   7   1   6      221.04       71.94     41.91 o 
   9   1   6      803.21      695.68     83.31 o 
  11   1   6       48.80       25.92     66.16 o 
 -12   2   6       40.64       70.42     91.69 o 
 -10   2   6       89.18      -25.86     82.61 o 
  -8   2   6      448.74      338.13     86.68 o 
  -6   2   6      848.62      951.89     93.57 o 
  -4   2   6       85.45       83.35     36.80 o 
  -2   2   6     1344.86     1491.63     65.06 o 
   0   2   6     8098.30     8632.57    255.45 o 
   2   2   6      316.77      350.93     35.74 o 
   4   2   6     3403.19     3562.93    135.41 o 
   6   2   6      677.15      720.76     98.43 o 
   8   2   6      137.76       35.58     48.02 o 
  10   2   6       91.14      149.32     64.38 o 
 -13   3   6      132.71       91.11    114.49 o 
 -11   3   6      471.33      486.48    137.68 o 
  -9   3   6      974.03     1096.19    201.12 o 
  -7   3   6      299.79      402.56     86.12 o 
  -5   3   6      702.72      804.40     83.06 o 
  -3   3   6      430.05      410.04     51.30 o 
  -1   3   6      281.82      284.62     40.81 o 
   1   3   6       15.50        5.92     22.91 o 
   3   3   6       36.22       53.00     25.90 o 
   5   3   6      193.46      168.27     37.06 o 
   7   3   6      777.65      722.12     83.55 o 
   9   3   6      227.38      358.84     66.84 o 
  11   3   6      531.97      516.16    130.65 o 
 -12   4   6       84.32      -43.64     85.24 o 
 -10   4   6      240.10      452.92    130.52 o 
  -8   4   6      956.71      888.61    122.74 o 
  -6   4   6     7022.19     7087.35    311.16 o 
  -4   4   6     4452.89     4788.11    197.86 o 
  -2   4   6     7582.24     7351.09    226.88 o 
   0   4   6      406.63      399.12     40.14 o 
   2   4   6    24538.46    25424.72    698.66 o 
   4   4   6     1302.21     1275.84     77.70 o 
   6   4   6     2779.06     3051.42    170.91 o 
   8   4   6       61.15      176.82     55.71 o 
  10   4   6      665.67      587.88     80.74 o 
 -11   5   6      205.48      160.51     98.54 o 
  -9   5   6       55.02      154.52     89.24 o 
  -7   5   6       83.06       81.43     51.68 o 
  -5   5   6      333.76      263.48     50.93 o 
  -3   5   6        2.84      -37.29     50.00 o 
  -1   5   6       92.22       46.55     25.79 o 
   1   5   6       29.13      -15.83     21.82 o 
   3   5   6      343.55      362.26     39.48 o 
   5   5   6      155.68       84.92     51.74 o 
   7   5   6      541.50      603.39    139.03 o 
   9   5   6      116.47       27.91     51.46 o 
  11   5   6      313.67      301.45     75.42 o 
 -12   6   6      218.00      174.97    112.92 o 
 -10   6   6      112.01       10.77     90.61 o 
  -8   6   6     2727.95     2826.84    224.39 o 
  -6   6   6      159.26      315.75     62.59 o 
  -4   6   6     6940.57     7010.39    265.23 o 
  -2   6   6     4459.81     4320.76    144.87 o 
   0   6   6     6769.03     6689.73    205.10 o 
   2   6   6     2463.92     2453.57     95.35 o 
   4   6   6        9.59       26.92     29.55 o 
   6   6   6     3844.31     3986.14    175.60 o 
   8   6   6     2702.59     2801.00    153.33 o 
  10   6   6     1009.79     1169.57    106.11 o 
 -11   7   6      108.15      127.15     99.86 o 
  -9   7   6      711.31      649.72    177.89 o 
  -7   7   6      882.54     1056.49    101.98 o 
  -5   7   6     1445.02     1568.54    103.94 o 
  -3   7   6      448.44      434.51     46.70 o 
  -1   7   6      911.69      816.33     62.18 o 
   1   7   6       87.32       38.17     24.31 o 
   3   7   6      588.69      474.58     54.86 o 
   5   7   6      730.50      677.65     58.87 o 
   7   7   6      709.04      625.15     80.36 o 
   9   7   6       74.67      112.53     64.02 o 
  11   7   6      387.19      341.86    113.34 o 
 -12   8   6      149.00      187.43    128.69 o 
 -10   8   6       21.38        8.12    164.39 o 
  -8   8   6      282.47      265.63    150.63 o 
  -6   8   6     1407.66     1476.53    107.29 o 
  -4   8   6     1431.62     1482.02     76.89 o 
  -2   8   6      457.32      480.22     50.49 o 
   0   8   6      875.64      957.00     66.53 o 
   2   8   6      656.44      714.04     48.93 o 
   4   8   6       27.55       14.51     30.57 o 
   6   8   6       34.35      -39.77     39.77 o 
   8   8   6       41.32       97.83     58.41 o 
  10   8   6       83.67       13.35     52.90 o 
 -11   9   6      201.13      181.24    105.01 o 
  -9   9   6      411.88      576.61    163.53 o 
  -7   9   6      921.10      874.01     94.45 o 
  -5   9   6      110.64      138.23     44.76 o 
  -3   9   6      112.56      130.55     33.04 o 
  -1   9   6       85.17       46.47     31.32 o 
   1   9   6       20.45       17.98     25.87 o 
   3   9   6      263.35      295.46     39.49 o 
   5   9   6      193.22      179.93     42.57 o 
   7   9   6       96.43       76.08     55.53 o 
   9   9   6      408.64      215.55     64.24 o 
  11   9   6      263.70      330.26     98.29 o 
 -12  10   6      654.77      419.75    405.91 o 
 -10  10   6      799.43      601.78    166.73 o 
  -8  10   6     2788.99     3378.93    280.83 o 
  -6  10   6      675.54      627.63     74.29 o 
  -4  10   6    14487.65    15138.67    434.79 o 
  -2  10   6     1058.15     1100.52    110.13 o 
   0  10   6    14462.21    15236.99    470.62 o 
   2  10   6     1630.83     1830.60     89.96 o 
   4  10   6     6319.35     6562.26    222.29 o 
   6  10   6      296.74      225.57     50.21 o 
   8  10   6     3599.49     3787.16    206.13 o 
  10  10   6     1912.78     2028.87    215.35 o 
 -11  11   6      180.21      141.57    110.14 o 
  -9  11   6       83.38      158.31    116.01 o 
  -7  11   6      110.02       67.84     53.30 o 
  -5  11   6      479.53      416.47     61.58 o 
  -3  11   6       37.68       27.27     30.46 o 
  -1  11   6      340.39      344.65     61.06 o 
   1  11   6       14.18      -22.99     28.41 o 
   3  11   6      128.34      109.92     36.27 o 
   5  11   6       18.82       -6.92     35.92 o 
   7  11   6      132.79      154.64     62.71 o 
   9  11   6      380.49      381.80    104.87 o 
  11  11   6       17.66      -23.45     70.21 o 
 -12  12   6      167.58      267.38    184.69 o 
 -10  12   6       10.63      -37.26    111.83 o 
  -8  12   6      663.21      737.48    119.54 o 
  -6  12   6     3822.01     4018.94    185.55 o 
  -4  12   6      651.31      735.74     58.30 o 
  -2  12   6      477.55      538.70     48.43 o 
   0  12   6       36.75       21.25     30.65 o 
   2  12   6      290.65      279.10     71.70 o 
   4  12   6     7060.40     7313.22    266.40 o 
   6  12   6     4671.66     4721.04    239.55 o 
   8  12   6      218.43      318.15    116.01 o 
  10  12   6     1150.03     1070.47    178.11 o 
 -11  13   6      383.61      469.59    132.43 o 
  -9  13   6       96.88       51.20    117.03 o 
  -7  13   6     1122.22     1298.11    104.66 o 
  -5  13   6      499.14      569.16     71.56 o 
  -3  13   6     2864.92     2828.54    117.52 o 
  -1  13   6        1.96        4.27     30.88 o 
   1  13   6      301.24      276.31     39.46 o 
   3  13   6      345.18      406.33     64.58 o 
   5  13   6      460.51      495.28     60.11 o 
   7  13   6      539.35      560.99    255.72 o 
   9  13   6      651.81      721.04    121.89 o 
  11  13   6      124.04      150.87     96.01 o 
 -12  14   6        2.62       18.42    129.44 o 
 -10  14   6      131.63       80.65    194.84 o 
  -8  14   6     1701.96     1649.72    185.20 o 
  -6  14   6     3516.09     3728.76    185.22 o 
  -4  14   6     5127.54     5531.49    184.87 o 
  -2  14   6     2524.56     2763.95    119.30 o 
   0  14   6     8953.62     9562.21    307.18 o 
   2  14   6     2054.41     2234.60    129.13 o 
   4  14   6     1372.04     1452.09    155.57 o 
   6  14   6      368.21      264.74     94.93 o 
   8  14   6       13.02      -48.35     80.21 o 
  10  14   6       66.83      154.04     88.64 o 
 -11  15   6       72.72       42.31    129.71 o 
  -9  15   6       48.47      137.22    168.45 o 
  -7  15   6       49.50      136.45     57.22 o 
  -5  15   6        7.49       47.69     35.80 o 
  -3  15   6      178.90      180.38     39.40 o 
  -1  15   6       50.28       27.76     29.71 o 
   1  15   6      292.75      256.64     41.08 o 
   3  15   6       97.63       75.65     36.69 o 
   5  15   6       24.67       15.64     39.62 o 
   7  15   6      128.43       79.64     90.10 o 
   9  15   6        5.49       99.63     76.38 o 
 -12  16   6       35.70       32.47    190.78 o 
 -10  16   6      967.05      773.37    340.97 o 
  -8  16   6      141.51      115.68     75.62 o 
  -6  16   6      640.00      710.80     80.26 o 
  -4  16   6      272.66      321.93     49.17 o 
  -2  16   6    14245.66    15325.69    441.92 o 
   0  16   6     2619.39     2682.84    124.12 o 
   2  16   6     3132.00     3480.51    154.31 o 
   4  16   6      513.09      693.70     74.65 o 
   6  16   6     4459.83     4939.34    299.51 o 
   8  16   6     1327.19     1103.82    175.01 o 
  10  16   6       74.08      -43.11     82.39 o 
 -11  17   6       75.43      114.09    162.36 o 
  -9  17   6        5.23      -83.96    106.26 o 
  -7  17   6      559.05      551.44     82.15 o 
  -5  17   6      190.99      171.13     44.87 o 
  -3  17   6      739.68      868.11     67.05 o 
  -1  17   6      668.09      679.22     57.71 o 
   1  17   6      996.60      995.55     69.62 o 
   3  17   6      100.37      108.05     41.94 o 
   5  17   6      155.45      207.13     60.59 o 
   7  17   6       58.48       24.55    192.81 o 
   9  17   6      289.40      191.38    116.22 o 
 -10  18   6      466.85      659.01    183.34 o 
  -8  18   6      342.53      375.42    118.31 o 
  -6  18   6     1051.35     1125.49    111.15 o 
  -4  18   6     1040.27     1179.05     80.13 o 
  -2  18   6      492.42      424.14     54.56 o 
   0  18   6     2628.34     2828.96    135.13 o 
   2  18   6      349.70      276.80     50.34 o 
   4  18   6    10180.13    11234.93    427.46 o 
   6  18   6     1836.75     2525.60    277.07 o 
   8  18   6     1001.96     1274.45    259.78 o 
  10  18   6      444.32      403.49    163.03 o 
 -11  19   6       56.27       80.58    184.69 o 
  -9  19   6      285.05      505.36    172.21 o 
  -7  19   6      133.24      140.23     57.52 o 
  -5  19   6      793.32      970.26     73.65 o 
  -3  19   6       75.83       76.17     38.51 o 
  -1  19   6      260.76      242.23     45.33 o 
   1  19   6      438.17      392.77     62.20 o 
   3  19   6       50.65       28.75     63.86 o 
   5  19   6      672.87      798.97    112.46 o 
   7  19   6      177.76      366.75    121.35 o 
   9  19   6       38.54      -22.74     96.45 o 
 -10  20   6      345.14      264.25    200.93 o 
  -8  20   6      702.99      755.95     97.52 o 
  -6  20   6     3603.84     4044.25    205.98 o 
  -4  20   6     1569.54     1705.79    100.13 o 
  -2  20   6     8709.04     8414.43    269.28 o 
   0  20   6     3815.25     3773.45    160.44 o 
   2  20   6     3880.50     4304.72    292.36 o 
   4  20   6      521.71      578.82     84.91 o 
   6  20   6       75.50      -35.03     66.65 o 
   8  20   6     1331.07     1050.44    190.08 o 
  10  20   6       83.88       27.09     92.58 o 
 -11  21   6       77.83      -23.65    131.66 o 
  -9  21   6       57.19       23.85    100.32 o 
  -7  21   6       82.13       86.77     56.25 o 
  -5  21   6       38.59       45.10     40.75 o 
  -3  21   6      404.38      419.77     53.33 o 
  -1  21   6      205.43      189.82     70.73 o 
   1  21   6     1245.47     1220.19     95.38 o 
   3  21   6      137.06       49.51     48.62 o 
   5  21   6       73.36       81.07     95.65 o 
   7  21   6        7.16       69.00     94.72 o 
   9  21   6      169.54      -11.00    178.60 o 
 -10  22   6     1185.44     1520.54    272.26 o 
  -8  22   6       37.35      -53.52     71.10 o 
  -6  22   6        2.00       25.87     48.21 o 
  -4  22   6      765.54      752.40     74.42 o 
  -2  22   6       85.78       35.11     39.54 o 
   0  22   6     1686.03     1767.28     99.49 o 
   2  22   6       49.28       59.66     53.45 o 
   4  22   6     1302.09     1296.56    117.63 o 
   6  22   6      199.35      350.00     92.43 o 
   8  22   6       20.25      -19.77     97.50 o 
  -9  23   6      150.78       99.73    120.96 o 
  -7  23   6      154.56       76.19     75.96 o 
  -5  23   6     1286.24     1322.90     86.26 o 
  -3  23   6     1019.21     1041.58    100.33 o 
  -1  23   6      268.33      387.54     54.39 o 
   1  23   6      186.28      165.84    178.77 o 
   3  23   6      855.94     1060.25    106.71 o 
   5  23   6      316.41      525.02    101.21 o 
   7  23   6      105.75       65.64    108.05 o 
   9  23   6       27.95     -108.84    108.84 o 
 -10  24   6      414.73      570.74    200.85 o 
  -8  24   6      421.48      442.75    105.64 o 
  -6  24   6     1772.58     1410.51    120.42 o 
  -4  24   6     1406.14     1570.78    141.50 o 
  -2  24   6     1282.01     1391.79     94.07 o 
   0  24   6      460.83      473.50     76.15 o 
   2  24   6     9380.83    10523.80    429.50 o 
   4  24   6      582.06      603.25    108.39 o 
   6  24   6     1303.25     1415.24    159.80 o 
   8  24   6      572.88      448.72    139.18 o 
  -9  25   6       67.83       85.93    112.72 o 
  -7  25   6       33.89      110.59     75.15 o 
  -5  25   6        7.21       44.18     45.15 o 
  -3  25   6      177.09      167.51     46.88 o 
  -1  25   6      354.27      249.40     59.32 o 
   1  25   6      158.27       69.87     55.90 o 
   3  25   6      124.95       81.21     62.32 o 
   5  25   6       99.49      123.31     82.51 o 
   7  25   6       98.95       77.88     98.50 o 
  -8  26   6        5.98       95.05     88.91 o 
  -6  26   6       22.11       19.43     60.01 o 
  -4  26   6     3647.52     4082.75    171.51 o 
  -2  26   6     1992.97     2034.61    126.69 o 
   0  26   6     1324.21     1277.89    109.23 o 
   2  26   6     1925.82     1904.77    173.06 o 
   4  26   6     1367.14     1359.11    213.85 o 
   6  26   6      615.54      471.52    112.18 o 
   8  26   6      309.23      306.19    227.31 o 
  -9  27   6      183.48      219.19    105.09 o 
  -7  27   6       62.08      -42.79     74.69 o 
  -5  27   6      708.86      924.24     84.71 o 
  -3  27   6       28.58       52.61     50.19 o 
  -1  27   6     1847.53     1877.46    126.10 o 
   1  27   6      649.92      709.97    115.68 o 
   3  27   6      237.58      183.34     74.99 o 
   5  27   6      103.39       85.02     93.81 o 
   7  27   6       21.96      101.93    116.01 o 
  -8  28   6     1198.60      815.48    131.01 o 
  -6  28   6      127.36       43.64     65.48 o 
  -4  28   6      631.42      525.73     76.24 o 
  -2  28   6      465.24      470.99     74.14 o 
   0  28   6     1194.83     1193.91    125.18 o 
   2  28   6       79.77       46.84     68.56 o 
   4  28   6        6.72       25.26     63.44 o 
   6  28   6      498.41      562.54    129.72 o 
   8  28   6      122.88      176.82    172.51 o 
  -9  29   6       38.62       62.49    122.27 o 
  -7  29   6       80.37       59.85     78.48 o 
  -5  29   6      359.76      445.91     70.89 o 
  -3  29   6      290.65      262.10     64.42 o 
  -1  29   6      819.90      718.62     93.51 o 
   1  29   6       93.40      173.16     83.56 o 
   3  29   6      651.16      749.84    107.66 o 
   5  29   6      154.10      186.14     88.96 o 
   7  29   6       28.18      -99.46     99.46 o 
  -8  30   6     1426.35     1161.84    156.16 o 
  -6  30   6      301.12      372.31     82.32 o 
  -4  30   6     1154.80     1336.70    110.48 o 
  -2  30   6       88.05       52.62     63.77 o 
   0  30   6     3493.60     3890.97    243.96 o 
   2  30   6       11.93       17.92     74.92 o 
   4  30   6     1437.12     1566.28    147.17 o 
   6  30   6      316.13      346.41    109.52 o 
  -7  31   6      137.52       68.21     91.33 o 
  -5  31   6      276.26      318.28     74.87 o 
  -3  31   6       30.08       97.42     68.51 o 
  -1  31   6      599.32      565.17    104.41 o 
   1  31   6      191.76      282.75     94.78 o 
   3  31   6       87.43       73.52     78.36 o 
   5  31   6        3.07       55.05     82.23 o 
  -6  32   6       16.12      -28.02     74.20 o 
  -4  32   6        3.50      -43.95     62.20 o 
  -2  32   6      267.14      128.69     71.28 o 
   0  32   6      230.84      169.48     82.92 o 
   2  32   6       51.28       13.54     81.73 o 
   4  32   6     1200.81     1126.54    132.13 o 
   6  32   6      181.69      336.91    113.99 o 
  -7  33   6      520.32      693.38    126.25 o 
  -5  33   6      152.92      262.53     72.76 o 
  -3  33   6      741.82      944.62    111.11 o 
  -1  33   6      100.15       42.34     87.10 o 
   1  33   6      167.31      208.92     88.90 o 
   3  33   6      324.50      312.74    107.46 o 
   5  33   6      150.37       16.33     83.59 o 
  -6  34   6     1292.38     1199.33    144.79 o 
  -4  34   6      213.70      183.85     76.53 o 
  -2  34   6      577.92      559.28    113.16 o 
   0  34   6      773.63      790.61    207.40 o 
   2  34   6      385.22      526.45    163.89 o 
   4  34   6       84.46        0.20     79.55 o 
  -5  35   6       49.50      130.75     72.73 o 
  -3  35   6       26.63      -70.44     70.44 o 
  -1  35   6       13.60      -71.28     71.28 o 
   1  35   6      298.40      290.47    101.54 o 
   3  35   6      197.38      219.20    124.38 o 
  -4  36   6       33.32       -5.74     71.82 o 
  -2  36   6     1225.73      830.74    198.76 o 
   0  36   6      556.76      545.58    144.86 o 
   2  36   6      719.76      779.70    174.04 o 
   4  36   6        8.24     -104.50    104.50 o 
  -3  37   6      286.85      345.13     93.35 o 
  -1  37   6      217.95      273.26     89.03 o 
   1  37   6      303.86      181.18     99.76 o 
   3  37   6       79.31      -24.46     92.58 o 
  -2  38   6      302.91      384.77    100.46 o 
   0  38   6      126.61      125.16    106.12 o 
   2  38   6      197.13      124.27    104.61 o 
  -1  39   6      148.67        2.99     95.54 o 
 -11   1   7      157.18       69.49     94.54 o 
  -9   1   7      389.97      560.62    180.63 o 
  -7   1   7      508.41      606.75     84.53 o 
  -5   1   7      595.07      454.33     75.66 o 
  -3   1   7       33.08       82.05     41.94 o 
  -1   1   7        0.04       30.87     33.46 o 
   1   1   7       13.43        7.66     25.64 o 
   3   1   7       86.48       72.21     34.65 o 
   5   1   7      403.16      172.91     72.61 o 
   7   1   7      384.95      292.52     78.51 o 
   9   1   7      761.31      732.26    139.32 o 
  11   1   7        2.53      143.57     73.24 o 
 -12   2   7      306.43      240.12    106.73 o 
 -10   2   7      193.18      -17.11    125.83 o 
  -8   2   7     2938.70     3234.33    188.44 o 
  -6   2   7     1118.60     1217.25    154.09 o 
  -4   2   7      349.14      432.90     96.50 o 
  -2   2   7     1127.07     1231.46     91.45 o 
   0   2   7      159.59      158.57     32.83 o 
   2   2   7     6482.29     6267.12    185.35 o 
   4   2   7     4765.26     4628.33    181.33 o 
   6   2   7     3710.15     3773.93    199.97 o 
   8   2   7      364.07      299.89     72.12 o 
  10   2   7     1184.65     1220.38    185.14 o 
 -11   3   7       36.29       -9.79     81.06 o 
  -9   3   7      493.43      384.62    182.66 o 
  -7   3   7      192.88      196.27     72.06 o 
  -5   3   7      668.37      470.23     76.20 o 
  -3   3   7       23.80        5.61     53.83 o 
  -1   3   7       49.46       36.51     33.93 o 
   1   3   7      100.36      106.79     29.57 o 
   3   3   7       33.08        8.33     30.50 o 
   5   3   7      306.28      247.29     59.65 o 
   7   3   7      106.45      124.17     54.29 o 
   9   3   7       94.26      185.88     70.13 o 
  11   3   7       21.03      -83.78     83.78 o 
 -12   4   7       58.93      -53.19    111.88 o 
 -10   4   7      192.70      130.19    132.92 o 
  -8   4   7      902.18      874.01    127.83 o 
  -6   4   7     5198.29     5378.87    260.13 o 
  -4   4   7     1908.35     2019.22    187.63 o 
  -2   4   7     4422.75     4790.80    188.96 o 
   0   4   7       63.87       34.90     30.01 o 
   2   4   7       12.64        4.85     25.96 o 
   4   4   7     4078.78     4060.28    152.97 o 
   6   4   7     1526.12     1548.10    145.76 o 
   8   4   7      426.62      516.10    139.69 o 
  10   4   7      127.14       39.25     68.55 o 
 -11   5   7      256.12      259.65    123.93 o 
  -9   5   7      716.81      699.69    165.29 o 
  -7   5   7      173.79      176.61     65.62 o 
  -5   5   7       78.02      153.93     65.03 o 
  -3   5   7      100.17       33.44     40.90 o 
  -1   5   7       74.10      105.42     35.41 o 
   1   5   7      108.11       71.79     33.94 o 
   3   5   7       29.12       -1.67     29.53 o 
   5   5   7      368.78      270.88     44.47 o 
   7   5   7      898.21      895.64     98.42 o 
   9   5   7      310.21      246.49     74.58 o 
 -12   6   7      635.89      855.74    177.32 o 
 -10   6   7     1423.14      847.35    186.02 o 
  -8   6   7       45.12       31.90     71.69 o 
  -6   6   7        6.87       30.75     47.00 o 
  -4   6   7     3534.76     3689.85    172.74 o 
  -2   6   7     1721.58     1713.49    156.99 o 
   0   6   7     7720.09     8611.34    283.06 o 
   2   6   7      725.44      740.96     71.38 o 
   4   6   7       12.47       28.35     35.45 o 
   6   6   7     4177.93     4316.26    212.28 o 
   8   6   7     1160.66     1388.65    146.93 o 
  10   6   7      239.20      260.26     70.49 o 
 -11   7   7        1.04      -58.62     94.83 o 
  -9   7   7      332.37      188.19    134.53 o 
  -7   7   7      185.72       93.55     55.73 o 
  -5   7   7        1.38      -15.32     42.94 o 
  -3   7   7       70.04      149.92     81.16 o 
  -1   7   7       67.14       42.01     37.00 o 
   1   7   7        0.54       55.51     34.49 o 
   3   7   7       40.73       23.40     31.28 o 
   5   7   7       20.04       47.69     36.65 o 
   7   7   7      561.32      486.27    110.49 o 
   9   7   7       20.40      -18.60     53.87 o 
 -12   8   7      237.63      120.53    117.85 o 
 -10   8   7     1145.33     1014.87    212.16 o 
  -8   8   7     2003.92     2277.25    356.88 o 
  -6   8   7      629.54      663.44     87.85 o 
  -4   8   7       25.49       42.53     43.56 o 
  -2   8   7      402.92      364.59     58.09 o 
   0   8   7     6515.19     6583.72    226.12 o 
   2   8   7     2270.85     2434.45    119.13 o 
   4   8   7     4395.26     4572.32    187.64 o 
   6   8   7      630.87      684.03     84.86 o 
   8   8   7     2713.14     3182.49    190.20 o 
  10   8   7      502.90      533.73     84.35 o 
 -11   9   7     1103.56     1269.53    271.96 o 
  -9   9   7      543.79      704.67    351.11 o 
  -7   9   7      549.96      506.55    127.14 o 
  -5   9   7       50.00       48.38     45.64 o 
  -3   9   7      602.26      583.58     69.30 o 
  -1   9   7      122.07      102.01     36.60 o 
   1   9   7       61.18       31.12     35.14 o 
   3   9   7      571.29      537.11     60.13 o 
   5   9   7      312.43      156.12     46.72 o 
   7   9   7       81.89       69.86     57.83 o 
   9   9   7      322.22      306.84     72.15 o 
 -12  10   7       77.13       21.82    107.33 o 
 -10  10   7     1270.48     1499.74    250.84 o 
  -8  10   7      711.87     1011.75    162.89 o 
  -6  10   7       45.25       -6.21     49.23 o 
  -4  10   7       58.20      102.55     46.92 o 
  -2  10   7      194.40      123.16     40.63 o 
   0  10   7      375.33      440.37     54.04 o 
   2  10   7      352.95      363.09     70.49 o 
   4  10   7       55.22       90.04     41.38 o 
   6  10   7       18.10       32.14     46.84 o 
   8  10   7      475.93      350.97    127.69 o 
  10  10   7      612.04      670.82    114.02 o 
 -11  11   7      119.91      230.56    149.03 o 
  -9  11   7      550.21      669.61    204.99 o 
  -7  11   7      362.64      325.73     77.79 o 
  -5  11   7       11.36      -41.87     41.87 o 
  -3  11   7      308.49      291.98     51.82 o 
  -1  11   7      140.17      103.88     49.92 o 
   1  11   7       55.54       27.96     36.29 o 
   3  11   7      383.97      326.09     50.32 o 
   5  11   7       54.18      101.20     49.03 o 
   7  11   7      762.97      698.86    100.48 o 
   9  11   7      104.10      101.24     66.03 o 
 -10  12   7     1519.36     1699.92    357.20 o 
  -8  12   7      731.21      594.83    120.31 o 
  -6  12   7       97.93      105.55     55.19 o 
  -4  12   7     1825.38     2022.38    128.70 o 
  -2  12   7      329.46      319.68     56.58 o 
   0  12   7     5043.65     5205.68    192.52 o 
   2  12   7     3757.48     4016.42    161.02 o 
   4  12   7     2385.62     2555.25    139.40 o 
   6  12   7     2031.39     2006.87    139.61 o 
   8  12   7     2694.55     2859.46    205.45 o 
  10  12   7      292.34      204.05    103.59 o 
 -11  13   7      187.34      187.38    182.66 o 
  -9  13   7        2.35       53.30    219.19 o 
  -7  13   7       50.84       50.81     58.42 o 
  -5  13   7       75.94      -25.75     47.67 o 
  -3  13   7      243.78      166.55     51.61 o 
  -1  13   7        5.54      -17.65     31.78 o 
   1  13   7       24.37       48.14     40.02 o 
   3  13   7       89.25       80.94     40.64 o 
   5  13   7       31.32        9.71     41.47 o 
   7  13   7       70.45      158.31     72.71 o 
   9  13   7      104.29      140.17    106.92 o 
 -10  14   7      710.26      698.85    191.00 o 
  -8  14   7      293.03      318.62    181.30 o 
  -6  14   7      620.83      685.14    132.24 o 
  -4  14   7     1555.00     1716.88    110.13 o 
  -2  14   7     1240.06     1261.49     89.45 o 
   0  14   7      666.22      675.34     63.93 o 
   2  14   7     1136.61     1394.35    101.50 o 
   4  14   7      512.70      634.39     65.83 o 
   6  14   7     4159.46     4241.94    345.67 o 
   8  14   7       62.23       18.33     93.36 o 
  10  14   7      155.29        9.29     90.65 o 
 -11  15   7      696.96     1035.75    296.32 o 
  -9  15   7      492.11      393.73    186.72 o 
  -7  15   7      290.47      354.55     74.20 o 
  -5  15   7      398.56      461.06     73.12 o 
  -3  15   7      237.96      221.02     53.87 o 
  -1  15   7       23.11       28.70     38.33 o 
   1  15   7      209.63      158.45     46.34 o 
   3  15   7      150.42      151.13     46.03 o 
   5  15   7      520.52      518.50     73.34 o 
   7  15   7      173.69      287.49    114.70 o 
   9  15   7      246.55      184.72    107.60 o 
 -10  16   7       90.44      121.15    147.93 o 
  -8  16   7      260.06      110.75    108.80 o 
  -6  16   7        4.71       12.21     54.95 o 
  -4  16   7     2314.77     2223.62    160.90 o 
  -2  16   7       89.78       49.48     36.10 o 
   0  16   7      724.20      735.38     71.67 o 
   2  16   7      125.53      105.19     47.05 o 
   4  16   7     3287.15     3997.22    209.75 o 
   6  16   7        1.53       58.83     74.14 o 
   8  16   7     1499.76     1649.81    245.58 o 
 -11  17   7       42.61       78.23    157.55 o 
  -9  17   7       68.82      337.35    156.25 o 
  -7  17   7      140.43       80.49     59.50 o 
  -5  17   7       51.58       37.14     55.14 o 
  -3  17   7       36.09       51.90     40.86 o 
  -1  17   7       19.31       27.20     40.68 o 
   1  17   7      740.46      789.82     77.34 o 
   3  17   7      209.41      225.93     49.33 o 
   5  17   7      360.39      436.24     94.78 o 
   7  17   7       52.79      -21.23     86.66 o 
   9  17   7      419.59      574.96    304.43 o 
 -10  18   7      830.35     1005.22    246.64 o 
  -8  18   7      719.81      704.68    113.93 o 
  -6  18   7     1464.70     1697.64    130.24 o 
  -4  18   7      520.50      589.84     83.81 o 
  -2  18   7     2922.03     3335.87    145.96 o 
   0  18   7       60.97       59.55     41.88 o 
   2  18   7     6681.44     7183.32    278.03 o 
   4  18   7     3147.71     3326.62    193.28 o 
   6  18   7      390.85      370.05    120.39 o 
   8  18   7      571.84      693.31    160.04 o 
  -9  19   7      120.77      -70.97    131.60 o 
  -7  19   7      234.73      327.95     91.65 o 
  -5  19   7      289.11      230.76     58.41 o 
  -3  19   7        4.60      -36.79     36.79 o 
  -1  19   7       18.25      -18.94     40.19 o 
   1  19   7      669.11      755.30     78.37 o 
   3  19   7      637.97      665.08     70.05 o 
   5  19   7       99.32      129.29     80.51 o 
   7  19   7      199.99      134.79    110.25 o 
   9  19   7      179.68      109.49    154.25 o 
 -10  20   7      100.38       48.91    143.43 o 
  -8  20   7      507.95      593.35    100.33 o 
  -6  20   7        0.28      -22.28     53.66 o 
  -4  20   7      128.15      132.24     53.16 o 
  -2  20   7      234.07      193.51     60.53 o 
   0  20   7      102.74       92.94     53.55 o 
   2  20   7      239.06      140.09     49.54 o 
   4  20   7        5.87       -1.00     53.70 o 
   6  20   7        1.15       -3.24     79.42 o 
   8  20   7        6.76      -48.32     88.84 o 
  -9  21   7      398.78      667.39    135.18 o 
  -7  21   7      210.32      212.09     66.91 o 
  -5  21   7      342.40      428.90     67.56 o 
  -3  21   7      195.54      140.72     46.65 o 
  -1  21   7      587.97      600.00     63.62 o 
   1  21   7      156.64      215.28     54.51 o 
   3  21   7      101.41       22.01     78.86 o 
   5  21   7      124.54      149.07     73.05 o 
   7  21   7       90.14       67.92    106.92 o 
   9  21   7      142.16      194.84    190.78 o 
 -10  22   7      144.29       -8.51    152.22 o 
  -8  22   7       48.27      -23.25     64.16 o 
  -6  22   7     3847.39     4273.54    220.81 o 
  -4  22   7       88.50       48.90     48.97 o 
  -2  22   7     1101.94     1216.73     85.75 o 
   0  22   7       29.77       26.07     41.40 o 
   2  22   7     2451.62     2834.53    190.48 o 
   4  22   7      463.36      624.62    196.27 o 
   6  22   7     2157.98     2489.77    213.11 o 
   8  22   7      823.37      818.32    174.45 o 
  -9  23   7      369.58      513.24    120.81 o 
  -7  23   7       64.15       84.63     59.81 o 
  -5  23   7      135.40       80.11     55.67 o 
  -3  23   7      318.84      311.25     57.21 o 
  -1  23   7      250.89      242.91     50.62 o 
   1  23   7      348.94      352.35     62.70 o 
   3  23   7      121.22      114.92     72.43 o 
   5  23   7      240.48      284.43    143.44 o 
   7  23   7       26.92      -45.74    101.14 o 
  -8  24   7      832.33      636.85    134.17 o 
  -6  24   7      701.78      828.42     91.33 o 
  -4  24   7      864.78      797.83    121.10 o 
  -2  24   7      206.57      235.21     52.67 o 
   0  24   7     2104.89     2259.80    177.81 o 
   2  24   7     1209.24     1376.82    179.10 o 
   4  24   7     1450.25     1777.54    147.05 o 
   6  24   7      753.81      872.23    220.89 o 
   8  24   7      155.90     -103.32    103.32 o 
  -9  25   7       83.38      168.85     99.35 o 
  -7  25   7       91.68       32.86     81.44 o 
  -5  25   7      433.18      538.38     72.01 o 
  -3  25   7      269.91      171.80     51.93 o 
  -1  25   7      728.20      885.85     77.84 o 
   1  25   7      170.40      240.76     72.38 o 
   3  25   7      121.58      142.59     78.73 o 
   5  25   7      690.47      815.18    138.56 o 
   7  25   7      271.54      232.02    330.82 o 
  -8  26   7     1672.98     1457.68    162.65 o 
  -6  26   7      287.69      212.60    102.04 o 
  -4  26   7       59.44       29.60     44.54 o 
  -2  26   7      144.64      118.49     47.03 o 
   0  26   7      212.00      227.80     75.54 o 
   2  26   7       80.96       41.02     74.09 o 
   4  26   7     1092.81     1340.57    218.39 o 
   6  26   7     1339.99     1834.30    188.98 o 
  -7  27   7      363.75      324.11    104.76 o 
  -5  27   7       15.23       54.57     58.82 o 
  -3  27   7      147.40      121.60     52.72 o 
  -1  27   7      365.19      341.21     79.54 o 
   1  27   7      203.14      141.08     73.03 o 
   3  27   7      249.92      356.64     98.46 o 
   5  27   7        8.54       15.11     98.28 o 
   7  27   7       14.69       28.85    105.73 o 
  -8  28   7      448.54      283.74    106.56 o 
  -6  28   7      270.65      151.37     79.67 o 
  -4  28   7      957.64     1076.20    101.93 o 
  -2  28   7      100.70       35.57     50.79 o 
   0  28   7      327.66      313.07     85.49 o 
   2  28   7       19.96      -31.96     72.83 o 
   4  28   7     2076.19     2087.64    201.19 o 
   6  28   7      195.73      191.77     96.31 o 
  -7  29   7      816.56     1048.56    140.67 o 
  -5  29   7      230.90      134.77     65.60 o 
  -3  29   7       62.96       95.46     61.31 o 
  -1  29   7      364.99      324.94     81.07 o 
   1  29   7       66.44      -20.35     65.22 o 
   3  29   7      581.68      552.58    116.75 o 
   5  29   7       30.67      191.10    113.78 o 
  -6  30   7     1049.80     1151.69    132.07 o 
  -4  30   7      256.04      254.56     82.29 o 
  -2  30   7      446.80      328.04     81.08 o 
   0  30   7        1.22      -25.65     68.39 o 
   2  30   7      125.46      159.32     90.23 o 
   4  30   7       91.02       33.60     86.25 o 
   6  30   7       19.18      -59.58     90.28 o 
  -7  31   7      327.52      587.77    129.77 o 
  -5  31   7       70.12      105.66     66.45 o 
  -3  31   7      304.53      313.38     80.00 o 
  -1  31   7      303.50      186.07     73.43 o 
   1  31   7      101.36       61.86     76.36 o 
   3  31   7      275.49      385.50    108.09 o 
   5  31   7      128.94      231.65    124.63 o 
  -6  32   7     1491.51     1290.82    137.01 o 
  -4  32   7     1223.89     1044.18    105.03 o 
  -2  32   7       68.07      -63.23     63.23 o 
   0  32   7      412.96      328.62     94.38 o 
   2  32   7       75.15      147.60     91.65 o 
   4  32   7      611.14      815.40    173.20 o 
  -5  33   7      470.00      376.16     92.38 o 
  -3  33   7       86.71      -32.63     69.44 o 
  -1  33   7      229.21      278.71     84.55 o 
   1  33   7       73.85      182.40     93.21 o 
   3  33   7      136.69      147.83     97.14 o 
  -4  34   7       26.43       77.84     75.06 o 
  -2  34   7        8.82      110.73     76.42 o 
   0  34   7      251.02      203.38     88.29 o 
   2  34   7      560.71      473.69    148.58 o 
   4  34   7      190.60      316.61    182.66 o 
  -3  35   7      437.32      577.48    104.37 o 
  -1  35   7       32.82       14.03     82.29 o 
   1  35   7      337.03      363.33    106.80 o 
   3  35   7        9.03      108.19     97.97 o 
  -2  36   7       16.31       35.37     79.07 o 
   0  36   7      108.11       16.63     81.28 o 
   2  36   7       58.03       59.79     97.85 o 
  -1  37   7       34.00       57.27    104.87 o 
 -10   0   8     1661.72     1469.40    353.14 o 
  -8   0   8      255.85      517.77    127.63 o 
  -6   0   8     5504.89     5414.45    495.21 o 
  -4   0   8     1016.29     1132.71    302.40 o 
  -2   0   8    18526.62    20994.32   1566.61 o 
   0   0   8     4584.93     5370.06    280.76 o 
   2   0   8      791.43     1021.68     94.69 o 
   4   0   8      603.13      784.25    197.29 o 
   6   0   8      367.98      358.94    100.33 o 
   8   0   8       35.29      121.71     95.35 o 
  10   0   8        3.32       92.43    100.33 o 
 -11   1   8      433.78      262.60    126.82 o 
  -9   1   8      343.81      242.54    139.18 o 
  -7   1   8      358.52      211.59     88.32 o 
  -5   1   8      628.55      482.95     86.73 o 
  -3   1   8      443.79      462.74     80.27 o 
  -1   1   8       77.66       98.70     46.35 o 
   1   1   8       19.48        8.04     36.24 o 
   3   1   8       35.30      -24.11     35.50 o 
   5   1   8       56.35       88.24     44.45 o 
   7   1   8      469.57      529.21    101.36 o 
   9   1   8       50.95       89.45     71.20 o 
 -10   2   8     2047.88     1647.19    261.14 o 
  -8   2   8     1168.89     1315.80    126.90 o 
  -6   2   8      627.73      662.77     92.01 o 
  -4   2   8     1258.56     1244.09    169.90 o 
  -2   2   8    40167.90    40591.15   1313.30 o 
   0   2   8     2749.14     2798.09    151.54 o 
   2   2   8     1481.34     1471.58     84.68 o 
   4   2   8      247.24      205.58     45.86 o 
   6   2   8     3962.99     4087.28    219.06 o 
   8   2   8     1177.92     1124.33    119.58 o 
  10   2   8      161.10      149.08     80.66 o 
 -11   3   8      247.88      235.88    156.41 o 
  -9   3   8      874.19      776.52    306.46 o 
  -7   3   8      260.54      222.80     71.37 o 
  -5   3   8      474.40      234.61     67.24 o 
  -3   3   8      386.35      208.95     63.68 o 
  -1   3   8      410.76      408.77     73.18 o 
   1   3   8       28.50        9.68     31.89 o 
   3   3   8       30.73       -2.20     34.34 o 
   5   3   8      260.16      275.40     51.93 o 
   7   3   8      305.98      192.42     70.13 o 
   9   3   8       54.04       -1.22     62.21 o 
 -10   4   8      371.08      264.74    152.14 o 
  -8   4   8     4497.22     4977.07    264.11 o 
  -6   4   8      365.98      454.80     95.50 o 
  -4   4   8    18573.70    19834.75    766.98 o 
  -2   4   8      635.13      691.68     78.82 o 
   0   4   8    23034.10    23782.84    771.50 o 
   2   4   8     1938.41     2498.69    132.16 o 
   4   4   8     5884.27     6036.09    214.56 o 
   6   4   8      768.33      839.46     98.82 o 
   8   4   8      404.62      440.31     84.67 o 
  10   4   8     1103.77     1297.19    189.91 o 
 -11   5   8      305.91      285.63    170.48 o 
  -9   5   8      413.85      357.20    152.12 o 
  -7   5   8      172.21      139.36     73.82 o 
  -5   5   8       91.61      145.94     60.37 o 
  -3   5   8      111.91       71.94     49.08 o 
  -1   5   8      167.02      200.21     52.37 o 
   1   5   8      368.24      333.16     51.91 o 
   3   5   8      201.87      191.10     44.25 o 
   5   5   8      161.61      231.50     50.33 o 
   7   5   8      154.05      188.66     84.37 o 
   9   5   8      257.45      323.39     89.05 o 
 -10   6   8      336.45      312.23    158.82 o 
  -8   6   8     5533.67     5489.82    279.90 o 
  -6   6   8      230.57      265.07    159.36 o 
  -4   6   8     2885.03     3476.44    197.68 o 
  -2   6   8     4317.44     4524.98    205.18 o 
   0   6   8     8133.17     8633.19    321.06 o 
   2   6   8        2.71       77.10     43.62 o 
   4   6   8       79.42       92.58     45.51 o 
   6   6   8      430.83      482.78     81.95 o 
   8   6   8      152.17       81.71     67.04 o 
  10   6   8      107.80      187.93     80.80 o 
 -11   7   8      362.43      309.57    247.61 o 
  -9   7   8      563.94      444.07    158.31 o 
  -7   7   8     1883.02     1909.69    156.12 o 
  -5   7   8      378.20      439.16     82.36 o 
  -3   7   8      899.53      977.16     91.93 o 
  -1   7   8        8.64       -0.64     43.49 o 
   1   7   8      134.97      117.19     52.87 o 
   3   7   8      418.60      465.25     56.39 o 
   5   7   8      213.94      320.32     59.27 o 
   7   7   8       18.68       49.35     60.73 o 
   9   7   8      144.64      319.46     82.14 o 
 -10   8   8       15.99      -20.82    131.66 o 
  -8   8   8       26.06      -37.63     66.20 o 
  -6   8   8     1143.34     1600.63    141.39 o 
  -4   8   8     2422.51     2615.48    157.02 o 
  -2   8   8       38.69      110.84     49.10 o 
   0   8   8     6669.83     6890.80    244.11 o 
   2   8   8      196.05      187.51     50.68 o 
   4   8   8     1097.80     1196.19     93.88 o 
   6   8   8      135.51      227.71     83.14 o 
   8   8   8      129.08       72.18     64.86 o 
 -11   9   8      791.73     1063.50    345.02 o 
  -9   9   8       66.56       90.19    116.74 o 
  -7   9   8      699.03      948.80    140.31 o 
  -5   9   8       24.90       73.54     62.61 o 
  -3   9   8      825.34      917.48     92.04 o 
  -1   9   8      118.30      201.40     54.77 o 
   1   9   8        8.79       21.44     59.96 o 
   3   9   8       81.28       25.00     38.52 o 
   5   9   8       58.34        1.58     46.01 o 
   7   9   8       26.64      -37.32     63.53 o 
   9   9   8       24.34      -39.41     59.44 o 
 -10  10   8      344.78      524.39    183.43 o 
  -8  10   8      349.68      467.13    120.52 o 
  -6  10   8    18453.85    18745.00    718.73 o 
  -4  10   8     5176.11     5108.78    225.90 o 
  -2  10   8     6899.00     6935.08    266.99 o 
   0  10   8       72.08      190.56     50.58 o 
   2  10   8    24725.72    25381.82    832.43 o 
   4  10   8     6505.80     7322.58    281.61 o 
   6  10   8      241.62      215.79     78.57 o 
   8  10   8      234.16      206.06    160.96 o 
 -11  11   8       74.13       93.95    146.13 o 
  -9  11   8       97.87       12.46    122.86 o 
  -7  11   8       82.89      -47.80     58.25 o 
  -5  11   8      440.15      404.17     71.09 o 
  -3  11   8        3.01      -17.51     44.95 o 
  -1  11   8      179.60      188.15     49.83 o 
   1  11   8       39.96       -1.10     49.63 o 
   3  11   8      558.41      731.95    100.13 o 
   5  11   8      197.12      139.87     82.02 o 
   7  11   8      435.50      370.78    112.27 o 
   9  11   8       17.39       33.43     78.31 o 
 -10  12   8      683.71      427.95    215.13 o 
  -8  12   8      268.39      587.33    142.26 o 
  -6  12   8      435.54      375.44     80.11 o 
  -4  12   8        2.23       35.04     50.49 o 
  -2  12   8      562.05      659.72     78.81 o 
   0  12   8       11.54       10.92     41.04 o 
   2  12   8      731.95      799.37     82.33 o 
   4  12   8      432.20      517.66     89.52 o 
   6  12   8        0.65      125.92     68.78 o 
   8  12   8       51.74      111.78     76.10 o 
 -11  13   8       26.78     -131.94    131.94 o 
  -9  13   8      507.20      637.70    487.09 o 
  -7  13   8      544.04      467.20    120.81 o 
  -5  13   8     1746.60     1994.26    138.39 o 
  -3  13   8      177.17      145.13     59.74 o 
  -1  13   8      369.75      342.25     62.32 o 
   1  13   8      812.25      702.30     76.71 o 
   3  13   8      207.92      305.37     60.33 o 
   5  13   8      476.97      449.05    107.80 o 
   7  13   8      237.62      253.22     81.16 o 
   9  13   8       23.43      -94.20     94.20 o 
 -10  14   8      235.05      268.32    159.94 o 
  -8  14   8       62.53        9.99     86.02 o 
  -6  14   8      373.25      423.34     78.69 o 
  -4  14   8     1998.65     2060.82    175.80 o 
  -2  14   8      155.09       75.87     45.86 o 
   0  14   8      575.46      491.46    105.29 o 
   2  14   8      133.79      139.08     52.69 o 
   4  14   8      205.13      215.45     53.26 o 
   6  14   8      174.62      146.65     62.26 o 
   8  14   8      232.85      245.02    125.41 o 
  -9  15   8      293.44      345.53    483.03 o 
  -7  15   8       31.88      176.98     71.72 o 
  -5  15   8      776.68      851.77     95.65 o 
  -3  15   8       14.14       -9.61     48.30 o 
  -1  15   8       12.83       55.76     45.50 o 
   1  15   8      165.64      122.01     52.86 o 
   3  15   8       13.72       19.15     60.37 o 
   5  15   8       15.07       36.46     52.36 o 
   7  15   8       31.62        2.19     65.88 o 
   9  15   8       49.51      193.03    117.85 o 
 -10  16   8      288.15      324.18    167.53 o 
  -8  16   8     4123.36     4066.71    308.26 o 
  -6  16   8      817.05      846.20    111.41 o 
  -4  16   8     7197.29     7330.22    328.84 o 
  -2  16   8      464.92      554.33     68.57 o 
   0  16   8     6408.96     6061.09    250.22 o 
   2  16   8      409.25      245.54     66.78 o 
   4  16   8     2461.74     2598.54    238.93 o 
   6  16   8     4105.62     4474.75    273.02 o 
   8  16   8      262.67      273.55    124.24 o 
  -9  17   8       94.54      304.09    116.23 o 
  -7  17   8      353.62      326.21     78.62 o 
  -5  17   8       95.75       52.43     60.62 o 
  -3  17   8       72.16      -48.48     48.48 o 
  -1  17   8        3.70      -38.72     38.72 o 
   1  17   8      469.76      420.32     69.16 o 
   3  17   8      119.25      155.82     56.39 o 
   5  17   8      143.56      147.48     72.65 o 
   7  17   8       78.05      214.45    101.14 o 
 -10  18   8        4.47      -26.14    143.43 o 
  -8  18   8      776.39     1585.10    220.44 o 
  -6  18   8      178.37       90.42     65.04 o 
  -4  18   8      268.88      125.98     62.78 o 
  -2  18   8     2130.52     2078.27    161.80 o 
   0  18   8      398.59      307.94     60.39 o 
   2  18   8      174.98      221.70     59.77 o 
   4  18   8      181.79      297.74     64.39 o 
   6  18   8      220.27      101.54     84.10 o 
   8  18   8      639.82      775.52    162.00 o 
  -9  19   8       59.36        4.75     94.71 o 
  -7  19   8      692.48      896.22    109.49 o 
  -5  19   8      177.60      193.13     69.53 o 
  -3  19   8      341.72      177.12     53.52 o 
  -1  19   8      241.38      225.27     58.28 o 
   1  19   8       94.92       96.00     54.13 o 
   3  19   8      736.59      987.12     97.04 o 
   5  19   8      260.39      377.40     95.94 o 
   7  19   8       37.70       -5.29     94.20 o 
  -8  20   8       28.59      -20.65     75.36 o 
  -6  20   8      451.33      468.41     86.56 o 
  -4  20   8       79.60       63.84     60.81 o 
  -2  20   8     1096.32     1166.72    104.04 o 
   0  20   8        4.22       56.62     48.84 o 
   2  20   8     1254.63     1599.76    208.64 o 
   4  20   8      135.46      300.76     81.42 o 
   6  20   8       22.09      -72.57     72.57 o 
   8  20   8      253.18       27.68    109.14 o 
  -9  21   8      137.89       55.40    106.20 o 
  -7  21   8       66.32      -14.19     68.52 o 
  -5  21   8      251.90      179.18     67.59 o 
  -3  21   8       25.30       -3.04     59.45 o 
  -1  21   8      638.44      844.32     90.16 o 
   1  21   8       15.72      -11.19     47.33 o 
   3  21   8      270.56      281.91     66.98 o 
   5  21   8        0.40       70.28    104.03 o 
   7  21   8       88.01      111.14    108.05 o 
  -8  22   8      140.81      210.62     82.70 o 
  -6  22   8     1587.14     1974.82    154.04 o 
  -4  22   8       73.96       37.11     57.27 o 
  -2  22   8     1222.84      879.01    108.31 o 
   0  22   8      109.41       40.35     53.49 o 
   2  22   8     1197.00      980.06     95.85 o 
   4  22   8      461.64      278.21     86.75 o 
   6  22   8      388.71      382.58    108.91 o 
  -9  23   8       26.38       78.26    104.87 o 
  -7  23   8       12.03      -11.95     65.79 o 
  -5  23   8       78.48      127.05     69.01 o 
  -3  23   8       55.26       21.48     51.76 o 
  -1  23   8      654.84      652.11    109.82 o 
   1  23   8      270.13      322.38     66.45 o 
   3  23   8       31.14      -19.98     67.56 o 
   5  23   8        5.56      -19.91     84.47 o 
   7  23   8       38.79      -13.49    105.73 o 
  -8  24   8        2.17       24.42     78.11 o 
  -6  24   8       93.46      113.49    107.58 o 
  -4  24   8     1544.01     1536.30    143.09 o 
  -2  24   8      639.15      711.75     83.30 o 
   0  24   8     1663.43     1680.09    129.60 o 
   2  24   8     1280.93     1659.47    152.27 o 
   4  24   8       67.26      108.64     71.02 o 
   6  24   8        9.90       29.64    102.66 o 
  -7  25   8       28.27      -61.51     61.51 o 
  -5  25   8       32.06       70.96     65.22 o 
  -3  25   8      360.06      251.85     66.78 o 
  -1  25   8      242.79      137.38     58.18 o 
   1  25   8      140.42       87.83     68.76 o 
   3  25   8       65.27       99.40     74.09 o 
   5  25   8      198.84      242.35    106.61 o 
  -8  26   8      178.89      117.78    101.92 o 
  -6  26   8       61.39      108.14     65.77 o 
  -4  26   8       29.09       66.11     58.36 o 
  -2  26   8       29.39       50.30     53.40 o 
   0  26   8      360.94      495.71     75.31 o 
   2  26   8      189.13      209.83     82.89 o 
   4  26   8      164.92      305.89     86.32 o 
   6  26   8      215.12       51.79    131.92 o 
  -7  27   8      111.22      119.50     94.88 o 
  -5  27   8        7.82       59.22     56.46 o 
  -3  27   8      996.77      850.75    118.05 o 
  -1  27   8      160.37      129.50     59.43 o 
   1  27   8      305.61      280.11     84.76 o 
   3  27   8       48.69       43.58     86.99 o 
   5  27   8      185.43      252.63    108.56 o 
  -6  28   8      354.16      344.57     90.08 o 
  -4  28   8       28.49      -25.89     56.79 o 
  -2  28   8       87.06       85.30     56.73 o 
   0  28   8       29.85       97.11     74.92 o 
   2  28   8      398.43      310.19     93.36 o 
   4  28   8      147.65      141.56     92.19 o 
  -7  29   8       38.95       26.03    116.39 o 
  -5  29   8       49.45       89.04     77.11 o 
  -3  29   8       25.86      -25.79     52.97 o 
  -1  29   8       33.02        0.39     71.62 o 
   1  29   8       38.64      175.61     78.73 o 
   3  29   8      130.18       73.12     79.13 o 
   5  29   8       28.08      122.85    112.69 o 
  -6  30   8       34.95       79.89     78.24 o 
  -4  30   8       87.31      104.38     69.43 o 
  -2  30   8     2483.05     2842.19    251.79 o 
   0  30   8     1995.34     2373.52    305.00 o 
   2  30   8       19.22       10.31     74.37 o 
   4  30   8      113.08      149.56    103.31 o 
  -5  31   8       49.61       88.65     74.91 o 
  -3  31   8      239.55      200.67     86.79 o 
  -1  31   8       89.84       73.45     72.45 o 
   1  31   8      105.64       31.85     80.34 o 
   3  31   8       18.08       98.39     84.16 o 
  -4  32   8        4.55      -28.62     68.79 o 
  -2  32   8       59.90      112.51     80.32 o 
   0  32   8      279.72      296.07    118.93 o 
   2  32   8      140.65      118.74     91.19 o 
  -3  33   8       52.74       54.18     77.03 o 
  -1  33   8      524.35      525.73    110.24 o 
   1  33   8      219.31      251.97     98.77 o 
  -2  34   8       32.56       71.36     77.24 o 
   0  34   8        4.36       -9.47     81.35 o 
 -11   1   9      443.43      600.23    198.94 o 
  -9   1   9      153.21      281.49    269.93 o 
  -7   1   9      487.39      380.22    109.36 o 
  -5   1   9      421.41      391.15     83.33 o 
  -3   1   9       14.01       52.00     59.08 o 
  -1   1   9       35.17        6.72     50.39 o 
   1   1   9       63.07      109.50     50.73 o 
   3   1   9       42.11       96.41     47.55 o 
   5   1   9      202.84      189.27     54.18 o 
   7   1   9     1083.59     1168.79    121.16 o 
   9   1   9       65.13      138.39     92.46 o 
 -10   2   9      420.73      234.52    149.08 o 
  -8   2   9       48.47      130.77     72.29 o 
  -6   2   9     1201.18     1188.47    128.94 o 
  -4   2   9      207.38      380.24     82.83 o 
  -2   2   9     2002.92     2016.14    285.21 o 
   0   2   9       20.51       24.06     49.43 o 
   2   2   9     2256.20     2256.16    174.59 o 
   4   2   9     3042.98     3579.58    206.66 o 
   6   2   9     4633.02     4825.53    345.67 o 
   8   2   9      312.67      383.21     88.18 o 
 -11   3   9       41.41      -92.01    130.69 o 
  -9   3   9      150.84     -116.74    116.74 o 
  -7   3   9       12.86      -57.52     57.87 o 
  -5   3   9       24.83      -30.84     58.85 o 
  -3   3   9       36.29       58.86     58.78 o 
  -1   3   9       22.50      -11.25     47.09 o 
   1   3   9        4.27      -16.31     46.15 o 
   3   3   9        3.41       41.55     53.07 o 
   5   3   9       73.21       99.99     47.00 o 
   7   3   9       64.32       50.82     66.41 o 
   9   3   9       28.81      -65.17     70.20 o 
 -10   4   9      325.65      148.71    140.32 o 
  -8   4   9     1469.18     1402.90    142.53 o 
  -6   4   9     1064.62     1299.11    134.06 o 
  -4   4   9     3343.10     3385.20    223.27 o 
  -2   4   9      353.18      167.41     65.42 o 
   0   4   9     1314.24     1324.31    125.73 o 
   2   4   9     2633.78     2615.98    190.54 o 
   4   4   9     7762.65     8133.75    301.98 o 
   6   4   9       15.19       97.66     66.45 o 
   8   4   9      225.91      160.81     79.59 o 
  -9   5   9      857.61     1101.85    228.06 o 
  -7   5   9       79.58      170.08    108.39 o 
  -5   5   9      324.40      328.70     84.24 o 
  -3   5   9       46.57       24.44     59.72 o 
  -1   5   9       11.11      -48.07     48.07 o 
   1   5   9      187.23      123.72     61.88 o 
   3   5   9       86.95      125.19     53.64 o 
   5   5   9      436.98      398.81     69.26 o 
   7   5   9       15.59      -30.65     63.33 o 
   9   5   9      424.10      451.51    104.29 o 
 -10   6   9      209.41      129.74    154.67 o 
  -8   6   9     1707.59     1725.24    158.77 o 
  -6   6   9      163.00      198.07     71.80 o 
  -4   6   9      136.51      316.09     97.84 o 
  -2   6   9      141.63       83.89     53.39 o 
   0   6   9     4069.18     4666.17    217.92 o 
   2   6   9     1287.34     1342.52    135.68 o 
   4   6   9      520.18      581.48     83.03 o 
   6   6   9       13.30      -53.14     73.90 o 
   8   6   9     1438.64     1383.87    137.24 o 
  -9   7   9      689.25      822.44    203.41 o 
  -7   7   9      109.95      246.42     84.35 o 
  -5   7   9       41.31        7.24     73.24 o 
  -3   7   9      674.46      633.23     85.70 o 
  -1   7   9       26.87       63.26     49.86 o 
   1   7   9       84.32       72.11     56.07 o 
   3   7   9      255.15      172.24     59.56 o 
   5   7   9      449.04      387.36    108.97 o 
   7   7   9       11.54       13.76     95.30 o 
 -10   8   9      214.65       95.83    153.54 o 
  -8   8   9      562.19      802.60    116.18 o 
  -6   8   9      125.12      -54.36     70.76 o 
  -4   8   9     1195.00     1367.71    153.44 o 
  -2   8   9      247.49      242.78     61.60 o 
   0   8   9     5498.10     5620.64    318.64 o 
   2   8   9       33.79       79.71     49.68 o 
   4   8   9     2089.03     2545.12    232.40 o 
   6   8   9     1982.88     2277.00    183.24 o 
   8   8   9     2662.95     2839.34    300.80 o 
  -9   9   9      282.65      227.31    182.66 o 
  -7   9   9      284.25      285.01     83.44 o 
  -5   9   9       12.85      -53.96     53.96 o 
  -3   9   9      413.77      318.16     66.47 o 
  -1   9   9       24.10       -2.03     51.07 o 
   1   9   9       26.29      -44.70     56.24 o 
   3   9   9      183.60       88.39     54.49 o 
   5   9   9      116.99      107.57     61.81 o 
   7   9   9      238.84      219.03     82.98 o 
 -10  10   9       63.18       66.69    172.51 o 
  -8  10   9      257.08      215.86    111.69 o 
  -6  10   9      246.24      375.95     85.07 o 
  -4  10   9      589.37      542.75     83.14 o 
  -2  10   9      298.88      240.43     68.34 o 
   0  10   9      156.54      161.25     58.51 o 
   2  10   9       76.71      -19.95     46.53 o 
   4  10   9      258.87      179.59     82.61 o 
   6  10   9     1277.71     1440.34    243.16 o 
   8  10   9      291.06      445.56    100.34 o 
  -9  11   9      123.88      295.24    215.13 o 
  -7  11   9      272.48      307.61     86.54 o 
  -5  11   9       24.00      -47.10     61.32 o 
  -3  11   9      173.86      136.25     59.82 o 
  -1  11   9       47.74       86.83     55.13 o 
   1  11   9      132.78      136.27     54.72 o 
   3  11   9      292.43      209.12     69.13 o 
   5  11   9      105.22       75.99     73.26 o 
   7  11   9      418.70      469.42    100.28 o 
 -10  12   9     1560.73     1599.29    405.91 o 
  -8  12   9       66.60       95.79    102.95 o 
  -6  12   9      552.53      589.26    103.39 o 
  -4  12   9      306.93      207.33     96.58 o 
  -2  12   9     4968.82     5447.11    310.91 o 
   0  12   9     2044.18     1964.03    152.65 o 
   2  12   9     2501.41     3207.69    190.11 o 
   4  12   9      280.82      241.22     71.33 o 
   6  12   9     5030.34     5284.87    299.69 o 
   8  12   9      212.44      328.32     94.00 o 
  -9  13   9      156.58       83.19    124.85 o 
  -7  13   9      118.21       92.56     69.64 o 
  -5  13   9      507.20      513.97     91.18 o 
  -3  13   9       10.96      -24.58     55.20 o 
  -1  13   9       43.31       33.92     54.48 o 
   1  13   9      185.32      139.53     58.09 o 
   3  13   9       61.55       61.96     53.64 o 
   5  13   9      241.28      267.86     84.10 o 
   7  13   9       63.26       -5.93     80.35 o 
 -10  14   9      865.18      313.11    163.82 o 
  -8  14   9        7.76      -62.04     84.87 o 
  -6  14   9      235.16      241.08     83.97 o 
  -4  14   9      102.88       44.94     57.50 o 
  -2  14   9      130.80       96.41     60.65 o 
   0  14   9      207.07      215.17     62.95 o 
   2  14   9     2579.94     2634.93    155.76 o 
   4  14   9      407.44      367.46     78.73 o 
   6  14   9      674.93      590.27    107.97 o 
   8  14   9      129.36      144.77    121.19 o 
  -9  15   9      312.63      326.90    118.68 o 
  -7  15   9       40.54       36.45     73.47 o 
  -5  15   9      850.64     1258.48    121.95 o 
  -3  15   9       43.42       80.38     65.68 o 
  -1  15   9      171.76      144.25     60.34 o 
   1  15   9      394.58      386.10     71.59 o 
   3  15   9       76.58       31.93     52.99 o 
   5  15   9      517.96      688.81    173.46 o 
   7  15   9        3.93      -20.57     70.42 o 
  -8  16   9        1.32       26.00     91.19 o 
  -6  16   9     1065.11     1250.74    122.19 o 
  -4  16   9      162.44       57.39     63.92 o 
  -2  16   9      258.20      374.82     78.49 o 
   0  16   9      146.21      111.04     56.54 o 
   2  16   9     2061.62     2434.40    157.63 o 
   4  16   9        9.98      -51.93     53.46 o 
   6  16   9       13.09      -92.20     97.42 o 
  -9  17   9       82.10      285.21    116.02 o 
  -7  17   9       38.36      -33.98     65.92 o 
  -5  17   9       60.76       40.99     61.60 o 
  -3  17   9       14.63      -21.50     57.31 o 
  -1  17   9        3.37        4.44     54.43 o 
   1  17   9        9.05       46.53     56.38 o 
   3  17   9      127.57       57.48     58.85 o 
   5  17   9      102.89       48.29     76.44 o 
   7  17   9        6.16       -6.25    106.08 o 
  -8  18   9      293.19       98.16    102.31 o 
  -6  18   9       60.92       49.04     67.02 o 
  -4  18   9     4051.76     4700.24    244.38 o 
  -2  18   9        6.71      -51.59     51.59 o 
   0  18   9     4567.55     5153.75    229.30 o 
   2  18   9      486.90      401.99     75.53 o 
   4  18   9     2051.72     2315.72    167.34 o 
   6  18   9        1.54       36.53    154.25 o 
  -9  19   9       56.77       67.21    113.43 o 
  -7  19   9      380.13      490.61     95.49 o 
  -5  19   9       62.15       -6.33     63.25 o 
  -3  19   9       46.39        3.14     60.07 o 
  -1  19   9      163.01       97.42     53.66 o 
   1  19   9      122.37      113.06     59.37 o 
   3  19   9      277.53      131.39     82.14 o 
   5  19   9        1.06      -22.18     66.23 o 
   7  19   9      186.18      192.54    170.48 o 
  -8  20   9      544.46      490.89    156.97 o 
  -6  20   9      428.00      392.12     89.22 o 
  -4  20   9      268.20      286.23     80.75 o 
  -2  20   9       99.25       47.00     58.90 o 
   0  20   9       15.73       -3.41     51.53 o 
   2  20   9      491.92      434.52     78.71 o 
   4  20   9      567.07      597.75     88.55 o 
   6  20   9      503.92      211.07    166.42 o 
  -7  21   9      527.12      733.19    104.75 o 
  -5  21   9       37.47      127.39     71.22 o 
  -3  21   9      374.99      440.27     91.50 o 
  -1  21   9      347.46      322.18     81.69 o 
   1  21   9      590.38      622.95     88.25 o 
   3  21   9      717.58      951.98    102.10 o 
   5  21   9       73.94      147.81    117.57 o 
  -8  22   9      793.84      807.73    130.11 o 
  -6  22   9      205.06      136.47     95.14 o 
  -4  22   9      366.00      574.81    159.77 o 
  -2  22   9       21.24        1.00     53.85 o 
   0  22   9      444.82      630.86     85.94 o 
   2  22   9       47.63       28.96     69.76 o 
   4  22   9     2703.03     2914.43    277.12 o 
   6  22   9      655.60      793.54    198.90 o 
  -7  23   9       46.88       77.12     78.37 o 
  -5  23   9      135.52      161.73     73.74 o 
  -3  23   9       35.94        0.13     65.04 o 
  -1  23   9      122.00      175.49     65.27 o 
   1  23   9      113.96       70.68     58.61 o 
   3  23   9       59.10      187.86     83.00 o 
   5  23   9      149.91      156.14    128.30 o 
  -6  24   9     1302.69     1341.25    140.90 o
[truncated: 23,352 more chars]
