# Supplementary material for: N-(2-Chloro­eth­yl)morpholine-4-carbox­amide
Source: Acta Crystallogr Sect E Struct Rep Online. 2014 Mar 22;70(Pt 4):o463. doi: 10.1107/S1600536814005832 (PMC3998621; doi:10.1107/S1600536814005832)
Supplement: Supplementary file 3 [file e-70-0o463-Isup3.mol]

  ACD/Labs12211313412D

 12 12  0  0  0  0  0  0  0  0  1 V2000
   24.0503   -6.8343    0.0000 O   0  0  0  0  0  0  0  0  0  0  0  0
   24.0503   -8.1643    0.0000 C   0  0  0  0  0  0  0  0  0  0  0  0
   22.8984   -6.1693    0.0000 C   0  0  0  0  0  0  0  0  0  0  0  0
   22.8984   -8.8293    0.0000 C   0  0  0  0  0  0  0  0  0  0  0  0
   21.7466   -6.8343    0.0000 C   0  0  0  0  0  0  0  0  0  0  0  0
   21.7466   -8.1643    0.0000 N   0  0  0  0  0  0  0  0  0  0  0  0
   20.5948   -8.8293    0.0000 C   0  0  0  0  0  0  0  0  0  0  0  0
   19.4430   -8.1643    0.0000 N   0  0  0  0  0  0  0  0  0  0  0  0
   20.5948  -10.1593    0.0000 O   0  0  0  0  0  0  0  0  0  0  0  0
   18.2911   -8.8292    0.0000 C   0  0  0  0  0  0  0  0  0  0  0  0
   17.1393   -8.1642    0.0000 C   0  0  0  0  0  0  0  0  0  0  0  0
   15.9875   -8.8292    0.0000 Cl  0  0  0  0  0  0  0  0  0  0  0  0
  2  1  1  0  0  0  0
  3  1  1  0  0  0  0
  4  2  1  0  0  0  0
  5  3  1  0  0  0  0
  6  4  1  0  0  0  0
  6  5  1  0  0  0  0
  6  7  1  0  0  0  0
  7  8  1  0  0  0  0
  7  9  2  0  0  0  0
  8 10  1  0  0  0  0
 10 11  1  0  0  0  0
 11 12  1  0  0  0  0
M  END
